# Supplementary material for: Discovery of extracellular vesicles derived miR-181a-5p in patient's serum as an indicator for bone-metastatic prostate cancer
Source: Theranostics. 2021 Jan 1;11(2):878–92. doi: 10.7150/thno.49186 (PMC7738844; doi:10.7150/thno.49186)
Supplement: Supplementary file 2 — Supplementary table 1. [file thnov11p0878s2.xls]

## Sheet: RNA-seq BPH
BPH#1			BPH#2			BPH#3			BPH#4			BPH#5			BPH#6
miRNA ID	raw reads(RPM)	mapping reads(RPM)	miRNA ID	raw reads(RPM)	mapping reads(RPM)	miRNA ID	raw reads(RPM)	mapping reads(RPM)	miRNA ID	raw reads(RPM)	mapping reads(RPM)	miRNA ID	raw reads(RPM)	mapping reads(RPM)	miRNA ID	raw reads(RPM)	mapping reads(RPM)
hsa-let-7a-5p	144132	11017.3	hsa-let-7a-5p	79161	6402.11	hsa-let-7a-5p	50837	3309.23	hsa-let-7a-5p	195257	13995.4	hsa-let-7a-5p	41426	3435.35	hsa-let-7a-5p	43371	4090.55
hsa-let-7a-3p	328	25.0721	hsa-let-7a-3p	74	5.9847	hsa-let-7a-3p	78	5.0774	hsa-let-7a-3p	124	8.8879	hsa-let-7a-3p	120	9.9513	hsa-let-7a-3p	88	8.2997
hsa-let-7a-2-3p	0	0	hsa-let-7a-2-3p	0	0	hsa-let-7a-2-3p	0	0	hsa-let-7a-2-3p	0	0	hsa-let-7a-2-3p	0	0	hsa-let-7a-2-3p	0	0
hsa-let-7b-5p	35160	2687.6	hsa-let-7b-5p	24995	2021.46	hsa-let-7b-5p	28047	1825.72	hsa-let-7b-5p	56717	4065.29	hsa-let-7b-5p	39234	3253.58	hsa-let-7b-5p	24631	2323.08
hsa-let-7b-3p	167	12.7654	hsa-let-7b-3p	63	5.0951	hsa-let-7b-3p	52	3.3849	hsa-let-7b-3p	88	6.3076	hsa-let-7b-3p	44	3.6488	hsa-let-7b-3p	32	3.0181
hsa-let-7c-5p	889	67.9545	hsa-let-7c-5p	747	60.4133	hsa-let-7c-5p	331	21.5464	hsa-let-7c-5p	688	49.3136	hsa-let-7c-5p	322	26.7026	hsa-let-7c-5p	267	25.1822
hsa-let-7c-3p	0	0	hsa-let-7c-3p	0	0	hsa-let-7c-3p	0	0	hsa-let-7c-3p	0	0	hsa-let-7c-3p	0	0	hsa-let-7c-3p	0	0
hsa-let-7d-5p	4174	319.058	hsa-let-7d-5p	1626	131.502	hsa-let-7d-5p	498	32.4173	hsa-let-7d-5p	1744	125.004	hsa-let-7d-5p	1316	109.132	hsa-let-7d-5p	1318	124.308
hsa-let-7d-3p	1674	127.959	hsa-let-7d-3p	660	53.3772	hsa-let-7d-3p	760	49.4722	hsa-let-7d-3p	383	27.4522	hsa-let-7d-3p	1555	128.952	hsa-let-7d-3p	2577	243.05
hsa-let-7e-5p	406	31.0343	hsa-let-7e-5p	372	30.0853	hsa-let-7e-5p	125	8.1369	hsa-let-7e-5p	291	20.8579	hsa-let-7e-5p	292	24.2148	hsa-let-7e-5p	602	56.7778
hsa-let-7e-3p	0	0	hsa-let-7e-3p	0	0	hsa-let-7e-3p	0	0	hsa-let-7e-3p	0	0	hsa-let-7e-3p	0	0	hsa-let-7e-3p	0	0
hsa-let-7f-5p	60525	4626.49	hsa-let-7f-5p	33503	2709.54	hsa-let-7f-5p	8774	571.143	hsa-let-7f-5p	28407	2036.12	hsa-let-7f-5p	7611	631.161	hsa-let-7f-5p	13633	1285.8
hsa-let-7f-1-3p	56	4.2806	hsa-let-7f-1-3p	22	1.7792	hsa-let-7f-1-3p	15	0.9764	hsa-let-7f-1-3p	44	3.1538	hsa-let-7f-1-3p	0	0	hsa-let-7f-1-3p	14	1.3204
hsa-let-7f-2-3p	0	0	hsa-let-7f-2-3p	0	0	hsa-let-7f-2-3p	0	0	hsa-let-7f-2-3p	0	0	hsa-let-7f-2-3p	0	0	hsa-let-7f-2-3p	0	0
hsa-miR-15a-5p	351	26.8302	hsa-miR-15a-5p	169	13.6678	hsa-miR-15a-5p	360	23.4342	hsa-miR-15a-5p	394	28.2407	hsa-miR-15a-5p	84	6.9659	hsa-miR-15a-5p	47	4.4328
hsa-miR-15a-3p	0	0	hsa-miR-15a-3p	0	0	hsa-miR-15a-3p	0	0	hsa-miR-15a-3p	0	0	hsa-miR-15a-3p	0	0	hsa-miR-15a-3p	0	0
hsa-miR-16-5p	9176	701.407	hsa-miR-16-5p	3866	312.661	hsa-miR-16-5p	26923	1752.55	hsa-miR-16-5p	46071	3302.22	hsa-miR-16-5p	1574	130.528	hsa-miR-16-5p	1342	126.571
hsa-miR-16-1-3p	12	0.9173	hsa-miR-16-1-3p	0	0	hsa-miR-16-1-3p	0	0	hsa-miR-16-1-3p	19	1.3619	hsa-miR-16-1-3p	24	1.9903	hsa-miR-16-1-3p	0	0
hsa-miR-17-5p	1013	77.433	hsa-miR-17-5p	408	32.9968	hsa-miR-17-5p	1096	71.3441	hsa-miR-17-5p	1633	117.048	hsa-miR-17-5p	794	65.8444	hsa-miR-17-5p	513	48.3837
hsa-miR-17-3p	0	0	hsa-miR-17-3p	0	0	hsa-miR-17-3p	10	0.6509	hsa-miR-17-3p	43	3.0821	hsa-miR-17-3p	28	2.322	hsa-miR-17-3p	21	1.9806
hsa-miR-18a-5p	29	2.2167	hsa-miR-18a-5p	10	0.8087	hsa-miR-18a-5p	44	2.8642	hsa-miR-18a-5p	139	9.9631	hsa-miR-18a-5p	39	3.2342	hsa-miR-18a-5p	27	2.5465
hsa-miR-18a-3p	46	3.5162	hsa-miR-18a-3p	0	0	hsa-miR-18a-3p	60	3.9057	hsa-miR-18a-3p	38	2.7237	hsa-miR-18a-3p	48	3.9805	hsa-miR-18a-3p	14	1.3204
hsa-miR-19a-5p	0	0	hsa-miR-19a-5p	0	0	hsa-miR-19a-5p	0	0	hsa-miR-19a-5p	0	0	hsa-miR-19a-5p	0	0	hsa-miR-19a-5p	0	0
hsa-miR-19a-3p	450	34.3977	hsa-miR-19a-3p	198	16.0132	hsa-miR-19a-3p	1789	116.455	hsa-miR-19a-3p	2081	149.159	hsa-miR-19a-3p	810	67.1712	hsa-miR-19a-3p	369	34.8023
hsa-miR-19b-1-5p	0	0	hsa-miR-19b-1-5p	0	0	hsa-miR-19b-1-5p	0	0	hsa-miR-19b-1-5p	0	0	hsa-miR-19b-1-5p	0	0	hsa-miR-19b-1-5p	0	0
hsa-miR-19b-3p	149	11.3895	hsa-miR-19b-3p	74	5.9847	hsa-miR-19b-3p	419	27.2748	hsa-miR-19b-3p	494	35.4083	hsa-miR-19b-3p	179	14.844	hsa-miR-19b-3p	99	9.3372
hsa-miR-19b-2-5p	0	0	hsa-miR-19b-2-5p	0	0	hsa-miR-19b-2-5p	0	0	hsa-miR-19b-2-5p	0	0	hsa-miR-19b-2-5p	0	0	hsa-miR-19b-2-5p	0	0
hsa-miR-20a-5p	1784	136.368	hsa-miR-20a-5p	628	50.7892	hsa-miR-20a-5p	2148	139.824	hsa-miR-20a-5p	3072	220.191	hsa-miR-20a-5p	652	54.0687	hsa-miR-20a-5p	561	52.9109
hsa-miR-20a-3p	0	0	hsa-miR-20a-3p	0	0	hsa-miR-20a-3p	0	0	hsa-miR-20a-3p	0	0	hsa-miR-20a-3p	0	0	hsa-miR-20a-3p	0	0
hsa-miR-21-5p	149471	11425.5	hsa-miR-21-5p	65514	5298.41	hsa-miR-21-5p	46362	3017.93	hsa-miR-21-5p	92059	6598.49	hsa-miR-21-5p	72631	6023.1	hsa-miR-21-5p	134886	12721.8
hsa-miR-21-3p	97	7.4146	hsa-miR-21-3p	16	1.294	hsa-miR-21-3p	62	4.0359	hsa-miR-21-3p	133	9.533	hsa-miR-21-3p	238	19.7367	hsa-miR-21-3p	69	6.5078
hsa-miR-22-5p	99	7.5675	hsa-miR-22-5p	40	3.235	hsa-miR-22-5p	185	12.0426	hsa-miR-22-5p	127	9.103	hsa-miR-22-5p	286	23.7172	hsa-miR-22-5p	134	12.6382
hsa-miR-22-3p	24763	1892.87	hsa-miR-22-3p	10667	862.689	hsa-miR-22-3p	33059	2151.97	hsa-miR-22-3p	31700	2272.15	hsa-miR-22-3p	64884	5380.66	hsa-miR-22-3p	27689	2611.5
hsa-miR-23a-5p	13	0.9937	hsa-miR-23a-5p	0	0	hsa-miR-23a-5p	13	0.8462	hsa-miR-23a-5p	12	0.8601	hsa-miR-23a-5p	44	3.6488	hsa-miR-23a-5p	12	1.1318
hsa-miR-23a-3p	2849	217.775	hsa-miR-23a-3p	2036	164.661	hsa-miR-23a-3p	1220	79.4159	hsa-miR-23a-3p	2126	152.385	hsa-miR-23a-3p	862	71.4835	hsa-miR-23a-3p	309	29.1434
hsa-miR-24-1-5p	0	0	hsa-miR-24-1-5p	0	0	hsa-miR-24-1-5p	0	0	hsa-miR-24-1-5p	0	0	hsa-miR-24-1-5p	0	0	hsa-miR-24-1-5p	11	1.0375
hsa-miR-24-3p	9661	738.48	hsa-miR-24-3p	5222	422.327	hsa-miR-24-3p	4782	311.284	hsa-miR-24-3p	7115	509.98	hsa-miR-24-3p	8888	737.059	hsa-miR-24-3p	15130	1426.99
hsa-miR-24-2-5p	90	6.8795	hsa-miR-24-2-5p	62	5.0142	hsa-miR-24-2-5p	79	5.1425	hsa-miR-24-2-5p	121	8.6729	hsa-miR-24-2-5p	244	20.2343	hsa-miR-24-2-5p	248	23.3902
hsa-miR-25-5p	67	5.1214	hsa-miR-25-5p	40	3.235	hsa-miR-25-5p	67	4.3614	hsa-miR-25-5p	71	5.0891	hsa-miR-25-5p	187	15.5074	hsa-miR-25-5p	100	9.4315
hsa-miR-25-3p	63552	4857.87	hsa-miR-25-3p	44545	3602.56	hsa-miR-25-3p	85782	5583.98	hsa-miR-25-3p	47797	3425.93	hsa-miR-25-3p	44645	3702.3	hsa-miR-25-3p	21611	2038.25
hsa-miR-26a-5p	61028	4664.94	hsa-miR-26a-5p	17317	1400.5	hsa-miR-26a-5p	9978	649.518	hsa-miR-26a-5p	23509	1685.05	hsa-miR-26a-5p	22559	1870.76	hsa-miR-26a-5p	24705	2330.06
hsa-miR-26a-1-3p	0	0	hsa-miR-26a-1-3p	0	0	hsa-miR-26a-1-3p	0	0	hsa-miR-26a-1-3p	0	0	hsa-miR-26a-1-3p	0	0	hsa-miR-26a-1-3p	0	0
hsa-miR-26b-5p	6800	519.787	hsa-miR-26b-5p	1942	157.058	hsa-miR-26b-5p	1734	112.875	hsa-miR-26b-5p	8296	594.63	hsa-miR-26b-5p	2108	174.811	hsa-miR-26b-5p	1457	137.417
hsa-miR-26b-3p	28	2.1403	hsa-miR-26b-3p	13	1.0514	hsa-miR-26b-3p	10	0.6509	hsa-miR-26b-3p	14	1.0035	hsa-miR-26b-3p	26	2.1561	hsa-miR-26b-3p	51	4.8101
hsa-miR-27a-5p	105	8.0261	hsa-miR-27a-5p	142	11.4842	hsa-miR-27a-5p	116	7.551	hsa-miR-27a-5p	227	16.2706	hsa-miR-27a-5p	199	16.5026	hsa-miR-27a-5p	177	16.6938
hsa-miR-27a-3p	7192	549.751	hsa-miR-27a-3p	3475	281.039	hsa-miR-27a-3p	6052	393.955	hsa-miR-27a-3p	9857	706.518	hsa-miR-27a-3p	6144	509.506	hsa-miR-27a-3p	4469	421.495
hsa-miR-28-5p	200	15.2879	hsa-miR-28-5p	74	5.9847	hsa-miR-28-5p	53	3.45	hsa-miR-28-5p	69	4.9457	hsa-miR-28-5p	207	17.166	hsa-miR-28-5p	204	19.2403
hsa-miR-28-3p	2396	183.149	hsa-miR-28-3p	1869	151.155	hsa-miR-28-3p	1209	78.6998	hsa-miR-28-3p	2377	170.376	hsa-miR-28-3p	3146	260.89	hsa-miR-28-3p	3939	371.508
hsa-miR-29a-5p	0	0	hsa-miR-29a-5p	0	0	hsa-miR-29a-5p	0	0	hsa-miR-29a-5p	0	0	hsa-miR-29a-5p	0	0	hsa-miR-29a-5p	0	0
hsa-miR-29a-3p	561	42.8824	hsa-miR-29a-3p	255	20.623	hsa-miR-29a-3p	485	31.5711	hsa-miR-29a-3p	4911	352.005	hsa-miR-29a-3p	848	70.3225	hsa-miR-29a-3p	307	28.9548
hsa-miR-30a-5p	7639	583.92	hsa-miR-30a-5p	4993	403.807	hsa-miR-30a-5p	8964	583.511	hsa-miR-30a-5p	11465	821.774	hsa-miR-30a-5p	8552	709.196	hsa-miR-30a-5p	5343	503.927
hsa-miR-30a-3p	1608	122.914	hsa-miR-30a-3p	907	73.3532	hsa-miR-30a-3p	894	58.1949	hsa-miR-30a-3p	1759	126.079	hsa-miR-30a-3p	831	68.9127	hsa-miR-30a-3p	935	88.1848
hsa-miR-31-5p	0	0	hsa-miR-31-5p	0	0	hsa-miR-31-5p	0	0	hsa-miR-31-5p	0	0	hsa-miR-31-5p	0	0	hsa-miR-31-5p	0	0
hsa-miR-31-3p	0	0	hsa-miR-31-3p	0	0	hsa-miR-31-3p	0	0	hsa-miR-31-3p	0	0	hsa-miR-31-3p	29	2.4049	hsa-miR-31-3p	0	0
hsa-miR-32-5p	177	13.5298	hsa-miR-32-5p	45	3.6394	hsa-miR-32-5p	108	7.0303	hsa-miR-32-5p	318	22.7932	hsa-miR-32-5p	61	5.0586	hsa-miR-32-5p	98	9.2429
hsa-miR-32-3p	18	1.3759	hsa-miR-32-3p	0	0	hsa-miR-32-3p	0	0	hsa-miR-32-3p	0	0	hsa-miR-32-3p	0	0	hsa-miR-32-3p	10	0.9432
hsa-miR-33a-5p	0	0	hsa-miR-33a-5p	0	0	hsa-miR-33a-5p	0	0	hsa-miR-33a-5p	0	0	hsa-miR-33a-5p	21	1.7415	hsa-miR-33a-5p	12	1.1318
hsa-miR-33a-3p	0	0	hsa-miR-33a-3p	0	0	hsa-miR-33a-3p	0	0	hsa-miR-33a-3p	0	0	hsa-miR-33a-3p	0	0	hsa-miR-33a-3p	0	0
hsa-miR-92a-1-5p	0	0	hsa-miR-92a-1-5p	0	0	hsa-miR-92a-1-5p	10	0.6509	hsa-miR-92a-1-5p	14	1.0035	hsa-miR-92a-1-5p	45	3.7317	hsa-miR-92a-1-5p	0	0
hsa-miR-92a-3p	71728	5482.84	hsa-miR-92a-3p	27085	2190.49	hsa-miR-92a-3p	49310	3209.83	hsa-miR-92a-3p	27094	1942.01	hsa-miR-92a-3p	42618	3534.2	hsa-miR-92a-3p	30932	2917.36
hsa-miR-92a-2-5p	0	0	hsa-miR-92a-2-5p	0	0	hsa-miR-92a-2-5p	0	0	hsa-miR-92a-2-5p	0	0	hsa-miR-92a-2-5p	0	0	hsa-miR-92a-2-5p	0	0
hsa-miR-93-5p	1840	140.648	hsa-miR-93-5p	795	64.2953	hsa-miR-93-5p	2845	185.195	hsa-miR-93-5p	3878	277.962	hsa-miR-93-5p	1630	135.172	hsa-miR-93-5p	846	79.7907
hsa-miR-93-3p	11	0.8408	hsa-miR-93-3p	0	0	hsa-miR-93-3p	15	0.9764	hsa-miR-93-3p	29	2.0786	hsa-miR-93-3p	15	1.2439	hsa-miR-93-3p	14	1.3204
hsa-miR-95-5p	0	0	hsa-miR-95-5p	0	0	hsa-miR-95-5p	0	0	hsa-miR-95-5p	0	0	hsa-miR-95-5p	0	0	hsa-miR-95-5p	0	0
hsa-miR-95-3p	63	4.8157	hsa-miR-95-3p	60	4.8525	hsa-miR-95-3p	82	5.3378	hsa-miR-95-3p	174	12.4718	hsa-miR-95-3p	95	7.8781	hsa-miR-95-3p	31	2.9238
hsa-miR-96-5p	67	5.1214	hsa-miR-96-5p	26	2.1027	hsa-miR-96-5p	139	9.0482	hsa-miR-96-5p	440	31.5378	hsa-miR-96-5p	134	11.1123	hsa-miR-96-5p	14	1.3204
hsa-miR-96-3p	0	0	hsa-miR-96-3p	0	0	hsa-miR-96-3p	0	0	hsa-miR-96-3p	0	0	hsa-miR-96-3p	0	0	hsa-miR-96-3p	0	0
hsa-miR-98-5p	1310	100.135	hsa-miR-98-5p	394	31.8646	hsa-miR-98-5p	203	13.2143	hsa-miR-98-5p	625	44.798	hsa-miR-98-5p	251	20.8148	hsa-miR-98-5p	205	19.3346
hsa-miR-98-3p	0	0	hsa-miR-98-3p	0	0	hsa-miR-98-3p	0	0	hsa-miR-98-3p	0	0	hsa-miR-98-3p	0	0	hsa-miR-98-3p	0	0
hsa-miR-99a-5p	524	40.0542	hsa-miR-99a-5p	485	39.2241	hsa-miR-99a-5p	664	43.2231	hsa-miR-99a-5p	662	47.45	hsa-miR-99a-5p	1425	118.172	hsa-miR-99a-5p	1164	109.783
hsa-miR-99a-3p	0	0	hsa-miR-99a-3p	0	0	hsa-miR-99a-3p	0	0	hsa-miR-99a-3p	0	0	hsa-miR-99a-3p	0	0	hsa-miR-99a-3p	0	0
hsa-miR-100-5p	4922	376.234	hsa-miR-100-5p	2725	220.383	hsa-miR-100-5p	6008	391.091	hsa-miR-100-5p	6334	454.001	hsa-miR-100-5p	15721	1303.7	hsa-miR-100-5p	4466	421.212
hsa-miR-100-3p	0	0	hsa-miR-100-3p	0	0	hsa-miR-100-3p	0	0	hsa-miR-100-3p	0	0	hsa-miR-100-3p	0	0	hsa-miR-100-3p	0	0
hsa-miR-101-5p	0	0	hsa-miR-101-5p	0	0	hsa-miR-101-5p	11	0.716	hsa-miR-101-5p	0	0	hsa-miR-101-5p	0	0	hsa-miR-101-5p	0	0
hsa-miR-101-3p	35243	2693.95	hsa-miR-101-3p	17349	1403.09	hsa-miR-101-3p	100838	6564.05	hsa-miR-101-3p	99121	7104.67	hsa-miR-101-3p	38728	3211.61	hsa-miR-101-3p	26573	2506.24
hsa-miR-29b-1-5p	0	0	hsa-miR-29b-1-5p	0	0	hsa-miR-29b-1-5p	0	0	hsa-miR-29b-1-5p	0	0	hsa-miR-29b-1-5p	0	0	hsa-miR-29b-1-5p	0	0
hsa-miR-29b-3p	67	5.1214	hsa-miR-29b-3p	19	1.5366	hsa-miR-29b-3p	99	6.4444	hsa-miR-29b-3p	367	26.3054	hsa-miR-29b-3p	54	4.4781	hsa-miR-29b-3p	62	5.8475
hsa-miR-29b-2-5p	0	0	hsa-miR-29b-2-5p	0	0	hsa-miR-29b-2-5p	0	0	hsa-miR-29b-2-5p	0	0	hsa-miR-29b-2-5p	0	0	hsa-miR-29b-2-5p	0	0
hsa-miR-103a-2-5p	0	0	hsa-miR-103a-2-5p	0	0	hsa-miR-103a-2-5p	0	0	hsa-miR-103a-2-5p	0	0	hsa-miR-103a-2-5p	0	0	hsa-miR-103a-2-5p	0	0
hsa-miR-103a-3p	9370	716.236	hsa-miR-103a-3p	6024	487.188	hsa-miR-103a-3p	2922	190.208	hsa-miR-103a-3p	9368	671.468	hsa-miR-103a-3p	5256	435.867	hsa-miR-103a-3p	4446	419.326
hsa-miR-105-5p	0	0	hsa-miR-105-5p	0	0	hsa-miR-105-5p	0	0	hsa-miR-105-5p	0	0	hsa-miR-105-5p	0	0	hsa-miR-105-5p	0	0
hsa-miR-105-3p	0	0	hsa-miR-105-3p	0	0	hsa-miR-105-3p	0	0	hsa-miR-105-3p	0	0	hsa-miR-105-3p	0	0	hsa-miR-105-3p	0	0
hsa-miR-106a-5p	267	20.4093	hsa-miR-106a-5p	88	7.117	hsa-miR-106a-5p	247	16.0785	hsa-miR-106a-5p	480	34.4049	hsa-miR-106a-5p	153	12.6879	hsa-miR-106a-5p	116	10.9406
hsa-miR-106a-3p	0	0	hsa-miR-106a-3p	0	0	hsa-miR-106a-3p	0	0	hsa-miR-106a-3p	0	0	hsa-miR-106a-3p	0	0	hsa-miR-106a-3p	0	0
hsa-miR-107	19	1.4523	hsa-miR-107	20	1.6175	hsa-miR-107	0	0	hsa-miR-107	0	0	hsa-miR-107	0	0	hsa-miR-107	0	0
hsa-miR-16-2-3p	3744	286.189	hsa-miR-16-2-3p	1323	106.997	hsa-miR-16-2-3p	2594	168.856	hsa-miR-16-2-3p	3526	252.732	hsa-miR-16-2-3p	3444	285.602	hsa-miR-16-2-3p	1389	131.004
hsa-miR-192-5p	7680	587.054	hsa-miR-192-5p	4976	402.432	hsa-miR-192-5p	14798	963.275	hsa-miR-192-5p	13671	979.893	hsa-miR-192-5p	13333	1105.67	hsa-miR-192-5p	5021	473.557
hsa-miR-192-3p	0	0	hsa-miR-192-3p	0	0	hsa-miR-192-3p	0	0	hsa-miR-192-3p	0	0	hsa-miR-192-3p	0	0	hsa-miR-192-3p	0	0
hsa-miR-196a-5p	13	0.9937	hsa-miR-196a-5p	13	1.0514	hsa-miR-196a-5p	15	0.9764	hsa-miR-196a-5p	37	2.652	hsa-miR-196a-5p	25	2.0732	hsa-miR-196a-5p	10	0.9432
hsa-miR-197-5p	0	0	hsa-miR-197-5p	0	0	hsa-miR-197-5p	0	0	hsa-miR-197-5p	0	0	hsa-miR-197-5p	0	0	hsa-miR-197-5p	0	0
hsa-miR-197-3p	467	35.6971	hsa-miR-197-3p	264	21.3509	hsa-miR-197-3p	43	2.7991	hsa-miR-197-3p	49	3.5122	hsa-miR-197-3p	132	10.9464	hsa-miR-197-3p	105	9.9031
hsa-miR-198	0	0	hsa-miR-198	0	0	hsa-miR-198	0	0	hsa-miR-198	0	0	hsa-miR-198	0	0	hsa-miR-198	0	0
hsa-miR-199a-5p	1905	145.617	hsa-miR-199a-5p	1094	88.4767	hsa-miR-199a-5p	562	36.5834	hsa-miR-199a-5p	658	47.1633	hsa-miR-199a-5p	1388	115.103	hsa-miR-199a-5p	2012	189.762
hsa-miR-199a-3p	3626	277.169	hsa-miR-199a-3p	1547	125.113	hsa-miR-199a-3p	767	49.9278	hsa-miR-199a-3p	959	68.738	hsa-miR-199a-3p	1408	116.762	hsa-miR-199a-3p	947	89.3166
hsa-miR-208a-5p	0	0	hsa-miR-208a-5p	0	0	hsa-miR-208a-5p	0	0	hsa-miR-208a-5p	0	0	hsa-miR-208a-5p	0	0	hsa-miR-208a-5p	0	0
hsa-miR-208a-3p	0	0	hsa-miR-208a-3p	0	0	hsa-miR-208a-3p	0	0	hsa-miR-208a-3p	0	0	hsa-miR-208a-3p	0	0	hsa-miR-208a-3p	0	0
hsa-miR-129-5p	50	3.822	hsa-miR-129-5p	38	3.0732	hsa-miR-129-5p	38	2.4736	hsa-miR-129-5p	17	1.2185	hsa-miR-129-5p	89	7.3805	hsa-miR-129-5p	10	0.9432
hsa-miR-129-1-3p	0	0	hsa-miR-129-1-3p	0	0	hsa-miR-129-1-3p	0	0	hsa-miR-129-1-3p	0	0	hsa-miR-129-1-3p	0	0	hsa-miR-129-1-3p	0	0
hsa-miR-148a-5p	131	10.0135	hsa-miR-148a-5p	74	5.9847	hsa-miR-148a-5p	78	5.0774	hsa-miR-148a-5p	80	5.7341	hsa-miR-148a-5p	197	16.3367	hsa-miR-148a-5p	178	16.7881
hsa-miR-148a-3p	113648	8687.17	hsa-miR-148a-3p	99496	8046.69	hsa-miR-148a-3p	77745	5060.81	hsa-miR-148a-3p	41146	2949.21	hsa-miR-148a-3p	52087	4319.44	hsa-miR-148a-3p	63373	5977.04
hsa-miR-30c-5p	2733	208.909	hsa-miR-30c-5p	1014	82.0068	hsa-miR-30c-5p	862	56.1119	hsa-miR-30c-5p	1615	115.758	hsa-miR-30c-5p	817	67.7517	hsa-miR-30c-5p	740	69.7933
hsa-miR-30c-2-3p	13	0.9937	hsa-miR-30c-2-3p	27	2.1836	hsa-miR-30c-2-3p	0	0	hsa-miR-30c-2-3p	13	0.9318	hsa-miR-30c-2-3p	50	4.1464	hsa-miR-30c-2-3p	24	2.2636
hsa-miR-30d-5p	47740	3649.21	hsa-miR-30d-5p	22585	1826.55	hsa-miR-30d-5p	31924	2078.09	hsa-miR-30d-5p	26910	1928.82	hsa-miR-30d-5p	31199	2587.25	hsa-miR-30d-5p	33532	3162.58
hsa-miR-30d-3p	25	1.911	hsa-miR-30d-3p	10	0.8087	hsa-miR-30d-3p	23	1.4972	hsa-miR-30d-3p	47	3.3688	hsa-miR-30d-3p	57	4.7269	hsa-miR-30d-3p	36	3.3954
hsa-miR-139-5p	1874	143.247	hsa-miR-139-5p	1718	138.942	hsa-miR-139-5p	1374	89.4405	hsa-miR-139-5p	1632	116.977	hsa-miR-139-5p	1289	106.894	hsa-miR-139-5p	2183	205.89
hsa-miR-139-3p	259	19.7978	hsa-miR-139-3p	163	13.1825	hsa-miR-139-3p	130	8.4623	hsa-miR-139-3p	73	5.2324	hsa-miR-139-3p	906	75.1323	hsa-miR-139-3p	1042	98.2765
hsa-miR-147a	0	0	hsa-miR-147a	10	0.8087	hsa-miR-147a	34	2.2132	hsa-miR-147a	23	1.6486	hsa-miR-147a	46	3.8147	hsa-miR-147a	34	3.2067
hsa-miR-7-5p	1773	135.527	hsa-miR-7-5p	1139	92.1161	hsa-miR-7-5p	2102	136.83	hsa-miR-7-5p	4363	312.726	hsa-miR-7-5p	1800	149.269	hsa-miR-7-5p	697	65.7378
hsa-miR-7-1-3p	13	0.9937	hsa-miR-7-1-3p	0	0	hsa-miR-7-1-3p	0	0	hsa-miR-7-1-3p	14	1.0035	hsa-miR-7-1-3p	0	0	hsa-miR-7-1-3p	0	0
hsa-miR-7-2-3p	0	0	hsa-miR-7-2-3p	0	0	hsa-miR-7-2-3p	0	0	hsa-miR-7-2-3p	0	0	hsa-miR-7-2-3p	0	0	hsa-miR-7-2-3p	0	0
hsa-miR-10a-5p	9501	726.25	hsa-miR-10a-5p	7653	618.933	hsa-miR-10a-5p	15857	1032.21	hsa-miR-10a-5p	17931	1285.24	hsa-miR-10a-5p	14857	1232.05	hsa-miR-10a-5p	14818	1397.56
hsa-miR-10a-3p	10	0.7644	hsa-miR-10a-3p	0	0	hsa-miR-10a-3p	0	0	hsa-miR-10a-3p	13	0.9318	hsa-miR-10a-3p	13	1.0781	hsa-miR-10a-3p	0	0
hsa-miR-10b-5p	1356	103.652	hsa-miR-10b-5p	1099	88.8811	hsa-miR-10b-5p	3045	198.214	hsa-miR-10b-5p	3922	281.116	hsa-miR-10b-5p	2243	186.006	hsa-miR-10b-5p	2355	222.113
hsa-miR-10b-3p	0	0	hsa-miR-10b-3p	0	0	hsa-miR-10b-3p	0	0	hsa-miR-10b-3p	0	0	hsa-miR-10b-3p	15	1.2439	hsa-miR-10b-3p	14	1.3204
hsa-miR-34a-5p	0	0	hsa-miR-34a-5p	0	0	hsa-miR-34a-5p	0	0	hsa-miR-34a-5p	0	0	hsa-miR-34a-5p	0	0	hsa-miR-34a-5p	0	0
hsa-miR-34a-3p	0	0	hsa-miR-34a-3p	0	0	hsa-miR-34a-3p	0	0	hsa-miR-34a-3p	0	0	hsa-miR-34a-3p	0	0	hsa-miR-34a-3p	0	0
hsa-miR-181a-5p	2979	227.713	hsa-miR-181a-5p	1401	113.305	hsa-miR-181a-5p	2685	174.78	hsa-miR-181a-5p	5208	373.293	hsa-miR-181a-5p	6214	515.311	hsa-miR-181a-5p	3664	345.571
hsa-miR-181a-2-3p	237	18.1161	hsa-miR-181a-2-3p	173	13.9913	hsa-miR-181a-2-3p	312	20.3096	hsa-miR-181a-2-3p	254	18.2059	hsa-miR-181a-2-3p	781	64.7663	hsa-miR-181a-2-3p	544	51.3075
hsa-miR-181b-5p	548	41.8887	hsa-miR-181b-5p	292	23.6154	hsa-miR-181b-5p	336	21.8719	hsa-miR-181b-5p	617	44.2246	hsa-miR-181b-5p	901	74.7176	hsa-miR-181b-5p	580	54.7029
hsa-miR-181b-3p	0	0	hsa-miR-181b-3p	0	0	hsa-miR-181b-3p	0	0	hsa-miR-181b-3p	0	0	hsa-miR-181b-3p	0	0	hsa-miR-181b-3p	0	0
hsa-miR-181c-5p	0	0	hsa-miR-181c-5p	0	0	hsa-miR-181c-5p	0	0	hsa-miR-181c-5p	13	0.9318	hsa-miR-181c-5p	15	1.2439	hsa-miR-181c-5p	0	0
hsa-miR-181c-3p	0	0	hsa-miR-181c-3p	0	0	hsa-miR-181c-3p	0	0	hsa-miR-181c-3p	0	0	hsa-miR-181c-3p	0	0	hsa-miR-181c-3p	0	0
hsa-miR-182-5p	4027	307.821	hsa-miR-182-5p	2842	229.845	hsa-miR-182-5p	4241	276.068	hsa-miR-182-5p	17979	1288.68	hsa-miR-182-5p	3479	288.505	hsa-miR-182-5p	1574	148.452
hsa-miR-182-3p	0	0	hsa-miR-182-3p	0	0	hsa-miR-182-3p	0	0	hsa-miR-182-3p	0	0	hsa-miR-182-3p	0	0	hsa-miR-182-3p	0	0
hsa-miR-183-5p	2520	192.627	hsa-miR-183-5p	1544	124.87	hsa-miR-183-5p	5086	331.073	hsa-miR-183-5p	8664	621.008	hsa-miR-183-5p	2840	235.514	hsa-miR-183-5p	2277	214.756
hsa-miR-183-3p	0	0	hsa-miR-183-3p	0	0	hsa-miR-183-3p	0	0	hsa-miR-183-3p	0	0	hsa-miR-183-3p	0	0	hsa-miR-183-3p	0	0
hsa-miR-187-5p	0	0	hsa-miR-187-5p	0	0	hsa-miR-187-5p	0	0	hsa-miR-187-5p	0	0	hsa-miR-187-5p	0	0	hsa-miR-187-5p	0	0
hsa-miR-187-3p	0	0	hsa-miR-187-3p	0	0	hsa-miR-187-3p	0	0	hsa-miR-187-3p	0	0	hsa-miR-187-3p	0	0	hsa-miR-187-3p	0	0
hsa-miR-196a-3p	0	0	hsa-miR-196a-3p	0	0	hsa-miR-196a-3p	0	0	hsa-miR-196a-3p	0	0	hsa-miR-196a-3p	0	0	hsa-miR-196a-3p	0	0
hsa-miR-199b-5p	42	3.2104	hsa-miR-199b-5p	14	1.1322	hsa-miR-199b-5p	15	0.9764	hsa-miR-199b-5p	29	2.0786	hsa-miR-199b-5p	28	2.322	hsa-miR-199b-5p	16	1.509
hsa-miR-199b-3p	0	0	hsa-miR-199b-3p	0	0	hsa-miR-199b-3p	0	0	hsa-miR-199b-3p	0	0	hsa-miR-199b-3p	0	0	hsa-miR-199b-3p	0	0
hsa-miR-203a-5p	0	0	hsa-miR-203a-5p	0	0	hsa-miR-203a-5p	0	0	hsa-miR-203a-5p	0	0	hsa-miR-203a-5p	0	0	hsa-miR-203a-5p	0	0
hsa-miR-203a-3p	756	57.7881	hsa-miR-203a-3p	507	41.0034	hsa-miR-203a-3p	137	8.918	hsa-miR-203a-3p	222	15.9122	hsa-miR-203a-3p	397	32.9222	hsa-miR-203a-3p	139	13.1098
hsa-miR-204-5p	24	1.8345	hsa-miR-204-5p	15	1.2131	hsa-miR-204-5p	0	0	hsa-miR-204-5p	0	0	hsa-miR-204-5p	28	2.322	hsa-miR-204-5p	31	2.9238
hsa-miR-204-3p	0	0	hsa-miR-204-3p	0	0	hsa-miR-204-3p	0	0	hsa-miR-204-3p	0	0	hsa-miR-204-3p	18	1.4927	hsa-miR-204-3p	0	0
hsa-miR-205-5p	45	3.4398	hsa-miR-205-5p	44	3.5585	hsa-miR-205-5p	20	1.3019	hsa-miR-205-5p	20	1.4335	hsa-miR-205-5p	26	2.1561	hsa-miR-205-5p	33	3.1124
hsa-miR-205-3p	0	0	hsa-miR-205-3p	0	0	hsa-miR-205-3p	0	0	hsa-miR-205-3p	0	0	hsa-miR-205-3p	0	0	hsa-miR-205-3p	0	0
hsa-miR-210-5p	0	0	hsa-miR-210-5p	0	0	hsa-miR-210-5p	0	0	hsa-miR-210-5p	0	0	hsa-miR-210-5p	0	0	hsa-miR-210-5p	0	0
hsa-miR-210-3p	91	6.956	hsa-miR-210-3p	43	3.4776	hsa-miR-210-3p	137	8.918	hsa-miR-210-3p	122	8.7446	hsa-miR-210-3p	226	18.7416	hsa-miR-210-3p	103	9.7145
hsa-miR-211-5p	0	0	hsa-miR-211-5p	0	0	hsa-miR-211-5p	0	0	hsa-miR-211-5p	0	0	hsa-miR-211-5p	0	0	hsa-miR-211-5p	0	0
hsa-miR-211-3p	0	0	hsa-miR-211-3p	0	0	hsa-miR-211-3p	0	0	hsa-miR-211-3p	0	0	hsa-miR-211-3p	0	0	hsa-miR-211-3p	0	0
hsa-miR-212-5p	0	0	hsa-miR-212-5p	0	0	hsa-miR-212-5p	0	0	hsa-miR-212-5p	0	0	hsa-miR-212-5p	0	0	hsa-miR-212-5p	0	0
hsa-miR-212-3p	0	0	hsa-miR-212-3p	0	0	hsa-miR-212-3p	0	0	hsa-miR-212-3p	0	0	hsa-miR-212-3p	0	0	hsa-miR-212-3p	0	0
hsa-miR-181a-3p	98	7.491	hsa-miR-181a-3p	57	4.6098	hsa-miR-181a-3p	65	4.2312	hsa-miR-181a-3p	117	8.3862	hsa-miR-181a-3p	205	17.0001	hsa-miR-181a-3p	123	11.6008
hsa-miR-214-5p	38	2.9047	hsa-miR-214-5p	25	2.0219	hsa-miR-214-5p	13	0.8462	hsa-miR-214-5p	10	0.7168	hsa-miR-214-5p	20	1.6585	hsa-miR-214-5p	35	3.301
hsa-miR-214-3p	11	0.8408	hsa-miR-214-3p	14	1.1322	hsa-miR-214-3p	0	0	hsa-miR-214-3p	0	0	hsa-miR-214-3p	17	1.4098	hsa-miR-214-3p	16	1.509
hsa-miR-215-5p	50	3.822	hsa-miR-215-5p	68	5.4995	hsa-miR-215-5p	171	11.1312	hsa-miR-215-5p	31	2.222	hsa-miR-215-5p	115	9.5367	hsa-miR-215-5p	40	3.7726
hsa-miR-215-3p	0	0	hsa-miR-215-3p	0	0	hsa-miR-215-3p	0	0	hsa-miR-215-3p	0	0	hsa-miR-215-3p	0	0	hsa-miR-215-3p	0	0
hsa-miR-216a-5p	0	0	hsa-miR-216a-5p	0	0	hsa-miR-216a-5p	0	0	hsa-miR-216a-5p	0	0	hsa-miR-216a-5p	0	0	hsa-miR-216a-5p	0	0
hsa-miR-216a-3p	0	0	hsa-miR-216a-3p	0	0	hsa-miR-216a-3p	0	0	hsa-miR-216a-3p	0	0	hsa-miR-216a-3p	0	0	hsa-miR-216a-3p	0	0
hsa-miR-217	0	0	hsa-miR-217	0	0	hsa-miR-217	0	0	hsa-miR-217	0	0	hsa-miR-217	0	0	hsa-miR-217	0	0
hsa-miR-218-5p	24	1.8345	hsa-miR-218-5p	14	1.1322	hsa-miR-218-5p	34	2.2132	hsa-miR-218-5p	0	0	hsa-miR-218-5p	37	3.0683	hsa-miR-218-5p	22	2.0749
hsa-miR-218-1-3p	0	0	hsa-miR-218-1-3p	0	0	hsa-miR-218-1-3p	0	0	hsa-miR-218-1-3p	0	0	hsa-miR-218-1-3p	0	0	hsa-miR-218-1-3p	0	0
hsa-miR-218-2-3p	0	0	hsa-miR-218-2-3p	0	0	hsa-miR-218-2-3p	0	0	hsa-miR-218-2-3p	0	0	hsa-miR-218-2-3p	0	0	hsa-miR-218-2-3p	0	0
hsa-miR-219a-5p	0	0	hsa-miR-219a-5p	0	0	hsa-miR-219a-5p	0	0	hsa-miR-219a-5p	0	0	hsa-miR-219a-5p	0	0	hsa-miR-219a-5p	0	0
hsa-miR-219a-1-3p	0	0	hsa-miR-219a-1-3p	17	1.3749	hsa-miR-219a-1-3p	17	1.1066	hsa-miR-219a-1-3p	0	0	hsa-miR-219a-1-3p	42	3.483	hsa-miR-219a-1-3p	26	2.4522
hsa-miR-221-5p	181	13.8355	hsa-miR-221-5p	48	3.882	hsa-miR-221-5p	41	2.6689	hsa-miR-221-5p	77	5.5191	hsa-miR-221-5p	75	6.2196	hsa-miR-221-5p	92	8.677
hsa-miR-221-3p	4634	354.22	hsa-miR-221-3p	1989	160.859	hsa-miR-221-3p	870	56.6326	hsa-miR-221-3p	2076	148.801	hsa-miR-221-3p	2869	237.919	hsa-miR-221-3p	1736	163.731
hsa-miR-222-5p	0	0	hsa-miR-222-5p	0	0	hsa-miR-222-5p	0	0	hsa-miR-222-5p	0	0	hsa-miR-222-5p	0	0	hsa-miR-222-5p	0	0
hsa-miR-222-3p	4233	323.567	hsa-miR-222-3p	1871	151.316	hsa-miR-222-3p	1195	77.7885	hsa-miR-222-3p	1821	130.523	hsa-miR-222-3p	2991	248.036	hsa-miR-222-3p	5805	547.5
hsa-miR-223-5p	3292	251.638	hsa-miR-223-5p	2483	200.811	hsa-miR-223-5p	813	52.9222	hsa-miR-223-5p	1171	83.9335	hsa-miR-223-5p	1608	133.347	hsa-miR-223-5p	1636	154.3
hsa-miR-223-3p	1917	146.534	hsa-miR-223-3p	723	58.4723	hsa-miR-223-3p	349	22.7181	hsa-miR-223-3p	323	23.1516	hsa-miR-223-3p	299	24.7953	hsa-miR-223-3p	201	18.9574
hsa-miR-224-5p	580	44.3348	hsa-miR-224-5p	293	23.6962	hsa-miR-224-5p	134	8.7227	hsa-miR-224-5p	163	11.6833	hsa-miR-224-5p	206	17.0831	hsa-miR-224-5p	332	31.3127
hsa-miR-224-3p	0	0	hsa-miR-224-3p	0	0	hsa-miR-224-3p	0	0	hsa-miR-224-3p	0	0	hsa-miR-224-3p	0	0	hsa-miR-224-3p	0	0
hsa-miR-200b-5p	0	0	hsa-miR-200b-5p	0	0	hsa-miR-200b-5p	0	0	hsa-miR-200b-5p	0	0	hsa-miR-200b-5p	0	0	hsa-miR-200b-5p	0	0
hsa-miR-200b-3p	69	5.2743	hsa-miR-200b-3p	70	5.6612	hsa-miR-200b-3p	46	2.9944	hsa-miR-200b-3p	32	2.2937	hsa-miR-200b-3p	86	7.1318	hsa-miR-200b-3p	90	8.4884
hsa-let-7g-5p	21471	1641.23	hsa-let-7g-5p	8540	690.668	hsa-let-7g-5p	8274	538.596	hsa-let-7g-5p	39666	2843.13	hsa-let-7g-5p	6781	562.331	hsa-let-7g-5p	7180	677.184
hsa-let-7g-3p	0	0	hsa-let-7g-3p	0	0	hsa-let-7g-3p	0	0	hsa-let-7g-3p	18	1.2902	hsa-let-7g-3p	0	0	hsa-let-7g-3p	0	0
hsa-let-7i-5p	65542	5009.98	hsa-let-7i-5p	37600	3040.88	hsa-let-7i-5p	75685	4926.71	hsa-let-7i-5p	162508	11648	hsa-let-7i-5p	89117	7390.25	hsa-let-7i-5p	59594	5620.63
hsa-let-7i-3p	13	0.9937	hsa-let-7i-3p	0	0	hsa-let-7i-3p	27	1.7576	hsa-let-7i-3p	71	5.0891	hsa-let-7i-3p	55	4.561	hsa-let-7i-3p	15	1.4147
hsa-miR-1-3p	4481	342.524	hsa-miR-1-3p	2112	170.807	hsa-miR-1-3p	277	18.0313	hsa-miR-1-3p	118	8.4579	hsa-miR-1-3p	789	65.4298	hsa-miR-1-3p	922	86.9587
hsa-miR-15b-5p	148	11.313	hsa-miR-15b-5p	75	6.0656	hsa-miR-15b-5p	57	3.7104	hsa-miR-15b-5p	278	19.9261	hsa-miR-15b-5p	28	2.322	hsa-miR-15b-5p	42	3.9612
hsa-miR-15b-3p	295	22.5496	hsa-miR-15b-3p	72	5.823	hsa-miR-15b-3p	369	24.02	hsa-miR-15b-3p	161	11.54	hsa-miR-15b-3p	89	7.3805	hsa-miR-15b-3p	32	3.0181
hsa-miR-23b-5p	27	2.0639	hsa-miR-23b-5p	22	1.7792	hsa-miR-23b-5p	10	0.6509	hsa-miR-23b-5p	0	0	hsa-miR-23b-5p	13	1.0781	hsa-miR-23b-5p	26	2.4522
hsa-miR-23b-3p	691	52.8195	hsa-miR-23b-3p	327	26.446	hsa-miR-23b-3p	137	8.918	hsa-miR-23b-3p	99	7.096	hsa-miR-23b-3p	116	9.6196	hsa-miR-23b-3p	107	10.0917
hsa-miR-27b-5p	49	3.7455	hsa-miR-27b-5p	0	0	hsa-miR-27b-5p	16	1.0415	hsa-miR-27b-5p	12	0.8601	hsa-miR-27b-5p	54	4.4781	hsa-miR-27b-5p	69	6.5078
hsa-miR-27b-3p	2628	200.882	hsa-miR-27b-3p	1715	138.7	hsa-miR-27b-3p	1221	79.481	hsa-miR-27b-3p	1472	105.508	hsa-miR-27b-3p	1232	102.167	hsa-miR-27b-3p	2239	211.172
hsa-miR-30b-5p	187	14.2941	hsa-miR-30b-5p	56	4.529	hsa-miR-30b-5p	69	4.4916	hsa-miR-30b-5p	284	20.3562	hsa-miR-30b-5p	50	4.1464	hsa-miR-30b-5p	20	1.8863
hsa-miR-30b-3p	21	1.6052	hsa-miR-30b-3p	12	0.9705	hsa-miR-30b-3p	0	0	hsa-miR-30b-3p	0	0	hsa-miR-30b-3p	14	1.161	hsa-miR-30b-3p	20	1.8863
hsa-miR-122-5p	38083	2911.04	hsa-miR-122-5p	55651	4500.75	hsa-miR-122-5p	72985	4750.96	hsa-miR-122-5p	42843	3070.85	hsa-miR-122-5p	157647	13073.3	hsa-miR-122-5p	31435	2964.8
hsa-miR-122-3p	0	0	hsa-miR-122-3p	0	0	hsa-miR-122-3p	0	0	hsa-miR-122-3p	0	0	hsa-miR-122-3p	0	0	hsa-miR-122-3p	0	0
hsa-miR-124-5p	0	0	hsa-miR-124-5p	0	0	hsa-miR-124-5p	0	0	hsa-miR-124-5p	0	0	hsa-miR-124-5p	0	0	hsa-miR-124-5p	0	0
hsa-miR-124-3p	0	0	hsa-miR-124-3p	0	0	hsa-miR-124-3p	0	0	hsa-miR-124-3p	0	0	hsa-miR-124-3p	0	0	hsa-miR-124-3p	0	0
hsa-miR-125b-5p	420	32.1045	hsa-miR-125b-5p	269	21.7552	hsa-miR-125b-5p	251	16.3388	hsa-miR-125b-5p	267	19.1377	hsa-miR-125b-5p	1082	89.7275	hsa-miR-125b-5p	224	21.1266
hsa-miR-125b-1-3p	0	0	hsa-miR-125b-1-3p	0	0	hsa-miR-125b-1-3p	0	0	hsa-miR-125b-1-3p	0	0	hsa-miR-125b-1-3p	0	0	hsa-miR-125b-1-3p	0	0
hsa-miR-128-1-5p	0	0	hsa-miR-128-1-5p	0	0	hsa-miR-128-1-5p	0	0	hsa-miR-128-1-5p	0	0	hsa-miR-128-1-5p	0	0	hsa-miR-128-1-5p	0	0
hsa-miR-128-3p	7694	588.124	hsa-miR-128-3p	3481	281.524	hsa-miR-128-3p	2260	147.115	hsa-miR-128-3p	1091	78.1994	hsa-miR-128-3p	6014	498.726	hsa-miR-128-3p	11443	1079.25
hsa-miR-130a-5p	0	0	hsa-miR-130a-5p	0	0	hsa-miR-130a-5p	0	0	hsa-miR-130a-5p	0	0	hsa-miR-130a-5p	0	0	hsa-miR-130a-5p	0	0
hsa-miR-130a-3p	79	6.0387	hsa-miR-130a-3p	52	4.2055	hsa-miR-130a-3p	83	5.4029	hsa-miR-130a-3p	115	8.2428	hsa-miR-130a-3p	105	8.7074	hsa-miR-130a-3p	78	7.3566
hsa-miR-132-5p	0	0	hsa-miR-132-5p	0	0	hsa-miR-132-5p	13	0.8462	hsa-miR-132-5p	0	0	hsa-miR-132-5p	37	3.0683	hsa-miR-132-5p	12	1.1318
hsa-miR-132-3p	29	2.2167	hsa-miR-132-3p	0	0	hsa-miR-132-3p	16	1.0415	hsa-miR-132-3p	19	1.3619	hsa-miR-132-3p	22	1.8244	hsa-miR-132-3p	0	0
hsa-miR-133a-5p	0	0	hsa-miR-133a-5p	0	0	hsa-miR-133a-5p	0	0	hsa-miR-133a-5p	0	0	hsa-miR-133a-5p	0	0	hsa-miR-133a-5p	0	0
hsa-miR-133a-3p	42	3.2104	hsa-miR-133a-3p	59	4.7716	hsa-miR-133a-3p	14	0.9113	hsa-miR-133a-3p	19	1.3619	hsa-miR-133a-3p	17	1.4098	hsa-miR-133a-3p	13	1.2261
hsa-miR-135a-5p	0	0	hsa-miR-135a-5p	0	0	hsa-miR-135a-5p	0	0	hsa-miR-135a-5p	0	0	hsa-miR-135a-5p	0	0	hsa-miR-135a-5p	0	0
hsa-miR-135a-3p	0	0	hsa-miR-135a-3p	0	0	hsa-miR-135a-3p	0	0	hsa-miR-135a-3p	0	0	hsa-miR-135a-3p	0	0	hsa-miR-135a-3p	0	0
hsa-miR-137	0	0	hsa-miR-137	0	0	hsa-miR-137	0	0	hsa-miR-137	0	0	hsa-miR-137	0	0	hsa-miR-137	0	0
hsa-miR-138-5p	0	0	hsa-miR-138-5p	0	0	hsa-miR-138-5p	0	0	hsa-miR-138-5p	0	0	hsa-miR-138-5p	0	0	hsa-miR-138-5p	0	0
hsa-miR-138-2-3p	0	0	hsa-miR-138-2-3p	0	0	hsa-miR-138-2-3p	0	0	hsa-miR-138-2-3p	0	0	hsa-miR-138-2-3p	0	0	hsa-miR-138-2-3p	0	0
hsa-miR-140-5p	198	15.135	hsa-miR-140-5p	79	6.3891	hsa-miR-140-5p	283	18.4219	hsa-miR-140-5p	437	31.3228	hsa-miR-140-5p	175	14.5123	hsa-miR-140-5p	241	22.73
hsa-miR-140-3p	19553	1494.62	hsa-miR-140-3p	25691	2077.75	hsa-miR-140-3p	88581	5766.18	hsa-miR-140-3p	55790	3998.85	hsa-miR-140-3p	19985	1657.31	hsa-miR-140-3p	16651	1570.44
hsa-miR-141-5p	0	0	hsa-miR-141-5p	0	0	hsa-miR-141-5p	0	0	hsa-miR-141-5p	0	0	hsa-miR-141-5p	0	0	hsa-miR-141-5p	0	0
hsa-miR-141-3p	45	3.4398	hsa-miR-141-3p	100	8.0875	hsa-miR-141-3p	73	4.7519	hsa-miR-141-3p	91	6.5226	hsa-miR-141-3p	91	7.5464	hsa-miR-141-3p	44	4.1499
hsa-miR-142-5p	2070	158.229	hsa-miR-142-5p	574	46.422	hsa-miR-142-5p	857	55.7864	hsa-miR-142-5p	2030	145.504	hsa-miR-142-5p	1076	89.2299	hsa-miR-142-5p	689	64.9832
hsa-miR-142-3p	677	51.7494	hsa-miR-142-3p	250	20.2186	hsa-miR-142-3p	335	21.8068	hsa-miR-142-3p	1388	99.4874	hsa-miR-142-3p	1055	87.4885	hsa-miR-142-3p	955	90.0711
hsa-miR-143-5p	0	0	hsa-miR-143-5p	0	0	hsa-miR-143-5p	0	0	hsa-miR-143-5p	0	0	hsa-miR-143-5p	46	3.8147	hsa-miR-143-5p	0	0
hsa-miR-143-3p	12221	934.164	hsa-miR-143-3p	6714	542.992	hsa-miR-143-3p	15887	1034.16	hsa-miR-143-3p	8976	643.371	hsa-miR-143-3p	10104	837.899	hsa-miR-143-3p	8478	799.605
hsa-miR-144-5p	469	35.85	hsa-miR-144-5p	99	8.0066	hsa-miR-144-5p	283	18.4219	hsa-miR-144-5p	2786	199.691	hsa-miR-144-5p	354	29.3563	hsa-miR-144-5p	174	16.4109
hsa-miR-144-3p	2923	223.432	hsa-miR-144-3p	669	54.1051	hsa-miR-144-3p	3513	228.679	hsa-miR-144-3p	14793	1060.31	hsa-miR-144-3p	14022	1162.81	hsa-miR-144-3p	2615	246.635
hsa-miR-145-5p	22	1.6817	hsa-miR-145-5p	31	2.5071	hsa-miR-145-5p	42	2.734	hsa-miR-145-5p	45	3.2255	hsa-miR-145-5p	30	2.4878	hsa-miR-145-5p	16	1.509
hsa-miR-145-3p	27	2.0639	hsa-miR-145-3p	28	2.2645	hsa-miR-145-3p	36	2.3434	hsa-miR-145-3p	18	1.2902	hsa-miR-145-3p	107	8.8732	hsa-miR-145-3p	56	5.2817
hsa-miR-152-5p	0	0	hsa-miR-152-5p	0	0	hsa-miR-152-5p	0	0	hsa-miR-152-5p	0	0	hsa-miR-152-5p	0	0	hsa-miR-152-5p	0	0
hsa-miR-152-3p	1203	91.9564	hsa-miR-152-3p	1004	81.198	hsa-miR-152-3p	623	40.5542	hsa-miR-152-3p	663	47.5217	hsa-miR-152-3p	1556	129.035	hsa-miR-152-3p	1851	174.578
hsa-miR-153-3p	0	0	hsa-miR-153-3p	0	0	hsa-miR-153-3p	0	0	hsa-miR-153-3p	0	0	hsa-miR-153-3p	0	0	hsa-miR-153-3p	0	0
hsa-miR-153-5p	0	0	hsa-miR-153-5p	0	0	hsa-miR-153-5p	0	0	hsa-miR-153-5p	0	0	hsa-miR-153-5p	0	0	hsa-miR-153-5p	0	0
hsa-miR-191-5p	22395	1711.86	hsa-miR-191-5p	9729	786.828	hsa-miR-191-5p	3600	234.342	hsa-miR-191-5p	8644	619.574	hsa-miR-191-5p	13075	1084.28	hsa-miR-191-5p	10837	1022.09
hsa-miR-191-3p	32	2.4461	hsa-miR-191-3p	15	1.2131	hsa-miR-191-3p	0	0	hsa-miR-191-3p	0	0	hsa-miR-191-3p	62	5.1415	hsa-miR-191-3p	70	6.6021
hsa-miR-9-5p	900	68.7953	hsa-miR-9-5p	613	49.5761	hsa-miR-9-5p	261	16.9898	hsa-miR-9-5p	52	3.7272	hsa-miR-9-5p	292	24.2148	hsa-miR-9-5p	140	13.2041
hsa-miR-9-3p	33	2.5225	hsa-miR-9-3p	20	1.6175	hsa-miR-9-3p	10	0.6509	hsa-miR-9-3p	0	0	hsa-miR-9-3p	0	0	hsa-miR-9-3p	13	1.2261
hsa-miR-125a-5p	901	68.8718	hsa-miR-125a-5p	665	53.7816	hsa-miR-125a-5p	578	37.6249	hsa-miR-125a-5p	588	42.1459	hsa-miR-125a-5p	2485	206.075	hsa-miR-125a-5p	2003	188.913
hsa-miR-125a-3p	53	4.0513	hsa-miR-125a-3p	75	6.0656	hsa-miR-125a-3p	22	1.4321	hsa-miR-125a-3p	60	4.3006	hsa-miR-125a-3p	164	13.6001	hsa-miR-125a-3p	83	7.8282
hsa-miR-125b-2-3p	0	0	hsa-miR-125b-2-3p	0	0	hsa-miR-125b-2-3p	0	0	hsa-miR-125b-2-3p	0	0	hsa-miR-125b-2-3p	0	0	hsa-miR-125b-2-3p	0	0
hsa-miR-126-5p	1054	80.567	hsa-miR-126-5p	317	25.6372	hsa-miR-126-5p	467	30.3994	hsa-miR-126-5p	828	59.3484	hsa-miR-126-5p	454	37.6491	hsa-miR-126-5p	424	39.9897
hsa-miR-126-3p	28606	2186.62	hsa-miR-126-3p	12586	1017.89	hsa-miR-126-3p	11879	773.263	hsa-miR-126-3p	26719	1915.13	hsa-miR-126-3p	20430	1694.21	hsa-miR-126-3p	37076	3496.83
hsa-miR-127-5p	0	0	hsa-miR-127-5p	0	0	hsa-miR-127-5p	0	0	hsa-miR-127-5p	0	0	hsa-miR-127-5p	21	1.7415	hsa-miR-127-5p	0	0
hsa-miR-127-3p	939	71.7765	hsa-miR-127-3p	1379	111.526	hsa-miR-127-3p	424	27.6003	hsa-miR-127-3p	837	59.9935	hsa-miR-127-3p	4907	406.925	hsa-miR-127-3p	3278	309.166
hsa-miR-129-2-3p	0	0	hsa-miR-129-2-3p	0	0	hsa-miR-129-2-3p	0	0	hsa-miR-129-2-3p	0	0	hsa-miR-129-2-3p	0	0	hsa-miR-129-2-3p	0	0
hsa-miR-134-5p	408	31.1872	hsa-miR-134-5p	731	59.1193	hsa-miR-134-5p	140	9.1133	hsa-miR-134-5p	459	32.8996	hsa-miR-134-5p	2281	189.157	hsa-miR-134-5p	1817	171.371
hsa-miR-134-3p	0	0	hsa-miR-134-3p	0	0	hsa-miR-134-3p	0	0	hsa-miR-134-3p	0	0	hsa-miR-134-3p	0	0	hsa-miR-134-3p	0	0
hsa-miR-136-5p	0	0	hsa-miR-136-5p	0	0	hsa-miR-136-5p	0	0	hsa-miR-136-5p	0	0	hsa-miR-136-5p	15	1.2439	hsa-miR-136-5p	29	2.7351
hsa-miR-136-3p	25	1.911	hsa-miR-136-3p	19	1.5366	hsa-miR-136-3p	12	0.7811	hsa-miR-136-3p	51	3.6555	hsa-miR-136-3p	58	4.8098	hsa-miR-136-3p	11	1.0375
hsa-miR-138-1-3p	0	0	hsa-miR-138-1-3p	0	0	hsa-miR-138-1-3p	0	0	hsa-miR-138-1-3p	0	0	hsa-miR-138-1-3p	0	0	hsa-miR-138-1-3p	0	0
hsa-miR-146a-5p	16351	1249.86	hsa-miR-146a-5p	8726	705.711	hsa-miR-146a-5p	5118	333.156	hsa-miR-146a-5p	29349	2103.64	hsa-miR-146a-5p	18340	1520.89	hsa-miR-146a-5p	13698	1291.93
hsa-miR-146a-3p	12	0.9173	hsa-miR-146a-3p	10	0.8087	hsa-miR-146a-3p	0	0	hsa-miR-146a-3p	14	1.0035	hsa-miR-146a-3p	20	1.6585	hsa-miR-146a-3p	39	3.6783
hsa-miR-149-5p	11	0.8408	hsa-miR-149-5p	0	0	hsa-miR-149-5p	0	0	hsa-miR-149-5p	0	0	hsa-miR-149-5p	0	0	hsa-miR-149-5p	0	0
hsa-miR-149-3p	0	0	hsa-miR-149-3p	0	0	hsa-miR-149-3p	0	0	hsa-miR-149-3p	0	0	hsa-miR-149-3p	0	0	hsa-miR-149-3p	0	0
hsa-miR-150-5p	834	63.7504	hsa-miR-150-5p	428	34.6143	hsa-miR-150-5p	480	31.2456	hsa-miR-150-5p	1319	94.5417	hsa-miR-150-5p	460	38.1466	hsa-miR-150-5p	294	27.7287
hsa-miR-150-3p	101	7.7204	hsa-miR-150-3p	92	7.4405	hsa-miR-150-3p	96	6.2491	hsa-miR-150-3p	1034	74.1138	hsa-miR-150-3p	280	23.2197	hsa-miR-150-3p	178	16.7881
hsa-miR-154-5p	0	0	hsa-miR-154-5p	0	0	hsa-miR-154-5p	0	0	hsa-miR-154-5p	0	0	hsa-miR-154-5p	0	0	hsa-miR-154-5p	0	0
hsa-miR-154-3p	0	0	hsa-miR-154-3p	0	0	hsa-miR-154-3p	0	0	hsa-miR-154-3p	0	0	hsa-miR-154-3p	0	0	hsa-miR-154-3p	0	0
hsa-miR-184	110	8.4083	hsa-miR-184	221	17.8733	hsa-miR-184	154	10.0246	hsa-miR-184	64	4.5873	hsa-miR-184	289	23.966	hsa-miR-184	366	34.5194
hsa-miR-185-5p	30835	2357	hsa-miR-185-5p	27990	2263.68	hsa-miR-185-5p	25991	1691.88	hsa-miR-185-5p	16661	1194.21	hsa-miR-185-5p	52867	4384.13	hsa-miR-185-5p	35863	3382.43
hsa-miR-185-3p	182	13.9119	hsa-miR-185-3p	140	11.3224	hsa-miR-185-3p	326	21.221	hsa-miR-185-3p	241	17.2741	hsa-miR-185-3p	467	38.7271	hsa-miR-185-3p	136	12.8269
hsa-miR-186-5p	2765	211.355	hsa-miR-186-5p	1755	141.935	hsa-miR-186-5p	7598	494.592	hsa-miR-186-5p	9242	662.437	hsa-miR-186-5p	7016	581.819	hsa-miR-186-5p	2803	264.366
hsa-miR-186-3p	0	0	hsa-miR-186-3p	0	0	hsa-miR-186-3p	0	0	hsa-miR-186-3p	0	0	hsa-miR-186-3p	0	0	hsa-miR-186-3p	0	0
hsa-miR-188-5p	0	0	hsa-miR-188-5p	0	0	hsa-miR-188-5p	0	0	hsa-miR-188-5p	0	0	hsa-miR-188-5p	0	0	hsa-miR-188-5p	0	0
hsa-miR-188-3p	0	0	hsa-miR-188-3p	0	0	hsa-miR-188-3p	0	0	hsa-miR-188-3p	0	0	hsa-miR-188-3p	0	0	hsa-miR-188-3p	0	0
hsa-miR-190a-5p	0	0	hsa-miR-190a-5p	0	0	hsa-miR-190a-5p	0	0	hsa-miR-190a-5p	37	2.652	hsa-miR-190a-5p	13	1.0781	hsa-miR-190a-5p	0	0
hsa-miR-190a-3p	0	0	hsa-miR-190a-3p	0	0	hsa-miR-190a-3p	0	0	hsa-miR-190a-3p	0	0	hsa-miR-190a-3p	0	0	hsa-miR-190a-3p	0	0
hsa-miR-193a-5p	371	28.359	hsa-miR-193a-5p	370	29.9236	hsa-miR-193a-5p	193	12.5633	hsa-miR-193a-5p	138	9.8914	hsa-miR-193a-5p	1651	136.913	hsa-miR-193a-5p	310	29.2377
hsa-miR-193a-3p	0	0	hsa-miR-193a-3p	0	0	hsa-miR-193a-3p	0	0	hsa-miR-193a-3p	0	0	hsa-miR-193a-3p	0	0	hsa-miR-193a-3p	0	0
hsa-miR-194-5p	440	33.6333	hsa-miR-194-5p	270	21.8361	hsa-miR-194-5p	544	35.4117	hsa-miR-194-5p	820	58.775	hsa-miR-194-5p	405	33.5856	hsa-miR-194-5p	285	26.8799
hsa-miR-195-5p	0	0	hsa-miR-195-5p	10	0.8087	hsa-miR-195-5p	0	0	hsa-miR-195-5p	0	0	hsa-miR-195-5p	0	0	hsa-miR-195-5p	0	0
hsa-miR-195-3p	19	1.4523	hsa-miR-195-3p	59	4.7716	hsa-miR-195-3p	43	2.7991	hsa-miR-195-3p	27	1.9353	hsa-miR-195-3p	28	2.322	hsa-miR-195-3p	64	6.0362
hsa-miR-206	140	10.7015	hsa-miR-206	204	16.4984	hsa-miR-206	194	12.6284	hsa-miR-206	27	1.9353	hsa-miR-206	78	6.4683	hsa-miR-206	32	3.0181
hsa-miR-320a	41826	3197.15	hsa-miR-320a	44252	3578.86	hsa-miR-320a	35999	2343.35	hsa-miR-320a	46320	3320.07	hsa-miR-320a	106027	8792.55	hsa-miR-320a	95512	9008.24
hsa-miR-200c-5p	0	0	hsa-miR-200c-5p	0	0	hsa-miR-200c-5p	0	0	hsa-miR-200c-5p	0	0	hsa-miR-200c-5p	0	0	hsa-miR-200c-5p	0	0
hsa-miR-200c-3p	183	13.9884	hsa-miR-200c-3p	70	5.6612	hsa-miR-200c-3p	48	3.1246	hsa-miR-200c-3p	85	6.0925	hsa-miR-200c-3p	70	5.8049	hsa-miR-200c-3p	93	8.7713
hsa-miR-1-5p	0	0	hsa-miR-1-5p	0	0	hsa-miR-1-5p	0	0	hsa-miR-1-5p	0	0	hsa-miR-1-5p	0	0	hsa-miR-1-5p	0	0
hsa-miR-155-5p	521	39.8249	hsa-miR-155-5p	364	29.4383	hsa-miR-155-5p	123	8.0067	hsa-miR-155-5p	297	21.288	hsa-miR-155-5p	277	22.9709	hsa-miR-155-5p	278	26.2196
hsa-miR-155-3p	0	0	hsa-miR-155-3p	0	0	hsa-miR-155-3p	0	0	hsa-miR-155-3p	0	0	hsa-miR-155-3p	0	0	hsa-miR-155-3p	0	0
hsa-miR-181b-2-3p	0	0	hsa-miR-181b-2-3p	0	0	hsa-miR-181b-2-3p	0	0	hsa-miR-181b-2-3p	0	0	hsa-miR-181b-2-3p	0	0	hsa-miR-181b-2-3p	0	0
hsa-miR-128-2-5p	0	0	hsa-miR-128-2-5p	0	0	hsa-miR-128-2-5p	0	0	hsa-miR-128-2-5p	0	0	hsa-miR-128-2-5p	0	0	hsa-miR-128-2-5p	0	0
hsa-miR-194-3p	0	0	hsa-miR-194-3p	0	0	hsa-miR-194-3p	0	0	hsa-miR-194-3p	0	0	hsa-miR-194-3p	0	0	hsa-miR-194-3p	0	0
hsa-miR-106b-5p	318	24.3077	hsa-miR-106b-5p	164	13.2634	hsa-miR-106b-5p	635	41.3353	hsa-miR-106b-5p	929	66.5877	hsa-miR-106b-5p	504	41.7954	hsa-miR-106b-5p	317	29.8979
hsa-miR-106b-3p	2742	209.596	hsa-miR-106b-3p	1864	150.75	hsa-miR-106b-3p	5252	341.879	hsa-miR-106b-3p	3908	280.113	hsa-miR-106b-3p	4063	336.934	hsa-miR-106b-3p	1439	135.72
hsa-miR-29c-5p	0	0	hsa-miR-29c-5p	0	0	hsa-miR-29c-5p	10	0.6509	hsa-miR-29c-5p	15	1.0752	hsa-miR-29c-5p	19	1.5756	hsa-miR-29c-5p	0	0
hsa-miR-29c-3p	23	1.7581	hsa-miR-29c-3p	0	0	hsa-miR-29c-3p	21	1.367	hsa-miR-29c-3p	40	2.8671	hsa-miR-29c-3p	12	0.9951	hsa-miR-29c-3p	0	0
hsa-miR-30c-1-3p	24	1.8345	hsa-miR-30c-1-3p	17	1.3749	hsa-miR-30c-1-3p	11	0.716	hsa-miR-30c-1-3p	11	0.7884	hsa-miR-30c-1-3p	36	2.9854	hsa-miR-30c-1-3p	32	3.0181
hsa-miR-200a-5p	0	0	hsa-miR-200a-5p	13	1.0514	hsa-miR-200a-5p	0	0	hsa-miR-200a-5p	0	0	hsa-miR-200a-5p	0	0	hsa-miR-200a-5p	13	1.2261
hsa-miR-200a-3p	24	1.8345	hsa-miR-200a-3p	22	1.7792	hsa-miR-200a-3p	0	0	hsa-miR-200a-3p	12	0.8601	hsa-miR-200a-3p	39	3.2342	hsa-miR-200a-3p	36	3.3954
hsa-miR-302a-5p	0	0	hsa-miR-302a-5p	0	0	hsa-miR-302a-5p	0	0	hsa-miR-302a-5p	0	0	hsa-miR-302a-5p	0	0	hsa-miR-302a-5p	0	0
hsa-miR-302a-3p	0	0	hsa-miR-302a-3p	0	0	hsa-miR-302a-3p	0	0	hsa-miR-302a-3p	0	0	hsa-miR-302a-3p	0	0	hsa-miR-302a-3p	0	0
hsa-miR-219a-2-3p	0	0	hsa-miR-219a-2-3p	0	0	hsa-miR-219a-2-3p	0	0	hsa-miR-219a-2-3p	0	0	hsa-miR-219a-2-3p	0	0	hsa-miR-219a-2-3p	0	0
hsa-miR-34b-5p	0	0	hsa-miR-34b-5p	0	0	hsa-miR-34b-5p	0	0	hsa-miR-34b-5p	0	0	hsa-miR-34b-5p	11	0.9122	hsa-miR-34b-5p	0	0
hsa-miR-34b-3p	0	0	hsa-miR-34b-3p	0	0	hsa-miR-34b-3p	0	0	hsa-miR-34b-3p	0	0	hsa-miR-34b-3p	0	0	hsa-miR-34b-3p	0	0
hsa-miR-34c-5p	0	0	hsa-miR-34c-5p	11	0.8896	hsa-miR-34c-5p	0	0	hsa-miR-34c-5p	0	0	hsa-miR-34c-5p	0	0	hsa-miR-34c-5p	0	0
hsa-miR-34c-3p	0	0	hsa-miR-34c-3p	0	0	hsa-miR-34c-3p	0	0	hsa-miR-34c-3p	0	0	hsa-miR-34c-3p	0	0	hsa-miR-34c-3p	0	0
hsa-miR-299-5p	0	0	hsa-miR-299-5p	0	0	hsa-miR-299-5p	0	0	hsa-miR-299-5p	0	0	hsa-miR-299-5p	0	0	hsa-miR-299-5p	0	0
hsa-miR-299-3p	0	0	hsa-miR-299-3p	0	0	hsa-miR-299-3p	0	0	hsa-miR-299-3p	0	0	hsa-miR-299-3p	0	0	hsa-miR-299-3p	0	0
hsa-miR-301a-5p	15	1.1466	hsa-miR-301a-5p	0	0	hsa-miR-301a-5p	0	0	hsa-miR-301a-5p	10	0.7168	hsa-miR-301a-5p	12	0.9951	hsa-miR-301a-5p	15	1.4147
hsa-miR-301a-3p	0	0	hsa-miR-301a-3p	0	0	hsa-miR-301a-3p	0	0	hsa-miR-301a-3p	0	0	hsa-miR-301a-3p	0	0	hsa-miR-301a-3p	0	0
hsa-miR-99b-5p	2063	157.694	hsa-miR-99b-5p	2878	232.757	hsa-miR-99b-5p	1463	95.2339	hsa-miR-99b-5p	1847	132.387	hsa-miR-99b-5p	5581	462.818	hsa-miR-99b-5p	11725	1105.85
hsa-miR-99b-3p	31	2.3696	hsa-miR-99b-3p	78	6.3082	hsa-miR-99b-3p	65	4.2312	hsa-miR-99b-3p	89	6.3792	hsa-miR-99b-3p	133	11.0294	hsa-miR-99b-3p	158	14.9018
hsa-miR-296-5p	0	0	hsa-miR-296-5p	0	0	hsa-miR-296-5p	0	0	hsa-miR-296-5p	0	0	hsa-miR-296-5p	0	0	hsa-miR-296-5p	0	0
hsa-miR-296-3p	0	0	hsa-miR-296-3p	0	0	hsa-miR-296-3p	0	0	hsa-miR-296-3p	11	0.7884	hsa-miR-296-3p	0	0	hsa-miR-296-3p	0	0
hsa-miR-130b-5p	300	22.9318	hsa-miR-130b-5p	152	12.2929	hsa-miR-130b-5p	15	0.9764	hsa-miR-130b-5p	0	0	hsa-miR-130b-5p	244	20.2343	hsa-miR-130b-5p	521	49.1383
hsa-miR-130b-3p	67	5.1214	hsa-miR-130b-3p	52	4.2055	hsa-miR-130b-3p	43	2.7991	hsa-miR-130b-3p	59	4.2289	hsa-miR-130b-3p	84	6.9659	hsa-miR-130b-3p	47	4.4328
hsa-miR-30e-5p	5168	395.038	hsa-miR-30e-5p	2119	171.373	hsa-miR-30e-5p	4989	324.759	hsa-miR-30e-5p	6964	499.157	hsa-miR-30e-5p	4132	342.656	hsa-miR-30e-5p	2166	204.287
hsa-miR-30e-3p	1303	99.6004	hsa-miR-30e-3p	826	66.8024	hsa-miR-30e-3p	350	22.7832	hsa-miR-30e-3p	617	44.2246	hsa-miR-30e-3p	424	35.1612	hsa-miR-30e-3p	886	83.5633
hsa-miR-26a-2-3p	0	0	hsa-miR-26a-2-3p	0	0	hsa-miR-26a-2-3p	0	0	hsa-miR-26a-2-3p	0	0	hsa-miR-26a-2-3p	0	0	hsa-miR-26a-2-3p	0	0
hsa-miR-361-5p	168	12.8418	hsa-miR-361-5p	92	7.4405	hsa-miR-361-5p	37	2.4085	hsa-miR-361-5p	83	5.9492	hsa-miR-361-5p	53	4.3952	hsa-miR-361-5p	42	3.9612
hsa-miR-361-3p	1247	95.3198	hsa-miR-361-3p	892	72.1401	hsa-miR-361-3p	1610	104.803	hsa-miR-361-3p	3648	261.477	hsa-miR-361-3p	1673	138.738	hsa-miR-361-3p	1680	158.45
hsa-miR-362-5p	20	1.5288	hsa-miR-362-5p	0	0	hsa-miR-362-5p	10	0.6509	hsa-miR-362-5p	11	0.7884	hsa-miR-362-5p	20	1.6585	hsa-miR-362-5p	13	1.2261
hsa-miR-362-3p	0	0	hsa-miR-362-3p	0	0	hsa-miR-362-3p	0	0	hsa-miR-362-3p	0	0	hsa-miR-362-3p	0	0	hsa-miR-362-3p	0	0
hsa-miR-363-5p	18	1.3759	hsa-miR-363-5p	0	0	hsa-miR-363-5p	21	1.367	hsa-miR-363-5p	12	0.8601	hsa-miR-363-5p	29	2.4049	hsa-miR-363-5p	22	2.0749
hsa-miR-363-3p	2241	171.3	hsa-miR-363-3p	1326	107.24	hsa-miR-363-3p	4212	274.18	hsa-miR-363-3p	6035	432.569	hsa-miR-363-3p	4008	332.373	hsa-miR-363-3p	2190	206.55
hsa-miR-365a-5p	0	0	hsa-miR-365a-5p	0	0	hsa-miR-365a-5p	0	0	hsa-miR-365a-5p	0	0	hsa-miR-365a-5p	0	0	hsa-miR-365a-5p	0	0
hsa-miR-365a-3p	13	0.9937	hsa-miR-365a-3p	0	0	hsa-miR-365a-3p	11	0.716	hsa-miR-365a-3p	0	0	hsa-miR-365a-3p	0	0	hsa-miR-365a-3p	0	0
hsa-miR-365b-5p	0	0	hsa-miR-365b-5p	0	0	hsa-miR-365b-5p	0	0	hsa-miR-365b-5p	0	0	hsa-miR-365b-5p	0	0	hsa-miR-365b-5p	0	0
hsa-miR-365b-3p	0	0	hsa-miR-365b-3p	0	0	hsa-miR-365b-3p	0	0	hsa-miR-365b-3p	0	0	hsa-miR-365b-3p	0	0	hsa-miR-365b-3p	0	0
hsa-miR-302b-5p	0	0	hsa-miR-302b-5p	0	0	hsa-miR-302b-5p	0	0	hsa-miR-302b-5p	0	0	hsa-miR-302b-5p	0	0	hsa-miR-302b-5p	0	0
hsa-miR-302b-3p	0	0	hsa-miR-302b-3p	0	0	hsa-miR-302b-3p	0	0	hsa-miR-302b-3p	0	0	hsa-miR-302b-3p	0	0	hsa-miR-302b-3p	0	0
hsa-miR-302c-5p	0	0	hsa-miR-302c-5p	0	0	hsa-miR-302c-5p	0	0	hsa-miR-302c-5p	0	0	hsa-miR-302c-5p	0	0	hsa-miR-302c-5p	0	0
hsa-miR-302c-3p	0	0	hsa-miR-302c-3p	0	0	hsa-miR-302c-3p	0	0	hsa-miR-302c-3p	0	0	hsa-miR-302c-3p	0	0	hsa-miR-302c-3p	0	0
hsa-miR-302d-5p	0	0	hsa-miR-302d-5p	0	0	hsa-miR-302d-5p	0	0	hsa-miR-302d-5p	0	0	hsa-miR-302d-5p	0	0	hsa-miR-302d-5p	0	0
hsa-miR-302d-3p	0	0	hsa-miR-302d-3p	0	0	hsa-miR-302d-3p	0	0	hsa-miR-302d-3p	0	0	hsa-miR-302d-3p	0	0	hsa-miR-302d-3p	0	0
hsa-miR-367-5p	0	0	hsa-miR-367-5p	0	0	hsa-miR-367-5p	0	0	hsa-miR-367-5p	0	0	hsa-miR-367-5p	0	0	hsa-miR-367-5p	0	0
hsa-miR-367-3p	0	0	hsa-miR-367-3p	0	0	hsa-miR-367-3p	0	0	hsa-miR-367-3p	0	0	hsa-miR-367-3p	0	0	hsa-miR-367-3p	0	0
hsa-miR-376c-5p	0	0	hsa-miR-376c-5p	0	0	hsa-miR-376c-5p	0	0	hsa-miR-376c-5p	0	0	hsa-miR-376c-5p	0	0	hsa-miR-376c-5p	0	0
hsa-miR-376c-3p	0	0	hsa-miR-376c-3p	0	0	hsa-miR-376c-3p	0	0	hsa-miR-376c-3p	0	0	hsa-miR-376c-3p	0	0	hsa-miR-376c-3p	0	0
hsa-miR-369-5p	0	0	hsa-miR-369-5p	0	0	hsa-miR-369-5p	0	0	hsa-miR-369-5p	0	0	hsa-miR-369-5p	10	0.8293	hsa-miR-369-5p	29	2.7351
hsa-miR-369-3p	0	0	hsa-miR-369-3p	0	0	hsa-miR-369-3p	0	0	hsa-miR-369-3p	0	0	hsa-miR-369-3p	0	0	hsa-miR-369-3p	0	0
hsa-miR-370-5p	0	0	hsa-miR-370-5p	0	0	hsa-miR-370-5p	0	0	hsa-miR-370-5p	0	0	hsa-miR-370-5p	0	0	hsa-miR-370-5p	0	0
hsa-miR-370-3p	330	25.225	hsa-miR-370-3p	980	79.257	hsa-miR-370-3p	227	14.7766	hsa-miR-370-3p	492	35.265	hsa-miR-370-3p	2535	210.221	hsa-miR-370-3p	2725	257.009
hsa-miR-371a-5p	0	0	hsa-miR-371a-5p	0	0	hsa-miR-371a-5p	0	0	hsa-miR-371a-5p	0	0	hsa-miR-371a-5p	0	0	hsa-miR-371a-5p	0	0
hsa-miR-371a-3p	0	0	hsa-miR-371a-3p	0	0	hsa-miR-371a-3p	0	0	hsa-miR-371a-3p	0	0	hsa-miR-371a-3p	0	0	hsa-miR-371a-3p	0	0
hsa-miR-372-5p	0	0	hsa-miR-372-5p	0	0	hsa-miR-372-5p	0	0	hsa-miR-372-5p	0	0	hsa-miR-372-5p	0	0	hsa-miR-372-5p	0	0
hsa-miR-372-3p	0	0	hsa-miR-372-3p	0	0	hsa-miR-372-3p	0	0	hsa-miR-372-3p	0	0	hsa-miR-372-3p	0	0	hsa-miR-372-3p	0	0
hsa-miR-373-5p	0	0	hsa-miR-373-5p	0	0	hsa-miR-373-5p	0	0	hsa-miR-373-5p	0	0	hsa-miR-373-5p	0	0	hsa-miR-373-5p	0	0
hsa-miR-373-3p	0	0	hsa-miR-373-3p	0	0	hsa-miR-373-3p	0	0	hsa-miR-373-3p	0	0	hsa-miR-373-3p	0	0	hsa-miR-373-3p	0	0
hsa-miR-374a-5p	460	35.1621	hsa-miR-374a-5p	102	8.2492	hsa-miR-374a-5p	137	8.918	hsa-miR-374a-5p	505	36.1968	hsa-miR-374a-5p	77	6.3854	hsa-miR-374a-5p	99	9.3372
hsa-miR-374a-3p	119	9.0963	hsa-miR-374a-3p	55	4.4481	hsa-miR-374a-3p	51	3.3198	hsa-miR-374a-3p	209	14.9804	hsa-miR-374a-3p	27	2.239	hsa-miR-374a-3p	41	3.8669
hsa-miR-375	457	34.9327	hsa-miR-375	813	65.751	hsa-miR-375	570	37.1041	hsa-miR-375	241	17.2741	hsa-miR-375	2057	170.582	hsa-miR-375	300	28.2946
hsa-miR-376a-5p	0	0	hsa-miR-376a-5p	0	0	hsa-miR-376a-5p	0	0	hsa-miR-376a-5p	0	0	hsa-miR-376a-5p	0	0	hsa-miR-376a-5p	0	0
hsa-miR-376a-3p	0	0	hsa-miR-376a-3p	0	0	hsa-miR-376a-3p	0	0	hsa-miR-376a-3p	0	0	hsa-miR-376a-3p	0	0	hsa-miR-376a-3p	0	0
hsa-miR-377-5p	0	0	hsa-miR-377-5p	0	0	hsa-miR-377-5p	0	0	hsa-miR-377-5p	0	0	hsa-miR-377-5p	0	0	hsa-miR-377-5p	0	0
hsa-miR-377-3p	0	0	hsa-miR-377-3p	0	0	hsa-miR-377-3p	0	0	hsa-miR-377-3p	0	0	hsa-miR-377-3p	19	1.5756	hsa-miR-377-3p	0	0
hsa-miR-378a-5p	14	1.0701	hsa-miR-378a-5p	0	0	hsa-miR-378a-5p	25	1.6274	hsa-miR-378a-5p	18	1.2902	hsa-miR-378a-5p	43	3.5659	hsa-miR-378a-5p	0	0
hsa-miR-378a-3p	3870	295.82	hsa-miR-378a-3p	3866	312.661	hsa-miR-378a-3p	8272	538.466	hsa-miR-378a-3p	7511	538.364	hsa-miR-378a-3p	14162	1174.42	hsa-miR-378a-3p	5554	523.827
hsa-miR-379-5p	234	17.8868	hsa-miR-379-5p	364	29.4383	hsa-miR-379-5p	144	9.3737	hsa-miR-379-5p	222	15.9122	hsa-miR-379-5p	512	42.4589	hsa-miR-379-5p	739	69.699
hsa-miR-379-3p	15	1.1466	hsa-miR-379-3p	0	0	hsa-miR-379-3p	0	0	hsa-miR-379-3p	0	0	hsa-miR-379-3p	0	0	hsa-miR-379-3p	22	2.0749
hsa-miR-380-5p	0	0	hsa-miR-380-5p	0	0	hsa-miR-380-5p	0	0	hsa-miR-380-5p	0	0	hsa-miR-380-5p	17	1.4098	hsa-miR-380-5p	0	0
hsa-miR-380-3p	0	0	hsa-miR-380-3p	0	0	hsa-miR-380-3p	0	0	hsa-miR-380-3p	0	0	hsa-miR-380-3p	0	0	hsa-miR-380-3p	0	0
hsa-miR-381-5p	0	0	hsa-miR-381-5p	0	0	hsa-miR-381-5p	0	0	hsa-miR-381-5p	0	0	hsa-miR-381-5p	0	0	hsa-miR-381-5p	0	0
hsa-miR-381-3p	173	13.224	hsa-miR-381-3p	253	20.4613	hsa-miR-381-3p	138	8.9831	hsa-miR-381-3p	213	15.2672	hsa-miR-381-3p	464	38.4783	hsa-miR-381-3p	514	48.4781
hsa-miR-382-5p	222	16.9695	hsa-miR-382-5p	351	28.387	hsa-miR-382-5p	46	2.9944	hsa-miR-382-5p	181	12.9735	hsa-miR-382-5p	837	69.4103	hsa-miR-382-5p	393	37.0659
hsa-miR-382-3p	21	1.6052	hsa-miR-382-3p	23	1.8601	hsa-miR-382-3p	0	0	hsa-miR-382-3p	11	0.7884	hsa-miR-382-3p	14	1.161	hsa-miR-382-3p	0	0
hsa-miR-383-5p	0	0	hsa-miR-383-5p	0	0	hsa-miR-383-5p	0	0	hsa-miR-383-5p	0	0	hsa-miR-383-5p	0	0	hsa-miR-383-5p	0	0
hsa-miR-383-3p	0	0	hsa-miR-383-3p	0	0	hsa-miR-383-3p	0	0	hsa-miR-383-3p	0	0	hsa-miR-383-3p	0	0	hsa-miR-383-3p	0	0
hsa-miR-340-5p	3600	275.181	hsa-miR-340-5p	1596	129.076	hsa-miR-340-5p	1280	83.3216	hsa-miR-340-5p	1358	97.3371	hsa-miR-340-5p	1432	118.752	hsa-miR-340-5p	2050	193.346
hsa-miR-340-3p	302	23.0847	hsa-miR-340-3p	190	15.3662	hsa-miR-340-3p	29	1.8878	hsa-miR-340-3p	34	2.437	hsa-miR-340-3p	50	4.1464	hsa-miR-340-3p	171	16.1279
hsa-miR-330-5p	21	1.6052	hsa-miR-330-5p	14	1.1322	hsa-miR-330-5p	18	1.1717	hsa-miR-330-5p	29	2.0786	hsa-miR-330-5p	53	4.3952	hsa-miR-330-5p	43	4.0556
hsa-miR-330-3p	566	43.2646	hsa-miR-330-3p	399	32.2689	hsa-miR-330-3p	111	7.2255	hsa-miR-330-3p	114	8.1712	hsa-miR-330-3p	428	35.4929	hsa-miR-330-3p	697	65.7378
hsa-miR-328-5p	0	0	hsa-miR-328-5p	0	0	hsa-miR-328-5p	0	0	hsa-miR-328-5p	0	0	hsa-miR-328-5p	0	0	hsa-miR-328-5p	0	0
hsa-miR-328-3p	1008	77.0508	hsa-miR-328-3p	507	41.0034	hsa-miR-328-3p	129	8.3973	hsa-miR-328-3p	47	3.3688	hsa-miR-328-3p	712	59.0443	hsa-miR-328-3p	916	86.3928
hsa-miR-342-5p	203	15.5172	hsa-miR-342-5p	172	13.9104	hsa-miR-342-5p	289	18.8124	hsa-miR-342-5p	2579	184.854	hsa-miR-342-5p	655	54.3175	hsa-miR-342-5p	834	78.6589
hsa-miR-342-3p	264	20.18	hsa-miR-342-3p	138	11.1607	hsa-miR-342-3p	109	7.0954	hsa-miR-342-3p	738	52.8975	hsa-miR-342-3p	96	7.961	hsa-miR-342-3p	17	1.6034
hsa-miR-337-5p	0	0	hsa-miR-337-5p	0	0	hsa-miR-337-5p	0	0	hsa-miR-337-5p	0	0	hsa-miR-337-5p	0	0	hsa-miR-337-5p	0	0
hsa-miR-337-3p	0	0	hsa-miR-337-3p	0	0	hsa-miR-337-3p	0	0	hsa-miR-337-3p	0	0	hsa-miR-337-3p	0	0	hsa-miR-337-3p	0	0
hsa-miR-323a-5p	0	0	hsa-miR-323a-5p	0	0	hsa-miR-323a-5p	0	0	hsa-miR-323a-5p	0	0	hsa-miR-323a-5p	0	0	hsa-miR-323a-5p	0	0
hsa-miR-323a-3p	65	4.9686	hsa-miR-323a-3p	66	5.3377	hsa-miR-323a-3p	23	1.4972	hsa-miR-323a-3p	19	1.3619	hsa-miR-323a-3p	55	4.561	hsa-miR-323a-3p	16	1.509
hsa-miR-326	117	8.9434	hsa-miR-326	35	2.8306	hsa-miR-326	31	2.0179	hsa-miR-326	68	4.874	hsa-miR-326	194	16.0879	hsa-miR-326	106	9.9974
hsa-miR-151a-5p	819	62.6038	hsa-miR-151a-5p	542	43.834	hsa-miR-151a-5p	335	21.8068	hsa-miR-151a-5p	517	37.0569	hsa-miR-151a-5p	899	74.5518	hsa-miR-151a-5p	963	90.8256
hsa-miR-151a-3p	61368	4690.93	hsa-miR-151a-3p	80352	6498.43	hsa-miR-151a-3p	43567	2835.99	hsa-miR-151a-3p	26548	1902.88	hsa-miR-151a-3p	49800	4129.79	hsa-miR-151a-3p	152380	14371.8
hsa-miR-135b-5p	0	0	hsa-miR-135b-5p	0	0	hsa-miR-135b-5p	0	0	hsa-miR-135b-5p	0	0	hsa-miR-135b-5p	0	0	hsa-miR-135b-5p	0	0
hsa-miR-135b-3p	0	0	hsa-miR-135b-3p	0	0	hsa-miR-135b-3p	0	0	hsa-miR-135b-3p	0	0	hsa-miR-135b-3p	0	0	hsa-miR-135b-3p	0	0
hsa-miR-148b-5p	73	5.5801	hsa-miR-148b-5p	18	1.4557	hsa-miR-148b-5p	76	4.9472	hsa-miR-148b-5p	170	12.1851	hsa-miR-148b-5p	53	4.3952	hsa-miR-148b-5p	80	7.5452
hsa-miR-148b-3p	11418	872.784	hsa-miR-148b-3p	5499	444.729	hsa-miR-148b-3p	6371	414.72	hsa-miR-148b-3p	3848	275.812	hsa-miR-148b-3p	6682	554.121	hsa-miR-148b-3p	4379	413.007
hsa-miR-331-5p	23	1.7581	hsa-miR-331-5p	0	0	hsa-miR-331-5p	20	1.3019	hsa-miR-331-5p	22	1.5769	hsa-miR-331-5p	10	0.8293	hsa-miR-331-5p	0	0
hsa-miR-331-3p	35	2.6754	hsa-miR-331-3p	13	1.0514	hsa-miR-331-3p	14	0.9113	hsa-miR-331-3p	16	1.1468	hsa-miR-331-3p	22	1.8244	hsa-miR-331-3p	28	2.6408
hsa-miR-324-5p	12	0.9173	hsa-miR-324-5p	0	0	hsa-miR-324-5p	33	2.1481	hsa-miR-324-5p	16	1.1468	hsa-miR-324-5p	0	0	hsa-miR-324-5p	0	0
hsa-miR-324-3p	35	2.6754	hsa-miR-324-3p	13	1.0514	hsa-miR-324-3p	63	4.101	hsa-miR-324-3p	116	8.3145	hsa-miR-324-3p	103	8.5415	hsa-miR-324-3p	38	3.584
hsa-miR-338-5p	157	12.001	hsa-miR-338-5p	61	4.9333	hsa-miR-338-5p	18	1.1717	hsa-miR-338-5p	50	3.5838	hsa-miR-338-5p	219	18.1611	hsa-miR-338-5p	101	9.5258
hsa-miR-338-3p	0	0	hsa-miR-338-3p	0	0	hsa-miR-338-3p	0	0	hsa-miR-338-3p	0	0	hsa-miR-338-3p	10	0.8293	hsa-miR-338-3p	0	0
hsa-miR-339-5p	187	14.2941	hsa-miR-339-5p	64	5.176	hsa-miR-339-5p	66	4.2963	hsa-miR-339-5p	96	6.881	hsa-miR-339-5p	184	15.2586	hsa-miR-339-5p	118	11.1292
hsa-miR-339-3p	217	16.5873	hsa-miR-339-3p	109	8.8153	hsa-miR-339-3p	177	11.5218	hsa-miR-339-3p	290	20.7863	hsa-miR-339-3p	635	52.6589	hsa-miR-339-3p	368	34.708
hsa-miR-335-5p	387	29.582	hsa-miR-335-5p	128	10.3519	hsa-miR-335-5p	95	6.184	hsa-miR-335-5p	89	6.3792	hsa-miR-335-5p	128	10.6147	hsa-miR-335-5p	157	14.8075
hsa-miR-335-3p	788	60.2341	hsa-miR-335-3p	288	23.2919	hsa-miR-335-3p	81	5.2727	hsa-miR-335-3p	55	3.9422	hsa-miR-335-3p	59	4.8927	hsa-miR-335-3p	246	23.2016
hsa-miR-133b	0	0	hsa-miR-133b	0	0	hsa-miR-133b	0	0	hsa-miR-133b	0	0	hsa-miR-133b	0	0	hsa-miR-133b	0	0
hsa-miR-325	0	0	hsa-miR-325	0	0	hsa-miR-325	0	0	hsa-miR-325	0	0	hsa-miR-325	0	0	hsa-miR-325	0	0
hsa-miR-345-5p	61	4.6628	hsa-miR-345-5p	33	2.6689	hsa-miR-345-5p	116	7.551	hsa-miR-345-5p	134	9.6047	hsa-miR-345-5p	173	14.3464	hsa-miR-345-5p	77	7.2623
hsa-miR-345-3p	0	0	hsa-miR-345-3p	0	0	hsa-miR-345-3p	0	0	hsa-miR-345-3p	0	0	hsa-miR-345-3p	0	0	hsa-miR-345-3p	0	0
hsa-miR-346	0	0	hsa-miR-346	0	0	hsa-miR-346	0	0	hsa-miR-346	0	0	hsa-miR-346	0	0	hsa-miR-346	0	0
hsa-miR-384	0	0	hsa-miR-384	0	0	hsa-miR-384	0	0	hsa-miR-384	0	0	hsa-miR-384	0	0	hsa-miR-384	0	0
hsa-miR-196b-5p	11	0.8408	hsa-miR-196b-5p	0	0	hsa-miR-196b-5p	0	0	hsa-miR-196b-5p	10	0.7168	hsa-miR-196b-5p	0	0	hsa-miR-196b-5p	22	2.0749
hsa-miR-196b-3p	0	0	hsa-miR-196b-3p	0	0	hsa-miR-196b-3p	0	0	hsa-miR-196b-3p	0	0	hsa-miR-196b-3p	0	0	hsa-miR-196b-3p	0	0
hsa-miR-422a	0	0	hsa-miR-422a	0	0	hsa-miR-422a	0	0	hsa-miR-422a	0	0	hsa-miR-422a	0	0	hsa-miR-422a	0	0
hsa-miR-423-5p	9174	701.254	hsa-miR-423-5p	9645	780.035	hsa-miR-423-5p	30450	1982.14	hsa-miR-423-5p	27174	1947.74	hsa-miR-423-5p	35835	2971.7	hsa-miR-423-5p	28941	2729.58
hsa-miR-423-3p	7883	602.571	hsa-miR-423-3p	2256	182.453	hsa-miR-423-3p	3202	208.434	hsa-miR-423-3p	3912	280.4	hsa-miR-423-3p	16291	1350.97	hsa-miR-423-3p	17794	1678.25
hsa-miR-424-5p	23	1.7581	hsa-miR-424-5p	0	0	hsa-miR-424-5p	38	2.4736	hsa-miR-424-5p	29	2.0786	hsa-miR-424-5p	17	1.4098	hsa-miR-424-5p	11	1.0375
hsa-miR-424-3p	301	23.0082	hsa-miR-424-3p	187	15.1235	hsa-miR-424-3p	413	26.8842	hsa-miR-424-3p	107	7.6694	hsa-miR-424-3p	821	68.0834	hsa-miR-424-3p	455	42.9135
hsa-miR-425-5p	1608	122.914	hsa-miR-425-5p	1083	87.5871	hsa-miR-425-5p	1630	106.105	hsa-miR-425-5p	1490	106.798	hsa-miR-425-5p	2059	170.748	hsa-miR-425-5p	2300	216.925
hsa-miR-425-3p	157	12.001	hsa-miR-425-3p	44	3.5585	hsa-miR-425-3p	153	9.9595	hsa-miR-425-3p	204	14.6221	hsa-miR-425-3p	266	22.0587	hsa-miR-425-3p	106	9.9974
hsa-miR-18b-5p	0	0	hsa-miR-18b-5p	0	0	hsa-miR-18b-5p	0	0	hsa-miR-18b-5p	0	0	hsa-miR-18b-5p	0	0	hsa-miR-18b-5p	0	0
hsa-miR-18b-3p	0	0	hsa-miR-18b-3p	0	0	hsa-miR-18b-3p	0	0	hsa-miR-18b-3p	0	0	hsa-miR-18b-3p	0	0	hsa-miR-18b-3p	0	0
hsa-miR-20b-5p	146	11.1601	hsa-miR-20b-5p	93	7.5213	hsa-miR-20b-5p	251	16.3388	hsa-miR-20b-5p	329	23.5817	hsa-miR-20b-5p	110	9.122	hsa-miR-20b-5p	77	7.2623
hsa-miR-20b-3p	0	0	hsa-miR-20b-3p	0	0	hsa-miR-20b-3p	0	0	hsa-miR-20b-3p	0	0	hsa-miR-20b-3p	0	0	hsa-miR-20b-3p	0	0
hsa-miR-448	0	0	hsa-miR-448	0	0	hsa-miR-448	0	0	hsa-miR-448	0	0	hsa-miR-448	0	0	hsa-miR-448	0	0
hsa-miR-429	0	0	hsa-miR-429	0	0	hsa-miR-429	0	0	hsa-miR-429	0	0	hsa-miR-429	0	0	hsa-miR-429	0	0
hsa-miR-449a	0	0	hsa-miR-449a	0	0	hsa-miR-449a	0	0	hsa-miR-449a	0	0	hsa-miR-449a	0	0	hsa-miR-449a	0	0
hsa-miR-450a-5p	56	4.2806	hsa-miR-450a-5p	35	2.8306	hsa-miR-450a-5p	57	3.7104	hsa-miR-450a-5p	64	4.5873	hsa-miR-450a-5p	144	11.9416	hsa-miR-450a-5p	40	3.7726
hsa-miR-450a-1-3p	0	0	hsa-miR-450a-1-3p	0	0	hsa-miR-450a-1-3p	0	0	hsa-miR-450a-1-3p	0	0	hsa-miR-450a-1-3p	0	0	hsa-miR-450a-1-3p	0	0
hsa-miR-431-5p	0	0	hsa-miR-431-5p	15	1.2131	hsa-miR-431-5p	0	0	hsa-miR-431-5p	10	0.7168	hsa-miR-431-5p	37	3.0683	hsa-miR-431-5p	33	3.1124
hsa-miR-431-3p	0	0	hsa-miR-431-3p	0	0	hsa-miR-431-3p	0	0	hsa-miR-431-3p	0	0	hsa-miR-431-3p	0	0	hsa-miR-431-3p	0	0
hsa-miR-433-5p	0	0	hsa-miR-433-5p	0	0	hsa-miR-433-5p	0	0	hsa-miR-433-5p	0	0	hsa-miR-433-5p	0	0	hsa-miR-433-5p	0	0
hsa-miR-433-3p	42	3.2104	hsa-miR-433-3p	81	6.5508	hsa-miR-433-3p	15	0.9764	hsa-miR-433-3p	22	1.5769	hsa-miR-433-3p	252	20.8977	hsa-miR-433-3p	83	7.8282
hsa-miR-329-5p	0	0	hsa-miR-329-5p	0	0	hsa-miR-329-5p	0	0	hsa-miR-329-5p	0	0	hsa-miR-329-5p	0	0	hsa-miR-329-5p	0	0
hsa-miR-329-3p	13	0.9937	hsa-miR-329-3p	11	0.8896	hsa-miR-329-3p	0	0	hsa-miR-329-3p	11	0.7884	hsa-miR-329-3p	0	0	hsa-miR-329-3p	0	0
hsa-miR-451a	260545	19915.9	hsa-miR-451a	135952	10995.1	hsa-miR-451a	372754	24264.4	hsa-miR-451a	413061	29606.9	hsa-miR-451a	232407	19272.9	hsa-miR-451a	184646	17414.9
hsa-miR-452-5p	34	2.5989	hsa-miR-452-5p	30	2.4262	hsa-miR-452-5p	19	1.2368	hsa-miR-452-5p	26	1.8636	hsa-miR-452-5p	59	4.8927	hsa-miR-452-5p	49	4.6214
hsa-miR-452-3p	0	0	hsa-miR-452-3p	0	0	hsa-miR-452-3p	0	0	hsa-miR-452-3p	0	0	hsa-miR-452-3p	0	0	hsa-miR-452-3p	0	0
hsa-miR-409-5p	0	0	hsa-miR-409-5p	0	0	hsa-miR-409-5p	0	0	hsa-miR-409-5p	13	0.9318	hsa-miR-409-5p	0	0	hsa-miR-409-5p	19	1.792
hsa-miR-409-3p	605	46.2458	hsa-miR-409-3p	612	49.4952	hsa-miR-409-3p	261	16.9898	hsa-miR-409-3p	343	24.5851	hsa-miR-409-3p	3918	324.91	hsa-miR-409-3p	4524	426.682
hsa-miR-412-5p	11	0.8408	hsa-miR-412-5p	10	0.8087	hsa-miR-412-5p	0	0	hsa-miR-412-5p	0	0	hsa-miR-412-5p	54	4.4781	hsa-miR-412-5p	0	0
hsa-miR-412-3p	0	0	hsa-miR-412-3p	0	0	hsa-miR-412-3p	0	0	hsa-miR-412-3p	0	0	hsa-miR-412-3p	0	0	hsa-miR-412-3p	0	0
hsa-miR-410-5p	0	0	hsa-miR-410-5p	0	0	hsa-miR-410-5p	0	0	hsa-miR-410-5p	0	0	hsa-miR-410-5p	0	0	hsa-miR-410-5p	0	0
hsa-miR-410-3p	15	1.1466	hsa-miR-410-3p	0	0	hsa-miR-410-3p	0	0	hsa-miR-410-3p	13	0.9318	hsa-miR-410-3p	12	0.9951	hsa-miR-410-3p	0	0
hsa-miR-376b-5p	0	0	hsa-miR-376b-5p	0	0	hsa-miR-376b-5p	0	0	hsa-miR-376b-5p	0	0	hsa-miR-376b-5p	0	0	hsa-miR-376b-5p	0	0
hsa-miR-376b-3p	0	0	hsa-miR-376b-3p	0	0	hsa-miR-376b-3p	0	0	hsa-miR-376b-3p	0	0	hsa-miR-376b-3p	0	0	hsa-miR-376b-3p	0	0
hsa-miR-483-5p	21	1.6052	hsa-miR-483-5p	22	1.7792	hsa-miR-483-5p	37	2.4085	hsa-miR-483-5p	36	2.5804	hsa-miR-483-5p	184	15.2586	hsa-miR-483-5p	55	5.1873
hsa-miR-483-3p	15	1.1466	hsa-miR-483-3p	13	1.0514	hsa-miR-483-3p	25	1.6274	hsa-miR-483-3p	0	0	hsa-miR-483-3p	22	1.8244	hsa-miR-483-3p	0	0
hsa-miR-484	2348	179.479	hsa-miR-484	774	62.5969	hsa-miR-484	2138	139.173	hsa-miR-484	1466	105.078	hsa-miR-484	1407	116.679	hsa-miR-484	895	84.4122
hsa-miR-485-5p	53	4.0513	hsa-miR-485-5p	83	6.7126	hsa-miR-485-5p	12	0.7811	hsa-miR-485-5p	34	2.437	hsa-miR-485-5p	308	25.5417	hsa-miR-485-5p	583	54.9858
hsa-miR-485-3p	11	0.8408	hsa-miR-485-3p	13	1.0514	hsa-miR-485-3p	0	0	hsa-miR-485-3p	0	0	hsa-miR-485-3p	21	1.7415	hsa-miR-485-3p	14	1.3204
hsa-miR-486-5p	140611	10748.2	hsa-miR-486-5p	91347	7387.65	hsa-miR-486-5p	298419	19425.6	hsa-miR-486-5p	114267	8190.29	hsa-miR-486-5p	151550	12567.7	hsa-miR-486-5p	140294	13231.9
hsa-miR-486-3p	98815	7553.35	hsa-miR-486-3p	79415	6422.65	hsa-miR-486-3p	156026	10156.5	hsa-miR-486-3p	59651	4275.59	hsa-miR-486-3p	124455	10320.7	hsa-miR-486-3p	141425	13338.5
hsa-miR-487a-5p	0	0	hsa-miR-487a-5p	0	0	hsa-miR-487a-5p	0	0	hsa-miR-487a-5p	0	0	hsa-miR-487a-5p	12	0.9951	hsa-miR-487a-5p	0	0
hsa-miR-487a-3p	0	0	hsa-miR-487a-3p	0	0	hsa-miR-487a-3p	0	0	hsa-miR-487a-3p	0	0	hsa-miR-487a-3p	0	0	hsa-miR-487a-3p	0	0
hsa-miR-488-5p	0	0	hsa-miR-488-5p	0	0	hsa-miR-488-5p	0	0	hsa-miR-488-5p	0	0	hsa-miR-488-5p	0	0	hsa-miR-488-5p	0	0
hsa-miR-488-3p	0	0	hsa-miR-488-3p	0	0	hsa-miR-488-3p	0	0	hsa-miR-488-3p	0	0	hsa-miR-488-3p	0	0	hsa-miR-488-3p	0	0
hsa-miR-489-5p	0	0	hsa-miR-489-5p	0	0	hsa-miR-489-5p	0	0	hsa-miR-489-5p	0	0	hsa-miR-489-5p	0	0	hsa-miR-489-5p	0	0
hsa-miR-489-3p	0	0	hsa-miR-489-3p	0	0	hsa-miR-489-3p	0	0	hsa-miR-489-3p	0	0	hsa-miR-489-3p	0	0	hsa-miR-489-3p	0	0
hsa-miR-490-5p	0	0	hsa-miR-490-5p	0	0	hsa-miR-490-5p	0	0	hsa-miR-490-5p	0	0	hsa-miR-490-5p	0	0	hsa-miR-490-5p	0	0
hsa-miR-490-3p	0	0	hsa-miR-490-3p	0	0	hsa-miR-490-3p	0	0	hsa-miR-490-3p	0	0	hsa-miR-490-3p	0	0	hsa-miR-490-3p	0	0
hsa-miR-491-5p	0	0	hsa-miR-491-5p	0	0	hsa-miR-491-5p	0	0	hsa-miR-491-5p	0	0	hsa-miR-491-5p	0	0	hsa-miR-491-5p	0	0
hsa-miR-491-3p	0	0	hsa-miR-491-3p	0	0	hsa-miR-491-3p	0	0	hsa-miR-491-3p	0	0	hsa-miR-491-3p	0	0	hsa-miR-491-3p	0	0
hsa-miR-511-5p	30	2.2932	hsa-miR-511-5p	61	4.9333	hsa-miR-511-5p	42	2.734	hsa-miR-511-5p	12	0.8601	hsa-miR-511-5p	141	11.6928	hsa-miR-511-5p	154	14.5246
hsa-miR-511-3p	0	0	hsa-miR-511-3p	0	0	hsa-miR-511-3p	0	0	hsa-miR-511-3p	0	0	hsa-miR-511-3p	28	2.322	hsa-miR-511-3p	10	0.9432
hsa-miR-146b-5p	7355	562.211	hsa-miR-146b-5p	5729	463.33	hsa-miR-146b-5p	4682	304.775	hsa-miR-146b-5p	6058	434.218	hsa-miR-146b-5p	5445	451.54	hsa-miR-146b-5p	12459	1175.07
hsa-miR-146b-3p	30	2.2932	hsa-miR-146b-3p	23	1.8601	hsa-miR-146b-3p	32	2.083	hsa-miR-146b-3p	54	3.8705	hsa-miR-146b-3p	67	5.5561	hsa-miR-146b-3p	61	5.7532
hsa-miR-202-5p	0	0	hsa-miR-202-5p	0	0	hsa-miR-202-5p	0	0	hsa-miR-202-5p	0	0	hsa-miR-202-5p	0	0	hsa-miR-202-5p	0	0
hsa-miR-202-3p	0	0	hsa-miR-202-3p	0	0	hsa-miR-202-3p	0	0	hsa-miR-202-3p	0	0	hsa-miR-202-3p	0	0	hsa-miR-202-3p	0	0
hsa-miR-492	0	0	hsa-miR-492	0	0	hsa-miR-492	0	0	hsa-miR-492	0	0	hsa-miR-492	0	0	hsa-miR-492	0	0
hsa-miR-493-5p	121	9.2492	hsa-miR-493-5p	91	7.3596	hsa-miR-493-5p	26	1.6925	hsa-miR-493-5p	53	3.7989	hsa-miR-493-5p	79	6.5513	hsa-miR-493-5p	56	5.2817
hsa-miR-493-3p	77	5.8858	hsa-miR-493-3p	80	6.47	hsa-miR-493-3p	53	3.45	hsa-miR-493-3p	103	7.3827	hsa-miR-493-3p	376	31.1807	hsa-miR-493-3p	432	40.7442
hsa-miR-432-5p	225	17.1988	hsa-miR-432-5p	352	28.4678	hsa-miR-432-5p	46	2.9944	hsa-miR-432-5p	150	10.7515	hsa-miR-432-5p	367	30.4344	hsa-miR-432-5p	381	35.9341
hsa-miR-432-3p	0	0	hsa-miR-432-3p	0	0	hsa-miR-432-3p	0	0	hsa-miR-432-3p	0	0	hsa-miR-432-3p	0	0	hsa-miR-432-3p	0	0
hsa-miR-494-5p	0	0	hsa-miR-494-5p	0	0	hsa-miR-494-5p	0	0	hsa-miR-494-5p	0	0	hsa-miR-494-5p	0	0	hsa-miR-494-5p	0	0
hsa-miR-494-3p	27	2.0639	hsa-miR-494-3p	35	2.8306	hsa-miR-494-3p	16	1.0415	hsa-miR-494-3p	13	0.9318	hsa-miR-494-3p	29	2.4049	hsa-miR-494-3p	20	1.8863
hsa-miR-495-5p	0	0	hsa-miR-495-5p	0	0	hsa-miR-495-5p	0	0	hsa-miR-495-5p	0	0	hsa-miR-495-5p	0	0	hsa-miR-495-5p	0	0
hsa-miR-495-3p	131	10.0135	hsa-miR-495-3p	65	5.2568	hsa-miR-495-3p	48	3.1246	hsa-miR-495-3p	131	9.3897	hsa-miR-495-3p	44	3.6488	hsa-miR-495-3p	99	9.3372
hsa-miR-496	0	0	hsa-miR-496	0	0	hsa-miR-496	0	0	hsa-miR-496	0	0	hsa-miR-496	0	0	hsa-miR-496	0	0
hsa-miR-193b-5p	21	1.6052	hsa-miR-193b-5p	12	0.9705	hsa-miR-193b-5p	19	1.2368	hsa-miR-193b-5p	20	1.4335	hsa-miR-193b-5p	93	7.7123	hsa-miR-193b-5p	35	3.301
hsa-miR-193b-3p	0	0	hsa-miR-193b-3p	0	0	hsa-miR-193b-3p	0	0	hsa-miR-193b-3p	0	0	hsa-miR-193b-3p	0	0	hsa-miR-193b-3p	0	0
hsa-miR-497-5p	0	0	hsa-miR-497-5p	0	0	hsa-miR-497-5p	0	0	hsa-miR-497-5p	0	0	hsa-miR-497-5p	12	0.9951	hsa-miR-497-5p	0	0
hsa-miR-497-3p	0	0	hsa-miR-497-3p	0	0	hsa-miR-497-3p	0	0	hsa-miR-497-3p	0	0	hsa-miR-497-3p	0	0	hsa-miR-497-3p	0	0
hsa-miR-181d-5p	60	4.5864	hsa-miR-181d-5p	41	3.3159	hsa-miR-181d-5p	16	1.0415	hsa-miR-181d-5p	32	2.2937	hsa-miR-181d-5p	107	8.8732	hsa-miR-181d-5p	55	5.1873
hsa-miR-181d-3p	0	0	hsa-miR-181d-3p	0	0	hsa-miR-181d-3p	0	0	hsa-miR-181d-3p	0	0	hsa-miR-181d-3p	0	0	hsa-miR-181d-3p	0	0
hsa-miR-512-5p	0	0	hsa-miR-512-5p	0	0	hsa-miR-512-5p	0	0	hsa-miR-512-5p	0	0	hsa-miR-512-5p	0	0	hsa-miR-512-5p	0	0
hsa-miR-512-3p	0	0	hsa-miR-512-3p	0	0	hsa-miR-512-3p	0	0	hsa-miR-512-3p	0	0	hsa-miR-512-3p	0	0	hsa-miR-512-3p	0	0
hsa-miR-498	0	0	hsa-miR-498	0	0	hsa-miR-498	0	0	hsa-miR-498	0	0	hsa-miR-498	0	0	hsa-miR-498	0	0
hsa-miR-520e	0	0	hsa-miR-520e	0	0	hsa-miR-520e	0	0	hsa-miR-520e	0	0	hsa-miR-520e	0	0	hsa-miR-520e	0	0
hsa-miR-515-5p	0	0	hsa-miR-515-5p	0	0	hsa-miR-515-5p	0	0	hsa-miR-515-5p	0	0	hsa-miR-515-5p	0	0	hsa-miR-515-5p	0	0
hsa-miR-515-3p	0	0	hsa-miR-515-3p	0	0	hsa-miR-515-3p	0	0	hsa-miR-515-3p	0	0	hsa-miR-515-3p	0	0	hsa-miR-515-3p	0	0
hsa-miR-519e-5p	0	0	hsa-miR-519e-5p	0	0	hsa-miR-519e-5p	0	0	hsa-miR-519e-5p	0	0	hsa-miR-519e-5p	0	0	hsa-miR-519e-5p	0	0
hsa-miR-519e-3p	0	0	hsa-miR-519e-3p	0	0	hsa-miR-519e-3p	0	0	hsa-miR-519e-3p	0	0	hsa-miR-519e-3p	0	0	hsa-miR-519e-3p	0	0
hsa-miR-520f-5p	0	0	hsa-miR-520f-5p	0	0	hsa-miR-520f-5p	0	0	hsa-miR-520f-5p	0	0	hsa-miR-520f-5p	0	0	hsa-miR-520f-5p	0	0
hsa-miR-520f-3p	0	0	hsa-miR-520f-3p	0	0	hsa-miR-520f-3p	0	0	hsa-miR-520f-3p	0	0	hsa-miR-520f-3p	0	0	hsa-miR-520f-3p	0	0
hsa-miR-519c-5p	0	0	hsa-miR-519c-5p	0	0	hsa-miR-519c-5p	0	0	hsa-miR-519c-5p	0	0	hsa-miR-519c-5p	0	0	hsa-miR-519c-5p	0	0
hsa-miR-519c-3p	0	0	hsa-miR-519c-3p	0	0	hsa-miR-519c-3p	0	0	hsa-miR-519c-3p	0	0	hsa-miR-519c-3p	0	0	hsa-miR-519c-3p	0	0
hsa-miR-520a-5p	0	0	hsa-miR-520a-5p	0	0	hsa-miR-520a-5p	0	0	hsa-miR-520a-5p	0	0	hsa-miR-520a-5p	0	0	hsa-miR-520a-5p	0	0
hsa-miR-520a-3p	0	0	hsa-miR-520a-3p	0	0	hsa-miR-520a-3p	0	0	hsa-miR-520a-3p	0	0	hsa-miR-520a-3p	0	0	hsa-miR-520a-3p	0	0
hsa-miR-526b-5p	0	0	hsa-miR-526b-5p	0	0	hsa-miR-526b-5p	0	0	hsa-miR-526b-5p	0	0	hsa-miR-526b-5p	0	0	hsa-miR-526b-5p	0	0
hsa-miR-526b-3p	0	0	hsa-miR-526b-3p	0	0	hsa-miR-526b-3p	0	0	hsa-miR-526b-3p	0	0	hsa-miR-526b-3p	0	0	hsa-miR-526b-3p	0	0
hsa-miR-519b-5p	0	0	hsa-miR-519b-5p	0	0	hsa-miR-519b-5p	0	0	hsa-miR-519b-5p	0	0	hsa-miR-519b-5p	0	0	hsa-miR-519b-5p	0	0
hsa-miR-519b-3p	0	0	hsa-miR-519b-3p	0	0	hsa-miR-519b-3p	0	0	hsa-miR-519b-3p	0	0	hsa-miR-519b-3p	0	0	hsa-miR-519b-3p	0	0
hsa-miR-525-5p	0	0	hsa-miR-525-5p	0	0	hsa-miR-525-5p	0	0	hsa-miR-525-5p	0	0	hsa-miR-525-5p	0	0	hsa-miR-525-5p	0	0
hsa-miR-525-3p	0	0	hsa-miR-525-3p	0	0	hsa-miR-525-3p	0	0	hsa-miR-525-3p	0	0	hsa-miR-525-3p	0	0	hsa-miR-525-3p	0	0
hsa-miR-523-5p	0	0	hsa-miR-523-5p	0	0	hsa-miR-523-5p	0	0	hsa-miR-523-5p	0	0	hsa-miR-523-5p	0	0	hsa-miR-523-5p	0	0
hsa-miR-523-3p	0	0	hsa-miR-523-3p	0	0	hsa-miR-523-3p	0	0	hsa-miR-523-3p	0	0	hsa-miR-523-3p	0	0	hsa-miR-523-3p	0	0
hsa-miR-518f-5p	0	0	hsa-miR-518f-5p	0	0	hsa-miR-518f-5p	0	0	hsa-miR-518f-5p	0	0	hsa-miR-518f-5p	0	0	hsa-miR-518f-5p	0	0
hsa-miR-518f-3p	0	0	hsa-miR-518f-3p	0	0	hsa-miR-518f-3p	0	0	hsa-miR-518f-3p	0	0	hsa-miR-518f-3p	0	0	hsa-miR-518f-3p	0	0
hsa-miR-520b	0	0	hsa-miR-520b	0	0	hsa-miR-520b	0	0	hsa-miR-520b	0	0	hsa-miR-520b	0	0	hsa-miR-520b	0	0
hsa-miR-518b	0	0	hsa-miR-518b	0	0	hsa-miR-518b	0	0	hsa-miR-518b	0	0	hsa-miR-518b	0	0	hsa-miR-518b	0	0
hsa-miR-526a	0	0	hsa-miR-526a	0	0	hsa-miR-526a	0	0	hsa-miR-526a	0	0	hsa-miR-526a	0	0	hsa-miR-526a	0	0
hsa-miR-520c-5p	0	0	hsa-miR-520c-5p	0	0	hsa-miR-520c-5p	0	0	hsa-miR-520c-5p	0	0	hsa-miR-520c-5p	0	0	hsa-miR-520c-5p	0	0
hsa-miR-520c-3p	0	0	hsa-miR-520c-3p	0	0	hsa-miR-520c-3p	0	0	hsa-miR-520c-3p	0	0	hsa-miR-520c-3p	0	0	hsa-miR-520c-3p	0	0
hsa-miR-518c-5p	0	0	hsa-miR-518c-5p	0	0	hsa-miR-518c-5p	0	0	hsa-miR-518c-5p	0	0	hsa-miR-518c-5p	0	0	hsa-miR-518c-5p	0	0
hsa-miR-518c-3p	0	0	hsa-miR-518c-3p	0	0	hsa-miR-518c-3p	0	0	hsa-miR-518c-3p	0	0	hsa-miR-518c-3p	0	0	hsa-miR-518c-3p	0	0
hsa-miR-524-5p	0	0	hsa-miR-524-5p	0	0	hsa-miR-524-5p	0	0	hsa-miR-524-5p	0	0	hsa-miR-524-5p	0	0	hsa-miR-524-5p	0	0
hsa-miR-524-3p	0	0	hsa-miR-524-3p	0	0	hsa-miR-524-3p	0	0	hsa-miR-524-3p	0	0	hsa-miR-524-3p	0	0	hsa-miR-524-3p	0	0
hsa-miR-517-5p	0	0	hsa-miR-517-5p	0	0	hsa-miR-517-5p	0	0	hsa-miR-517-5p	0	0	hsa-miR-517-5p	0	0	hsa-miR-517-5p	0	0
hsa-miR-517a-3p	0	0	hsa-miR-517a-3p	0	0	hsa-miR-517a-3p	0	0	hsa-miR-517a-3p	0	0	hsa-miR-517a-3p	0	0	hsa-miR-517a-3p	0	0
hsa-miR-519d-5p	0	0	hsa-miR-519d-5p	0	0	hsa-miR-519d-5p	0	0	hsa-miR-519d-5p	0	0	hsa-miR-519d-5p	0	0	hsa-miR-519d-5p	0	0
hsa-miR-519d-3p	0	0	hsa-miR-519d-3p	0	0	hsa-miR-519d-3p	0	0	hsa-miR-519d-3p	0	0	hsa-miR-519d-3p	0	0	hsa-miR-519d-3p	0	0
hsa-miR-521	0	0	hsa-miR-521	0	0	hsa-miR-521	0	0	hsa-miR-521	0	0	hsa-miR-521	0	0	hsa-miR-521	0	0
hsa-miR-520d-5p	0	0	hsa-miR-520d-5p	0	0	hsa-miR-520d-5p	0	0	hsa-miR-520d-5p	0	0	hsa-miR-520d-5p	0	0	hsa-miR-520d-5p	0	0
hsa-miR-520d-3p	0	0	hsa-miR-520d-3p	0	0	hsa-miR-520d-3p	0	0	hsa-miR-520d-3p	0	0	hsa-miR-520d-3p	0	0	hsa-miR-520d-3p	0	0
hsa-miR-517b-3p	0	0	hsa-miR-517b-3p	0	0	hsa-miR-517b-3p	0	0	hsa-miR-517b-3p	0	0	hsa-miR-517b-3p	0	0	hsa-miR-517b-3p	0	0
hsa-miR-520g-5p	0	0	hsa-miR-520g-5p	0	0	hsa-miR-520g-5p	0	0	hsa-miR-520g-5p	0	0	hsa-miR-520g-5p	0	0	hsa-miR-520g-5p	0	0
hsa-miR-520g-3p	0	0	hsa-miR-520g-3p	0	0	hsa-miR-520g-3p	0	0	hsa-miR-520g-3p	0	0	hsa-miR-520g-3p	0	0	hsa-miR-520g-3p	0	0
hsa-miR-516b-5p	0	0	hsa-miR-516b-5p	0	0	hsa-miR-516b-5p	0	0	hsa-miR-516b-5p	15	1.0752	hsa-miR-516b-5p	10	0.8293	hsa-miR-516b-5p	0	0
hsa-miR-516b-3p	0	0	hsa-miR-516b-3p	0	0	hsa-miR-516b-3p	0	0	hsa-miR-516b-3p	0	0	hsa-miR-516b-3p	0	0	hsa-miR-516b-3p	0	0
hsa-miR-518e-5p	0	0	hsa-miR-518e-5p	0	0	hsa-miR-518e-5p	0	0	hsa-miR-518e-5p	0	0	hsa-miR-518e-5p	0	0	hsa-miR-518e-5p	0	0
hsa-miR-518e-3p	0	0	hsa-miR-518e-3p	0	0	hsa-miR-518e-3p	0	0	hsa-miR-518e-3p	0	0	hsa-miR-518e-3p	0	0	hsa-miR-518e-3p	0	0
hsa-miR-518a-5p	0	0	hsa-miR-518a-5p	0	0	hsa-miR-518a-5p	0	0	hsa-miR-518a-5p	0	0	hsa-miR-518a-5p	0	0	hsa-miR-518a-5p	0	0
hsa-miR-518a-3p	0	0	hsa-miR-518a-3p	0	0	hsa-miR-518a-3p	0	0	hsa-miR-518a-3p	0	0	hsa-miR-518a-3p	0	0	hsa-miR-518a-3p	0	0
hsa-miR-518d-5p	0	0	hsa-miR-518d-5p	0	0	hsa-miR-518d-5p	0	0	hsa-miR-518d-5p	0	0	hsa-miR-518d-5p	0	0	hsa-miR-518d-5p	0	0
hsa-miR-518d-3p	0	0	hsa-miR-518d-3p	0	0	hsa-miR-518d-3p	0	0	hsa-miR-518d-3p	0	0	hsa-miR-518d-3p	12	0.9951	hsa-miR-518d-3p	0	0
hsa-miR-517c-3p	0	0	hsa-miR-517c-3p	0	0	hsa-miR-517c-3p	0	0	hsa-miR-517c-3p	0	0	hsa-miR-517c-3p	0	0	hsa-miR-517c-3p	0	0
hsa-miR-520h	0	0	hsa-miR-520h	0	0	hsa-miR-520h	0	0	hsa-miR-520h	0	0	hsa-miR-520h	0	0	hsa-miR-520h	0	0
hsa-miR-522-5p	0	0	hsa-miR-522-5p	0	0	hsa-miR-522-5p	0	0	hsa-miR-522-5p	0	0	hsa-miR-522-5p	0	0	hsa-miR-522-5p	0	0
hsa-miR-522-3p	0	0	hsa-miR-522-3p	0	0	hsa-miR-522-3p	0	0	hsa-miR-522-3p	0	0	hsa-miR-522-3p	0	0	hsa-miR-522-3p	0	0
hsa-miR-519a-5p	0	0	hsa-miR-519a-5p	0	0	hsa-miR-519a-5p	0	0	hsa-miR-519a-5p	0	0	hsa-miR-519a-5p	0	0	hsa-miR-519a-5p	0	0
hsa-miR-519a-3p	0	0	hsa-miR-519a-3p	0	0	hsa-miR-519a-3p	0	0	hsa-miR-519a-3p	0	0	hsa-miR-519a-3p	0	0	hsa-miR-519a-3p	0	0
hsa-miR-527	0	0	hsa-miR-527	0	0	hsa-miR-527	0	0	hsa-miR-527	0	0	hsa-miR-527	0	0	hsa-miR-527	0	0
hsa-miR-516a-5p	0	0	hsa-miR-516a-5p	0	0	hsa-miR-516a-5p	0	0	hsa-miR-516a-5p	0	0	hsa-miR-516a-5p	0	0	hsa-miR-516a-5p	0	0
hsa-miR-516a-3p	0	0	hsa-miR-516a-3p	0	0	hsa-miR-516a-3p	0	0	hsa-miR-516a-3p	0	0	hsa-miR-516a-3p	0	0	hsa-miR-516a-3p	0	0
hsa-miR-499a-5p	44	3.3633	hsa-miR-499a-5p	20	1.6175	hsa-miR-499a-5p	29	1.8878	hsa-miR-499a-5p	34	2.437	hsa-miR-499a-5p	36	2.9854	hsa-miR-499a-5p	23	2.1693
hsa-miR-499a-3p	0	0	hsa-miR-499a-3p	0	0	hsa-miR-499a-3p	0	0	hsa-miR-499a-3p	0	0	hsa-miR-499a-3p	0	0	hsa-miR-499a-3p	0	0
hsa-miR-500a-5p	0	0	hsa-miR-500a-5p	0	0	hsa-miR-500a-5p	0	0	hsa-miR-500a-5p	0	0	hsa-miR-500a-5p	0	0	hsa-miR-500a-5p	0	0
hsa-miR-500a-3p	493	37.6846	hsa-miR-500a-3p	308	24.9094	hsa-miR-500a-3p	913	59.4317	hsa-miR-500a-3p	555	39.7806	hsa-miR-500a-3p	1218	101.006	hsa-miR-500a-3p	289	27.2571
hsa-miR-501-5p	0	0	hsa-miR-501-5p	0	0	hsa-miR-501-5p	0	0	hsa-miR-501-5p	0	0	hsa-miR-501-5p	0	0	hsa-miR-501-5p	0	0
hsa-miR-501-3p	181	13.8355	hsa-miR-501-3p	109	8.8153	hsa-miR-501-3p	243	15.8181	hsa-miR-501-3p	109	7.8128	hsa-miR-501-3p	316	26.2051	hsa-miR-501-3p	100	9.4315
hsa-miR-502-5p	0	0	hsa-miR-502-5p	0	0	hsa-miR-502-5p	0	0	hsa-miR-502-5p	0	0	hsa-miR-502-5p	0	0	hsa-miR-502-5p	0	0
hsa-miR-502-3p	111	8.4848	hsa-miR-502-3p	44	3.5585	hsa-miR-502-3p	187	12.1728	hsa-miR-502-3p	151	10.8232	hsa-miR-502-3p	148	12.2733	hsa-miR-502-3p	52	4.9044
hsa-miR-450a-2-3p	0	0	hsa-miR-450a-2-3p	0	0	hsa-miR-450a-2-3p	0	0	hsa-miR-450a-2-3p	10	0.7168	hsa-miR-450a-2-3p	0	0	hsa-miR-450a-2-3p	0	0
hsa-miR-503-5p	256	19.5685	hsa-miR-503-5p	248	20.0569	hsa-miR-503-5p	537	34.956	hsa-miR-503-5p	190	13.6186	hsa-miR-503-5p	200	16.5855	hsa-miR-503-5p	164	15.4677
hsa-miR-503-3p	0	0	hsa-miR-503-3p	0	0	hsa-miR-503-3p	0	0	hsa-miR-503-3p	0	0	hsa-miR-503-3p	0	0	hsa-miR-503-3p	0	0
hsa-miR-504-5p	0	0	hsa-miR-504-5p	0	0	hsa-miR-504-5p	0	0	hsa-miR-504-5p	0	0	hsa-miR-504-5p	0	0	hsa-miR-504-5p	0	0
hsa-miR-504-3p	0	0	hsa-miR-504-3p	0	0	hsa-miR-504-3p	0	0	hsa-miR-504-3p	0	0	hsa-miR-504-3p	0	0	hsa-miR-504-3p	0	0
hsa-miR-505-5p	30	2.2932	hsa-miR-505-5p	11	0.8896	hsa-miR-505-5p	24	1.5623	hsa-miR-505-5p	35	2.5087	hsa-miR-505-5p	43	3.5659	hsa-miR-505-5p	51	4.8101
hsa-miR-505-3p	58	4.4335	hsa-miR-505-3p	19	1.5366	hsa-miR-505-3p	0	0	hsa-miR-505-3p	17	1.2185	hsa-miR-505-3p	33	2.7366	hsa-miR-505-3p	17	1.6034
hsa-miR-513a-5p	0	0	hsa-miR-513a-5p	0	0	hsa-miR-513a-5p	0	0	hsa-miR-513a-5p	0	0	hsa-miR-513a-5p	0	0	hsa-miR-513a-5p	0	0
hsa-miR-513a-3p	0	0	hsa-miR-513a-3p	0	0	hsa-miR-513a-3p	0	0	hsa-miR-513a-3p	0	0	hsa-miR-513a-3p	0	0	hsa-miR-513a-3p	0	0
hsa-miR-506-5p	0	0	hsa-miR-506-5p	0	0	hsa-miR-506-5p	0	0	hsa-miR-506-5p	0	0	hsa-miR-506-5p	0	0	hsa-miR-506-5p	0	0
hsa-miR-506-3p	0	0	hsa-miR-506-3p	0	0	hsa-miR-506-3p	0	0	hsa-miR-506-3p	0	0	hsa-miR-506-3p	0	0	hsa-miR-506-3p	0	0
hsa-miR-507	0	0	hsa-miR-507	0	0	hsa-miR-507	0	0	hsa-miR-507	0	0	hsa-miR-507	0	0	hsa-miR-507	0	0
hsa-miR-508-5p	0	0	hsa-miR-508-5p	0	0	hsa-miR-508-5p	0	0	hsa-miR-508-5p	0	0	hsa-miR-508-5p	0	0	hsa-miR-508-5p	0	0
hsa-miR-508-3p	0	0	hsa-miR-508-3p	0	0	hsa-miR-508-3p	0	0	hsa-miR-508-3p	0	0	hsa-miR-508-3p	0	0	hsa-miR-508-3p	0	0
hsa-miR-509-5p	0	0	hsa-miR-509-5p	0	0	hsa-miR-509-5p	0	0	hsa-miR-509-5p	0	0	hsa-miR-509-5p	0	0	hsa-miR-509-5p	0	0
hsa-miR-509-3p	0	0	hsa-miR-509-3p	0	0	hsa-miR-509-3p	0	0	hsa-miR-509-3p	13	0.9318	hsa-miR-509-3p	0	0	hsa-miR-509-3p	0	0
hsa-miR-510-5p	0	0	hsa-miR-510-5p	0	0	hsa-miR-510-5p	0	0	hsa-miR-510-5p	0	0	hsa-miR-510-5p	0	0	hsa-miR-510-5p	0	0
hsa-miR-510-3p	0	0	hsa-miR-510-3p	0	0	hsa-miR-510-3p	0	0	hsa-miR-510-3p	0	0	hsa-miR-510-3p	0	0	hsa-miR-510-3p	0	0
hsa-miR-514a-5p	0	0	hsa-miR-514a-5p	0	0	hsa-miR-514a-5p	0	0	hsa-miR-514a-5p	0	0	hsa-miR-514a-5p	0	0	hsa-miR-514a-5p	0	0
hsa-miR-514a-3p	0	0	hsa-miR-514a-3p	0	0	hsa-miR-514a-3p	0	0	hsa-miR-514a-3p	0	0	hsa-miR-514a-3p	0	0	hsa-miR-514a-3p	0	0
hsa-miR-532-5p	3616	276.404	hsa-miR-532-5p	1685	136.274	hsa-miR-532-5p	10935	711.813	hsa-miR-532-5p	7433	532.774	hsa-miR-532-5p	9537	790.879	hsa-miR-532-5p	3065	289.076
hsa-miR-532-3p	25	1.911	hsa-miR-532-3p	15	1.2131	hsa-miR-532-3p	90	5.8585	hsa-miR-532-3p	32	2.2937	hsa-miR-532-3p	33	2.7366	hsa-miR-532-3p	0	0
hsa-miR-455-5p	0	0	hsa-miR-455-5p	0	0	hsa-miR-455-5p	0	0	hsa-miR-455-5p	0	0	hsa-miR-455-5p	0	0	hsa-miR-455-5p	0	0
hsa-miR-455-3p	0	0	hsa-miR-455-3p	0	0	hsa-miR-455-3p	0	0	hsa-miR-455-3p	0	0	hsa-miR-455-3p	0	0	hsa-miR-455-3p	0	0
hsa-miR-539-5p	0	0	hsa-miR-539-5p	0	0	hsa-miR-539-5p	0	0	hsa-miR-539-5p	0	0	hsa-miR-539-5p	0	0	hsa-miR-539-5p	0	0
hsa-miR-539-3p	0	0	hsa-miR-539-3p	0	0	hsa-miR-539-3p	0	0	hsa-miR-539-3p	0	0	hsa-miR-539-3p	10	0.8293	hsa-miR-539-3p	0	0
hsa-miR-544a	0	0	hsa-miR-544a	0	0	hsa-miR-544a	0	0	hsa-miR-544a	0	0	hsa-miR-544a	0	0	hsa-miR-544a	0	0
hsa-miR-545-5p	0	0	hsa-miR-545-5p	0	0	hsa-miR-545-5p	0	0	hsa-miR-545-5p	0	0	hsa-miR-545-5p	0	0	hsa-miR-545-5p	0	0
hsa-miR-545-3p	0	0	hsa-miR-545-3p	0	0	hsa-miR-545-3p	0	0	hsa-miR-545-3p	0	0	hsa-miR-545-3p	0	0	hsa-miR-545-3p	0	0
hsa-miR-376a-2-5p	0	0	hsa-miR-376a-2-5p	0	0	hsa-miR-376a-2-5p	0	0	hsa-miR-376a-2-5p	0	0	hsa-miR-376a-2-5p	0	0	hsa-miR-376a-2-5p	0	0
hsa-miR-487b-5p	0	0	hsa-miR-487b-5p	0	0	hsa-miR-487b-5p	0	0	hsa-miR-487b-5p	0	0	hsa-miR-487b-5p	0	0	hsa-miR-487b-5p	0	0
hsa-miR-487b-3p	0	0	hsa-miR-487b-3p	0	0	hsa-miR-487b-3p	0	0	hsa-miR-487b-3p	0	0	hsa-miR-487b-3p	0	0	hsa-miR-487b-3p	0	0
hsa-miR-551a	0	0	hsa-miR-551a	0	0	hsa-miR-551a	0	0	hsa-miR-551a	0	0	hsa-miR-551a	0	0	hsa-miR-551a	0	0
hsa-miR-552-5p	0	0	hsa-miR-552-5p	0	0	hsa-miR-552-5p	0	0	hsa-miR-552-5p	0	0	hsa-miR-552-5p	0	0	hsa-miR-552-5p	0	0
hsa-miR-552-3p	0	0	hsa-miR-552-3p	0	0	hsa-miR-552-3p	0	0	hsa-miR-552-3p	0	0	hsa-miR-552-3p	0	0	hsa-miR-552-3p	22	2.0749
hsa-miR-553	0	0	hsa-miR-553	0	0	hsa-miR-553	0	0	hsa-miR-553	0	0	hsa-miR-553	0	0	hsa-miR-553	0	0
hsa-miR-554	0	0	hsa-miR-554	0	0	hsa-miR-554	0	0	hsa-miR-554	0	0	hsa-miR-554	0	0	hsa-miR-554	0	0
hsa-miR-92b-5p	27	2.0639	hsa-miR-92b-5p	15	1.2131	hsa-miR-92b-5p	31	2.0179	hsa-miR-92b-5p	17	1.2185	hsa-miR-92b-5p	104	8.6245	hsa-miR-92b-5p	76	7.168
hsa-miR-92b-3p	242	18.4983	hsa-miR-92b-3p	151	12.2121	hsa-miR-92b-3p	179	11.652	hsa-miR-92b-3p	66	4.7307	hsa-miR-92b-3p	167	13.8489	hsa-miR-92b-3p	143	13.4871
hsa-miR-555	0	0	hsa-miR-555	0	0	hsa-miR-555	0	0	hsa-miR-555	0	0	hsa-miR-555	0	0	hsa-miR-555	0	0
hsa-miR-556-5p	0	0	hsa-miR-556-5p	0	0	hsa-miR-556-5p	0	0	hsa-miR-556-5p	0	0	hsa-miR-556-5p	0	0	hsa-miR-556-5p	45	4.2442
hsa-miR-556-3p	0	0	hsa-miR-556-3p	0	0	hsa-miR-556-3p	0	0	hsa-miR-556-3p	0	0	hsa-miR-556-3p	0	0	hsa-miR-556-3p	0	0
hsa-miR-557	0	0	hsa-miR-557	0	0	hsa-miR-557	0	0	hsa-miR-557	0	0	hsa-miR-557	0	0	hsa-miR-557	0	0
hsa-miR-558	0	0	hsa-miR-558	0	0	hsa-miR-558	0	0	hsa-miR-558	0	0	hsa-miR-558	0	0	hsa-miR-558	0	0
hsa-miR-559	0	0	hsa-miR-559	0	0	hsa-miR-559	0	0	hsa-miR-559	0	0	hsa-miR-559	0	0	hsa-miR-559	0	0
hsa-miR-561-5p	0	0	hsa-miR-561-5p	0	0	hsa-miR-561-5p	0	0	hsa-miR-561-5p	0	0	hsa-miR-561-5p	0	0	hsa-miR-561-5p	0	0
hsa-miR-561-3p	0	0	hsa-miR-561-3p	0	0	hsa-miR-561-3p	0	0	hsa-miR-561-3p	0	0	hsa-miR-561-3p	0	0	hsa-miR-561-3p	0	0
hsa-miR-562	0	0	hsa-miR-562	0	0	hsa-miR-562	0	0	hsa-miR-562	0	0	hsa-miR-562	0	0	hsa-miR-562	0	0
hsa-miR-563	0	0	hsa-miR-563	0	0	hsa-miR-563	0	0	hsa-miR-563	0	0	hsa-miR-563	0	0	hsa-miR-563	0	0
hsa-miR-564	0	0	hsa-miR-564	0	0	hsa-miR-564	0	0	hsa-miR-564	0	0	hsa-miR-564	0	0	hsa-miR-564	0	0
hsa-miR-566	0	0	hsa-miR-566	0	0	hsa-miR-566	0	0	hsa-miR-566	0	0	hsa-miR-566	0	0	hsa-miR-566	0	0
hsa-miR-567	0	0	hsa-miR-567	0	0	hsa-miR-567	0	0	hsa-miR-567	0	0	hsa-miR-567	0	0	hsa-miR-567	0	0
hsa-miR-568	0	0	hsa-miR-568	0	0	hsa-miR-568	0	0	hsa-miR-568	0	0	hsa-miR-568	0	0	hsa-miR-568	0	0
hsa-miR-551b-5p	0	0	hsa-miR-551b-5p	0	0	hsa-miR-551b-5p	0	0	hsa-miR-551b-5p	0	0	hsa-miR-551b-5p	0	0	hsa-miR-551b-5p	0	0
hsa-miR-551b-3p	0	0	hsa-miR-551b-3p	0	0	hsa-miR-551b-3p	0	0	hsa-miR-551b-3p	0	0	hsa-miR-551b-3p	0	0	hsa-miR-551b-3p	0	0
hsa-miR-569	0	0	hsa-miR-569	0	0	hsa-miR-569	0	0	hsa-miR-569	0	0	hsa-miR-569	0	0	hsa-miR-569	0	0
hsa-miR-570-5p	0	0	hsa-miR-570-5p	0	0	hsa-miR-570-5p	0	0	hsa-miR-570-5p	0	0	hsa-miR-570-5p	0	0	hsa-miR-570-5p	0	0
hsa-miR-570-3p	0	0	hsa-miR-570-3p	0	0	hsa-miR-570-3p	0	0	hsa-miR-570-3p	0	0	hsa-miR-570-3p	0	0	hsa-miR-570-3p	0	0
hsa-miR-571	0	0	hsa-miR-571	0	0	hsa-miR-571	0	0	hsa-miR-571	0	0	hsa-miR-571	0	0	hsa-miR-571	0	0
hsa-miR-572	0	0	hsa-miR-572	0	0	hsa-miR-572	0	0	hsa-miR-572	0	0	hsa-miR-572	0	0	hsa-miR-572	0	0
hsa-miR-573	0	0	hsa-miR-573	0	0	hsa-miR-573	0	0	hsa-miR-573	0	0	hsa-miR-573	0	0	hsa-miR-573	0	0
hsa-miR-574-5p	0	0	hsa-miR-574-5p	0	0	hsa-miR-574-5p	0	0	hsa-miR-574-5p	0	0	hsa-miR-574-5p	0	0	hsa-miR-574-5p	0	0
hsa-miR-574-3p	289	22.0909	hsa-miR-574-3p	174	14.0722	hsa-miR-574-3p	93	6.0538	hsa-miR-574-3p	59	4.2289	hsa-miR-574-3p	46	3.8147	hsa-miR-574-3p	54	5.093
hsa-miR-575	0	0	hsa-miR-575	0	0	hsa-miR-575	0	0	hsa-miR-575	0	0	hsa-miR-575	0	0	hsa-miR-575	0	0
hsa-miR-576-5p	74	5.6565	hsa-miR-576-5p	17	1.3749	hsa-miR-576-5p	52	3.3849	hsa-miR-576-5p	43	3.0821	hsa-miR-576-5p	17	1.4098	hsa-miR-576-5p	12	1.1318
hsa-miR-576-3p	454	34.7034	hsa-miR-576-3p	295	23.858	hsa-miR-576-3p	538	35.0211	hsa-miR-576-3p	388	27.8106	hsa-miR-576-3p	596	49.4248	hsa-miR-576-3p	424	39.9897
hsa-miR-577	0	0	hsa-miR-577	0	0	hsa-miR-577	0	0	hsa-miR-577	0	0	hsa-miR-577	0	0	hsa-miR-577	0	0
hsa-miR-578	0	0	hsa-miR-578	0	0	hsa-miR-578	0	0	hsa-miR-578	0	0	hsa-miR-578	0	0	hsa-miR-578	0	0
hsa-miR-579-5p	0	0	hsa-miR-579-5p	0	0	hsa-miR-579-5p	0	0	hsa-miR-579-5p	0	0	hsa-miR-579-5p	0	0	hsa-miR-579-5p	10	0.9432
hsa-miR-579-3p	0	0	hsa-miR-579-3p	0	0	hsa-miR-579-3p	0	0	hsa-miR-579-3p	0	0	hsa-miR-579-3p	0	0	hsa-miR-579-3p	0	0
hsa-miR-580-5p	0	0	hsa-miR-580-5p	0	0	hsa-miR-580-5p	0	0	hsa-miR-580-5p	0	0	hsa-miR-580-5p	0	0	hsa-miR-580-5p	0	0
hsa-miR-580-3p	0	0	hsa-miR-580-3p	0	0	hsa-miR-580-3p	0	0	hsa-miR-580-3p	0	0	hsa-miR-580-3p	0	0	hsa-miR-580-3p	0	0
hsa-miR-581	11	0.8408	hsa-miR-581	0	0	hsa-miR-581	0	0	hsa-miR-581	17	1.2185	hsa-miR-581	0	0	hsa-miR-581	22	2.0749
hsa-miR-582-5p	0	0	hsa-miR-582-5p	0	0	hsa-miR-582-5p	0	0	hsa-miR-582-5p	0	0	hsa-miR-582-5p	0	0	hsa-miR-582-5p	0	0
hsa-miR-582-3p	63	4.8157	hsa-miR-582-3p	47	3.8011	hsa-miR-582-3p	38	2.4736	hsa-miR-582-3p	67	4.8023	hsa-miR-582-3p	64	5.3074	hsa-miR-582-3p	40	3.7726
hsa-miR-583	0	0	hsa-miR-583	0	0	hsa-miR-583	0	0	hsa-miR-583	0	0	hsa-miR-583	0	0	hsa-miR-583	0	0
hsa-miR-584-5p	4532	346.423	hsa-miR-584-5p	2625	212.296	hsa-miR-584-5p	3166	206.091	hsa-miR-584-5p	1372	98.3405	hsa-miR-584-5p	4700	389.759	hsa-miR-584-5p	4721	445.262
hsa-miR-584-3p	0	0	hsa-miR-584-3p	0	0	hsa-miR-584-3p	0	0	hsa-miR-584-3p	0	0	hsa-miR-584-3p	0	0	hsa-miR-584-3p	0	0
hsa-miR-585-5p	0	0	hsa-miR-585-5p	0	0	hsa-miR-585-5p	0	0	hsa-miR-585-5p	0	0	hsa-miR-585-5p	0	0	hsa-miR-585-5p	0	0
hsa-miR-585-3p	0	0	hsa-miR-585-3p	0	0	hsa-miR-585-3p	0	0	hsa-miR-585-3p	0	0	hsa-miR-585-3p	0	0	hsa-miR-585-3p	0	0
hsa-miR-548a-3p	13	0.9937	hsa-miR-548a-3p	0	0	hsa-miR-548a-3p	0	0	hsa-miR-548a-3p	0	0	hsa-miR-548a-3p	0	0	hsa-miR-548a-3p	13	1.2261
hsa-miR-586	0	0	hsa-miR-586	0	0	hsa-miR-586	0	0	hsa-miR-586	0	0	hsa-miR-586	0	0	hsa-miR-586	0	0
hsa-miR-587	0	0	hsa-miR-587	0	0	hsa-miR-587	0	0	hsa-miR-587	0	0	hsa-miR-587	0	0	hsa-miR-587	0	0
hsa-miR-548b-5p	0	0	hsa-miR-548b-5p	0	0	hsa-miR-548b-5p	0	0	hsa-miR-548b-5p	0	0	hsa-miR-548b-5p	0	0	hsa-miR-548b-5p	0	0
hsa-miR-548b-3p	0	0	hsa-miR-548b-3p	0	0	hsa-miR-548b-3p	0	0	hsa-miR-548b-3p	0	0	hsa-miR-548b-3p	0	0	hsa-miR-548b-3p	0	0
hsa-miR-588	0	0	hsa-miR-588	0	0	hsa-miR-588	0	0	hsa-miR-588	0	0	hsa-miR-588	0	0	hsa-miR-588	0	0
hsa-miR-589-5p	188	14.3706	hsa-miR-589-5p	171	13.8295	hsa-miR-589-5p	392	25.5172	hsa-miR-589-5p	313	22.4348	hsa-miR-589-5p	221	18.327	hsa-miR-589-5p	176	16.5995
hsa-miR-589-3p	0	0	hsa-miR-589-3p	0	0	hsa-miR-589-3p	0	0	hsa-miR-589-3p	0	0	hsa-miR-589-3p	0	0	hsa-miR-589-3p	0	0
hsa-miR-550a-5p	0	0	hsa-miR-550a-5p	0	0	hsa-miR-550a-5p	0	0	hsa-miR-550a-5p	0	0	hsa-miR-550a-5p	0	0	hsa-miR-550a-5p	13	1.2261
hsa-miR-550a-3p	14	1.0701	hsa-miR-550a-3p	0	0	hsa-miR-550a-3p	12	0.7811	hsa-miR-550a-3p	0	0	hsa-miR-550a-3p	14	1.161	hsa-miR-550a-3p	0	0
hsa-miR-590-5p	0	0	hsa-miR-590-5p	0	0	hsa-miR-590-5p	0	0	hsa-miR-590-5p	0	0	hsa-miR-590-5p	0	0	hsa-miR-590-5p	0	0
hsa-miR-590-3p	0	0	hsa-miR-590-3p	0	0	hsa-miR-590-3p	0	0	hsa-miR-590-3p	0	0	hsa-miR-590-3p	0	0	hsa-miR-590-3p	0	0
hsa-miR-591	0	0	hsa-miR-591	0	0	hsa-miR-591	0	0	hsa-miR-591	0	0	hsa-miR-591	0	0	hsa-miR-591	0	0
hsa-miR-592	0	0	hsa-miR-592	0	0	hsa-miR-592	0	0	hsa-miR-592	0	0	hsa-miR-592	0	0	hsa-miR-592	0	0
hsa-miR-593-5p	0	0	hsa-miR-593-5p	0	0	hsa-miR-593-5p	0	0	hsa-miR-593-5p	0	0	hsa-miR-593-5p	0	0	hsa-miR-593-5p	0	0
hsa-miR-593-3p	0	0	hsa-miR-593-3p	0	0	hsa-miR-593-3p	0	0	hsa-miR-593-3p	0	0	hsa-miR-593-3p	0	0	hsa-miR-593-3p	0	0
hsa-miR-595	0	0	hsa-miR-595	0	0	hsa-miR-595	0	0	hsa-miR-595	0	0	hsa-miR-595	0	0	hsa-miR-595	0	0
hsa-miR-596	0	0	hsa-miR-596	0	0	hsa-miR-596	0	0	hsa-miR-596	0	0	hsa-miR-596	0	0	hsa-miR-596	0	0
hsa-miR-597-5p	0	0	hsa-miR-597-5p	0	0	hsa-miR-597-5p	0	0	hsa-miR-597-5p	0	0	hsa-miR-597-5p	0	0	hsa-miR-597-5p	0	0
hsa-miR-597-3p	0	0	hsa-miR-597-3p	0	0	hsa-miR-597-3p	0	0	hsa-miR-597-3p	0	0	hsa-miR-597-3p	0	0	hsa-miR-597-3p	0	0
hsa-miR-598-5p	0	0	hsa-miR-598-5p	0	0	hsa-miR-598-5p	0	0	hsa-miR-598-5p	0	0	hsa-miR-598-5p	0	0	hsa-miR-598-5p	0	0
hsa-miR-598-3p	50	3.822	hsa-miR-598-3p	19	1.5366	hsa-miR-598-3p	43	2.7991	hsa-miR-598-3p	37	2.652	hsa-miR-598-3p	16	1.3268	hsa-miR-598-3p	29	2.7351
hsa-miR-599	0	0	hsa-miR-599	0	0	hsa-miR-599	0	0	hsa-miR-599	0	0	hsa-miR-599	0	0	hsa-miR-599	0	0
hsa-miR-548a-5p	0	0	hsa-miR-548a-5p	0	0	hsa-miR-548a-5p	0	0	hsa-miR-548a-5p	0	0	hsa-miR-548a-5p	0	0	hsa-miR-548a-5p	0	0
hsa-miR-600	0	0	hsa-miR-600	0	0	hsa-miR-600	0	0	hsa-miR-600	0	0	hsa-miR-600	0	0	hsa-miR-600	0	0
hsa-miR-601	0	0	hsa-miR-601	0	0	hsa-miR-601	0	0	hsa-miR-601	0	0	hsa-miR-601	0	0	hsa-miR-601	0	0
hsa-miR-602	0	0	hsa-miR-602	0	0	hsa-miR-602	0	0	hsa-miR-602	0	0	hsa-miR-602	0	0	hsa-miR-602	0	0
hsa-miR-603	0	0	hsa-miR-603	0	0	hsa-miR-603	0	0	hsa-miR-603	0	0	hsa-miR-603	0	0	hsa-miR-603	0	0
hsa-miR-604	0	0	hsa-miR-604	0	0	hsa-miR-604	0	0	hsa-miR-604	0	0	hsa-miR-604	0	0	hsa-miR-604	0	0
hsa-miR-605-5p	0	0	hsa-miR-605-5p	0	0	hsa-miR-605-5p	0	0	hsa-miR-605-5p	0	0	hsa-miR-605-5p	0	0	hsa-miR-605-5p	0	0
hsa-miR-605-3p	13	0.9937	hsa-miR-605-3p	0	0	hsa-miR-605-3p	0	0	hsa-miR-605-3p	0	0	hsa-miR-605-3p	0	0	hsa-miR-605-3p	12	1.1318
hsa-miR-606	0	0	hsa-miR-606	0	0	hsa-miR-606	0	0	hsa-miR-606	0	0	hsa-miR-606	0	0	hsa-miR-606	0	0
hsa-miR-607	12	0.9173	hsa-miR-607	11	0.8896	hsa-miR-607	38	2.4736	hsa-miR-607	0	0	hsa-miR-607	14	1.161	hsa-miR-607	0	0
hsa-miR-608	0	0	hsa-miR-608	0	0	hsa-miR-608	0	0	hsa-miR-608	0	0	hsa-miR-608	0	0	hsa-miR-608	0	0
hsa-miR-609	0	0	hsa-miR-609	0	0	hsa-miR-609	0	0	hsa-miR-609	0	0	hsa-miR-609	0	0	hsa-miR-609	0	0
hsa-miR-610	21	1.6052	hsa-miR-610	0	0	hsa-miR-610	12	0.7811	hsa-miR-610	0	0	hsa-miR-610	17	1.4098	hsa-miR-610	28	2.6408
hsa-miR-611	0	0	hsa-miR-611	0	0	hsa-miR-611	0	0	hsa-miR-611	0	0	hsa-miR-611	0	0	hsa-miR-611	0	0
hsa-miR-612	0	0	hsa-miR-612	0	0	hsa-miR-612	0	0	hsa-miR-612	0	0	hsa-miR-612	0	0	hsa-miR-612	0	0
hsa-miR-613	0	0	hsa-miR-613	0	0	hsa-miR-613	0	0	hsa-miR-613	0	0	hsa-miR-613	0	0	hsa-miR-613	0	0
hsa-miR-614	0	0	hsa-miR-614	0	0	hsa-miR-614	0	0	hsa-miR-614	0	0	hsa-miR-614	0	0	hsa-miR-614	0	0
hsa-miR-615-5p	0	0	hsa-miR-615-5p	0	0	hsa-miR-615-5p	0	0	hsa-miR-615-5p	0	0	hsa-miR-615-5p	0	0	hsa-miR-615-5p	0	0
hsa-miR-615-3p	0	0	hsa-miR-615-3p	12	0.9705	hsa-miR-615-3p	0	0	hsa-miR-615-3p	0	0	hsa-miR-615-3p	31	2.5708	hsa-miR-615-3p	14	1.3204
hsa-miR-616-5p	0	0	hsa-miR-616-5p	0	0	hsa-miR-616-5p	0	0	hsa-miR-616-5p	0	0	hsa-miR-616-5p	0	0	hsa-miR-616-5p	0	0
hsa-miR-616-3p	0	0	hsa-miR-616-3p	0	0	hsa-miR-616-3p	0	0	hsa-miR-616-3p	0	0	hsa-miR-616-3p	10	0.8293	hsa-miR-616-3p	0	0
hsa-miR-548c-5p	0	0	hsa-miR-548c-5p	0	0	hsa-miR-548c-5p	0	0	hsa-miR-548c-5p	0	0	hsa-miR-548c-5p	0	0	hsa-miR-548c-5p	0	0
hsa-miR-548c-3p	0	0	hsa-miR-548c-3p	0	0	hsa-miR-548c-3p	0	0	hsa-miR-548c-3p	0	0	hsa-miR-548c-3p	0	0	hsa-miR-548c-3p	0	0
hsa-miR-617	0	0	hsa-miR-617	0	0	hsa-miR-617	0	0	hsa-miR-617	0	0	hsa-miR-617	0	0	hsa-miR-617	0	0
hsa-miR-618	0	0	hsa-miR-618	0	0	hsa-miR-618	0	0	hsa-miR-618	0	0	hsa-miR-618	0	0	hsa-miR-618	0	0
hsa-miR-619-5p	30	2.2932	hsa-miR-619-5p	20	1.6175	hsa-miR-619-5p	20	1.3019	hsa-miR-619-5p	29	2.0786	hsa-miR-619-5p	62	5.1415	hsa-miR-619-5p	48	4.5271
hsa-miR-619-3p	0	0	hsa-miR-619-3p	0	0	hsa-miR-619-3p	0	0	hsa-miR-619-3p	0	0	hsa-miR-619-3p	0	0	hsa-miR-619-3p	0	0
hsa-miR-620	0	0	hsa-miR-620	0	0	hsa-miR-620	0	0	hsa-miR-620	0	0	hsa-miR-620	0	0	hsa-miR-620	0	0
hsa-miR-621	0	0	hsa-miR-621	0	0	hsa-miR-621	0	0	hsa-miR-621	0	0	hsa-miR-621	0	0	hsa-miR-621	0	0
hsa-miR-622	0	0	hsa-miR-622	0	0	hsa-miR-622	0	0	hsa-miR-622	0	0	hsa-miR-622	0	0	hsa-miR-622	0	0
hsa-miR-623	0	0	hsa-miR-623	0	0	hsa-miR-623	0	0	hsa-miR-623	0	0	hsa-miR-623	0	0	hsa-miR-623	0	0
hsa-miR-624-5p	0	0	hsa-miR-624-5p	0	0	hsa-miR-624-5p	0	0	hsa-miR-624-5p	15	1.0752	hsa-miR-624-5p	0	0	hsa-miR-624-5p	0	0
hsa-miR-624-3p	0	0	hsa-miR-624-3p	0	0	hsa-miR-624-3p	0	0	hsa-miR-624-3p	0	0	hsa-miR-624-3p	0	0	hsa-miR-624-3p	0	0
hsa-miR-625-5p	19	1.4523	hsa-miR-625-5p	0	0	hsa-miR-625-5p	0	0	hsa-miR-625-5p	0	0	hsa-miR-625-5p	0	0	hsa-miR-625-5p	17	1.6034
hsa-miR-625-3p	689	52.6667	hsa-miR-625-3p	180	14.5574	hsa-miR-625-3p	122	7.9416	hsa-miR-625-3p	208	14.9088	hsa-miR-625-3p	161	13.3513	hsa-miR-625-3p	1023	96.4845
hsa-miR-626	0	0	hsa-miR-626	0	0	hsa-miR-626	0	0	hsa-miR-626	0	0	hsa-miR-626	0	0	hsa-miR-626	0	0
hsa-miR-627-5p	0	0	hsa-miR-627-5p	0	0	hsa-miR-627-5p	0	0	hsa-miR-627-5p	0	0	hsa-miR-627-5p	0	0	hsa-miR-627-5p	0	0
hsa-miR-627-3p	0	0	hsa-miR-627-3p	0	0	hsa-miR-627-3p	0	0	hsa-miR-627-3p	0	0	hsa-miR-627-3p	0	0	hsa-miR-627-3p	0	0
hsa-miR-628-5p	18	1.3759	hsa-miR-628-5p	0	0	hsa-miR-628-5p	0	0	hsa-miR-628-5p	0	0	hsa-miR-628-5p	0	0	hsa-miR-628-5p	0	0
hsa-miR-628-3p	128	9.7842	hsa-miR-628-3p	68	5.4995	hsa-miR-628-3p	35	2.2783	hsa-miR-628-3p	23	1.6486	hsa-miR-628-3p	42	3.483	hsa-miR-628-3p	92	8.677
hsa-miR-629-5p	1598	122.15	hsa-miR-629-5p	1174	94.9467	hsa-miR-629-5p	4367	284.27	hsa-miR-629-5p	2933	210.228	hsa-miR-629-5p	4729	392.164	hsa-miR-629-5p	1044	98.4652
hsa-miR-629-3p	468	35.7736	hsa-miR-629-3p	323	26.1225	hsa-miR-629-3p	735	47.8448	hsa-miR-629-3p	496	35.5517	hsa-miR-629-3p	1002	83.0933	hsa-miR-629-3p	165	15.562
hsa-miR-630	0	0	hsa-miR-630	0	0	hsa-miR-630	0	0	hsa-miR-630	0	0	hsa-miR-630	0	0	hsa-miR-630	0	0
hsa-miR-631	0	0	hsa-miR-631	0	0	hsa-miR-631	0	0	hsa-miR-631	0	0	hsa-miR-631	0	0	hsa-miR-631	0	0
hsa-miR-33b-5p	0	0	hsa-miR-33b-5p	0	0	hsa-miR-33b-5p	0	0	hsa-miR-33b-5p	0	0	hsa-miR-33b-5p	0	0	hsa-miR-33b-5p	0	0
hsa-miR-33b-3p	0	0	hsa-miR-33b-3p	0	0	hsa-miR-33b-3p	0	0	hsa-miR-33b-3p	0	0	hsa-miR-33b-3p	0	0	hsa-miR-33b-3p	0	0
hsa-miR-632	0	0	hsa-miR-632	0	0	hsa-miR-632	0	0	hsa-miR-632	0	0	hsa-miR-632	0	0	hsa-miR-632	0	0
hsa-miR-633	0	0	hsa-miR-633	0	0	hsa-miR-633	0	0	hsa-miR-633	0	0	hsa-miR-633	0	0	hsa-miR-633	0	0
hsa-miR-634	0	0	hsa-miR-634	0	0	hsa-miR-634	0	0	hsa-miR-634	0	0	hsa-miR-634	0	0	hsa-miR-634	0	0
hsa-miR-635	0	0	hsa-miR-635	0	0	hsa-miR-635	0	0	hsa-miR-635	0	0	hsa-miR-635	0	0	hsa-miR-635	0	0
hsa-miR-636	16	1.223	hsa-miR-636	0	0	hsa-miR-636	0	0	hsa-miR-636	0	0	hsa-miR-636	0	0	hsa-miR-636	0	0
hsa-miR-637	0	0	hsa-miR-637	0	0	hsa-miR-637	0	0	hsa-miR-637	0	0	hsa-miR-637	0	0	hsa-miR-637	0	0
hsa-miR-638	0	0	hsa-miR-638	0	0	hsa-miR-638	0	0	hsa-miR-638	0	0	hsa-miR-638	0	0	hsa-miR-638	0	0
hsa-miR-639	0	0	hsa-miR-639	0	0	hsa-miR-639	0	0	hsa-miR-639	0	0	hsa-miR-639	0	0	hsa-miR-639	0	0
hsa-miR-640	0	0	hsa-miR-640	0	0	hsa-miR-640	0	0	hsa-miR-640	0	0	hsa-miR-640	0	0	hsa-miR-640	0	0
hsa-miR-641	38	2.9047	hsa-miR-641	15	1.2131	hsa-miR-641	0	0	hsa-miR-641	0	0	hsa-miR-641	18	1.4927	hsa-miR-641	13	1.2261
hsa-miR-642a-5p	0	0	hsa-miR-642a-5p	0	0	hsa-miR-642a-5p	0	0	hsa-miR-642a-5p	0	0	hsa-miR-642a-5p	0	0	hsa-miR-642a-5p	0	0
hsa-miR-642a-3p	19	1.4523	hsa-miR-642a-3p	11	0.8896	hsa-miR-642a-3p	0	0	hsa-miR-642a-3p	28	2.0069	hsa-miR-642a-3p	28	2.322	hsa-miR-642a-3p	0	0
hsa-miR-643	0	0	hsa-miR-643	0	0	hsa-miR-643	0	0	hsa-miR-643	0	0	hsa-miR-643	0	0	hsa-miR-643	0	0
hsa-miR-644a	0	0	hsa-miR-644a	0	0	hsa-miR-644a	0	0	hsa-miR-644a	0	0	hsa-miR-644a	0	0	hsa-miR-644a	0	0
hsa-miR-645	0	0	hsa-miR-645	0	0	hsa-miR-645	0	0	hsa-miR-645	0	0	hsa-miR-645	0	0	hsa-miR-645	0	0
hsa-miR-646	0	0	hsa-miR-646	0	0	hsa-miR-646	0	0	hsa-miR-646	0	0	hsa-miR-646	0	0	hsa-miR-646	0	0
hsa-miR-647	0	0	hsa-miR-647	0	0	hsa-miR-647	0	0	hsa-miR-647	0	0	hsa-miR-647	0	0	hsa-miR-647	0	0
hsa-miR-648	0	0	hsa-miR-648	0	0	hsa-miR-648	0	0	hsa-miR-648	0	0	hsa-miR-648	0	0	hsa-miR-648	0	0
hsa-miR-649	0	0	hsa-miR-649	0	0	hsa-miR-649	0	0	hsa-miR-649	0	0	hsa-miR-649	0	0	hsa-miR-649	0	0
hsa-miR-650	0	0	hsa-miR-650	0	0	hsa-miR-650	0	0	hsa-miR-650	0	0	hsa-miR-650	0	0	hsa-miR-650	0	0
hsa-miR-651-5p	45	3.4398	hsa-miR-651-5p	20	1.6175	hsa-miR-651-5p	56	3.6453	hsa-miR-651-5p	60	4.3006	hsa-miR-651-5p	33	2.7366	hsa-miR-651-5p	16	1.509
hsa-miR-651-3p	0	0	hsa-miR-651-3p	0	0	hsa-miR-651-3p	0	0	hsa-miR-651-3p	0	0	hsa-miR-651-3p	0	0	hsa-miR-651-3p	0	0
hsa-miR-652-5p	0	0	hsa-miR-652-5p	0	0	hsa-miR-652-5p	0	0	hsa-miR-652-5p	0	0	hsa-miR-652-5p	0	0	hsa-miR-652-5p	0	0
hsa-miR-652-3p	378	28.894	hsa-miR-652-3p	97	7.8448	hsa-miR-652-3p	346	22.5229	hsa-miR-652-3p	1006	72.1068	hsa-miR-652-3p	425	35.2442	hsa-miR-652-3p	249	23.4845
hsa-miR-548d-5p	0	0	hsa-miR-548d-5p	0	0	hsa-miR-548d-5p	0	0	hsa-miR-548d-5p	0	0	hsa-miR-548d-5p	0	0	hsa-miR-548d-5p	0	0
hsa-miR-548d-3p	0	0	hsa-miR-548d-3p	0	0	hsa-miR-548d-3p	0	0	hsa-miR-548d-3p	0	0	hsa-miR-548d-3p	0	0	hsa-miR-548d-3p	0	0
hsa-miR-661	0	0	hsa-miR-661	0	0	hsa-miR-661	0	0	hsa-miR-661	0	0	hsa-miR-661	0	0	hsa-miR-661	0	0
hsa-miR-662	0	0	hsa-miR-662	0	0	hsa-miR-662	0	0	hsa-miR-662	0	0	hsa-miR-662	0	0	hsa-miR-662	0	0
hsa-miR-663a	0	0	hsa-miR-663a	0	0	hsa-miR-663a	0	0	hsa-miR-663a	0	0	hsa-miR-663a	0	0	hsa-miR-663a	0	0
hsa-miR-449b-5p	0	0	hsa-miR-449b-5p	0	0	hsa-miR-449b-5p	0	0	hsa-miR-449b-5p	0	0	hsa-miR-449b-5p	0	0	hsa-miR-449b-5p	0	0
hsa-miR-449b-3p	0	0	hsa-miR-449b-3p	0	0	hsa-miR-449b-3p	0	0	hsa-miR-449b-3p	0	0	hsa-miR-449b-3p	0	0	hsa-miR-449b-3p	0	0
hsa-miR-653-5p	0	0	hsa-miR-653-5p	0	0	hsa-miR-653-5p	0	0	hsa-miR-653-5p	0	0	hsa-miR-653-5p	0	0	hsa-miR-653-5p	0	0
hsa-miR-653-3p	0	0	hsa-miR-653-3p	0	0	hsa-miR-653-3p	0	0	hsa-miR-653-3p	0	0	hsa-miR-653-3p	0	0	hsa-miR-653-3p	0	0
hsa-miR-411-5p	82	6.268	hsa-miR-411-5p	52	4.2055	hsa-miR-411-5p	27	1.7576	hsa-miR-411-5p	56	4.0139	hsa-miR-411-5p	50	4.1464	hsa-miR-411-5p	139	13.1098
hsa-miR-411-3p	0	0	hsa-miR-411-3p	0	0	hsa-miR-411-3p	0	0	hsa-miR-411-3p	0	0	hsa-miR-411-3p	0	0	hsa-miR-411-3p	0	0
hsa-miR-654-5p	73	5.5801	hsa-miR-654-5p	111	8.9771	hsa-miR-654-5p	44	2.8642	hsa-miR-654-5p	81	5.8058	hsa-miR-654-5p	300	24.8782	hsa-miR-654-5p	263	24.8049
hsa-miR-654-3p	79	6.0387	hsa-miR-654-3p	80	6.47	hsa-miR-654-3p	40	2.6038	hsa-miR-654-3p	55	3.9422	hsa-miR-654-3p	96	7.961	hsa-miR-654-3p	103	9.7145
hsa-miR-655-5p	0	0	hsa-miR-655-5p	0	0	hsa-miR-655-5p	0	0	hsa-miR-655-5p	0	0	hsa-miR-655-5p	0	0	hsa-miR-655-5p	0	0
hsa-miR-655-3p	0	0	hsa-miR-655-3p	0	0	hsa-miR-655-3p	0	0	hsa-miR-655-3p	0	0	hsa-miR-655-3p	0	0	hsa-miR-655-3p	0	0
hsa-miR-656-5p	0	0	hsa-miR-656-5p	0	0	hsa-miR-656-5p	0	0	hsa-miR-656-5p	0	0	hsa-miR-656-5p	0	0	hsa-miR-656-5p	0	0
hsa-miR-656-3p	0	0	hsa-miR-656-3p	0	0	hsa-miR-656-3p	0	0	hsa-miR-656-3p	0	0	hsa-miR-656-3p	0	0	hsa-miR-656-3p	0	0
hsa-miR-549a	0	0	hsa-miR-549a	0	0	hsa-miR-549a	0	0	hsa-miR-549a	0	0	hsa-miR-549a	0	0	hsa-miR-549a	0	0
hsa-miR-657	0	0	hsa-miR-657	0	0	hsa-miR-657	0	0	hsa-miR-657	0	0	hsa-miR-657	0	0	hsa-miR-657	0	0
hsa-miR-658	0	0	hsa-miR-658	0	0	hsa-miR-658	0	0	hsa-miR-658	0	0	hsa-miR-658	0	0	hsa-miR-658	0	0
hsa-miR-659-5p	0	0	hsa-miR-659-5p	0	0	hsa-miR-659-5p	11	0.716	hsa-miR-659-5p	21	1.5052	hsa-miR-659-5p	21	1.7415	hsa-miR-659-5p	17	1.6034
hsa-miR-659-3p	0	0	hsa-miR-659-3p	0	0	hsa-miR-659-3p	0	0	hsa-miR-659-3p	0	0	hsa-miR-659-3p	0	0	hsa-miR-659-3p	17	1.6034
hsa-miR-660-5p	117	8.9434	hsa-miR-660-5p	43	3.4776	hsa-miR-660-5p	265	17.2502	hsa-miR-660-5p	223	15.9839	hsa-miR-660-5p	125	10.3659	hsa-miR-660-5p	50	4.7158
hsa-miR-660-3p	0	0	hsa-miR-660-3p	0	0	hsa-miR-660-3p	0	0	hsa-miR-660-3p	0	0	hsa-miR-660-3p	0	0	hsa-miR-660-3p	0	0
hsa-miR-421	104	7.9497	hsa-miR-421	66	5.3377	hsa-miR-421	91	5.9236	hsa-miR-421	91	6.5226	hsa-miR-421	71	5.8878	hsa-miR-421	36	3.3954
hsa-miR-542-5p	0	0	hsa-miR-542-5p	0	0	hsa-miR-542-5p	0	0	hsa-miR-542-5p	0	0	hsa-miR-542-5p	0	0	hsa-miR-542-5p	0	0
hsa-miR-542-3p	81	6.1916	hsa-miR-542-3p	60	4.8525	hsa-miR-542-3p	93	6.0538	hsa-miR-542-3p	73	5.2324	hsa-miR-542-3p	165	13.683	hsa-miR-542-3p	54	5.093
hsa-miR-758-5p	0	0	hsa-miR-758-5p	0	0	hsa-miR-758-5p	0	0	hsa-miR-758-5p	0	0	hsa-miR-758-5p	0	0	hsa-miR-758-5p	0	0
hsa-miR-758-3p	0	0	hsa-miR-758-3p	0	0	hsa-miR-758-3p	0	0	hsa-miR-758-3p	12	0.8601	hsa-miR-758-3p	24	1.9903	hsa-miR-758-3p	14	1.3204
hsa-miR-1264	0	0	hsa-miR-1264	0	0	hsa-miR-1264	0	0	hsa-miR-1264	0	0	hsa-miR-1264	0	0	hsa-miR-1264	0	0
hsa-miR-671-5p	0	0	hsa-miR-671-5p	0	0	hsa-miR-671-5p	0	0	hsa-miR-671-5p	23	1.6486	hsa-miR-671-5p	14	1.161	hsa-miR-671-5p	28	2.6408
hsa-miR-671-3p	357	27.2888	hsa-miR-671-3p	281	22.7257	hsa-miR-671-3p	33	2.1481	hsa-miR-671-3p	63	4.5156	hsa-miR-671-3p	373	30.9319	hsa-miR-671-3p	1360	128.269
hsa-miR-668-5p	0	0	hsa-miR-668-5p	0	0	hsa-miR-668-5p	0	0	hsa-miR-668-5p	0	0	hsa-miR-668-5p	0	0	hsa-miR-668-5p	0	0
hsa-miR-668-3p	0	0	hsa-miR-668-3p	0	0	hsa-miR-668-3p	0	0	hsa-miR-668-3p	0	0	hsa-miR-668-3p	0	0	hsa-miR-668-3p	0	0
hsa-miR-550a-3-5p	157	12.001	hsa-miR-550a-3-5p	99	8.0066	hsa-miR-550a-3-5p	142	9.2435	hsa-miR-550a-3-5p	114	8.1712	hsa-miR-550a-3-5p	323	26.7856	hsa-miR-550a-3-5p	83	7.8282
hsa-miR-767-5p	0	0	hsa-miR-767-5p	0	0	hsa-miR-767-5p	0	0	hsa-miR-767-5p	0	0	hsa-miR-767-5p	0	0	hsa-miR-767-5p	0	0
hsa-miR-767-3p	0	0	hsa-miR-767-3p	0	0	hsa-miR-767-3p	0	0	hsa-miR-767-3p	0	0	hsa-miR-767-3p	0	0	hsa-miR-767-3p	0	0
hsa-miR-1224-5p	11	0.8408	hsa-miR-1224-5p	11	0.8896	hsa-miR-1224-5p	47	3.0595	hsa-miR-1224-5p	24	1.7202	hsa-miR-1224-5p	43	3.5659	hsa-miR-1224-5p	21	1.9806
hsa-miR-1224-3p	0	0	hsa-miR-1224-3p	0	0	hsa-miR-1224-3p	0	0	hsa-miR-1224-3p	0	0	hsa-miR-1224-3p	0	0	hsa-miR-1224-3p	0	0
hsa-miR-151b	36	2.7518	hsa-miR-151b	16	1.294	hsa-miR-151b	32	2.083	hsa-miR-151b	25	1.7919	hsa-miR-151b	25	2.0732	hsa-miR-151b	0	0
hsa-miR-320b	60	4.5864	hsa-miR-320b	45	3.6394	hsa-miR-320b	47	3.0595	hsa-miR-320b	65	4.659	hsa-miR-320b	152	12.605	hsa-miR-320b	102	9.6202
hsa-miR-320c	366	27.9768	hsa-miR-320c	247	19.976	hsa-miR-320c	199	12.9539	hsa-miR-320c	293	21.0013	hsa-miR-320c	1270	105.318	hsa-miR-320c	504	47.5349
hsa-miR-1296-5p	12	0.9173	hsa-miR-1296-5p	0	0	hsa-miR-1296-5p	0	0	hsa-miR-1296-5p	0	0	hsa-miR-1296-5p	0	0	hsa-miR-1296-5p	0	0
hsa-miR-1296-3p	0	0	hsa-miR-1296-3p	0	0	hsa-miR-1296-3p	0	0	hsa-miR-1296-3p	0	0	hsa-miR-1296-3p	0	0	hsa-miR-1296-3p	0	0
hsa-miR-1468-5p	19	1.4523	hsa-miR-1468-5p	14	1.1322	hsa-miR-1468-5p	18	1.1717	hsa-miR-1468-5p	14	1.0035	hsa-miR-1468-5p	93	7.7123	hsa-miR-1468-5p	87	8.2054
hsa-miR-1468-3p	0	0	hsa-miR-1468-3p	0	0	hsa-miR-1468-3p	0	0	hsa-miR-1468-3p	0	0	hsa-miR-1468-3p	0	0	hsa-miR-1468-3p	0	0
hsa-miR-1323	0	0	hsa-miR-1323	0	0	hsa-miR-1323	0	0	hsa-miR-1323	0	0	hsa-miR-1323	0	0	hsa-miR-1323	0	0
hsa-miR-1271-5p	22	1.6817	hsa-miR-1271-5p	16	1.294	hsa-miR-1271-5p	0	0	hsa-miR-1271-5p	10	0.7168	hsa-miR-1271-5p	0	0	hsa-miR-1271-5p	18	1.6977
hsa-miR-1271-3p	0	0	hsa-miR-1271-3p	0	0	hsa-miR-1271-3p	0	0	hsa-miR-1271-3p	0	0	hsa-miR-1271-3p	0	0	hsa-miR-1271-3p	0	0
hsa-miR-1301-5p	0	0	hsa-miR-1301-5p	0	0	hsa-miR-1301-5p	0	0	hsa-miR-1301-5p	0	0	hsa-miR-1301-5p	0	0	hsa-miR-1301-5p	0	0
hsa-miR-1301-3p	516	39.4427	hsa-miR-1301-3p	220	17.7924	hsa-miR-1301-3p	86	5.5982	hsa-miR-1301-3p	110	7.8844	hsa-miR-1301-3p	488	40.4686	hsa-miR-1301-3p	587	55.3631
hsa-miR-454-5p	49	3.7455	hsa-miR-454-5p	17	1.3749	hsa-miR-454-5p	0	0	hsa-miR-454-5p	22	1.5769	hsa-miR-454-5p	22	1.8244	hsa-miR-454-5p	0	0
hsa-miR-454-3p	40	3.0576	hsa-miR-454-3p	0	0	hsa-miR-454-3p	18	1.1717	hsa-miR-454-3p	31	2.222	hsa-miR-454-3p	0	0	hsa-miR-454-3p	0	0
hsa-miR-1185-5p	0	0	hsa-miR-1185-5p	0	0	hsa-miR-1185-5p	0	0	hsa-miR-1185-5p	0	0	hsa-miR-1185-5p	0	0	hsa-miR-1185-5p	0	0
hsa-miR-1185-2-3p	0	0	hsa-miR-1185-2-3p	0	0	hsa-miR-1185-2-3p	0	0	hsa-miR-1185-2-3p	0	0	hsa-miR-1185-2-3p	0	0	hsa-miR-1185-2-3p	0	0
hsa-miR-449c-5p	0	0	hsa-miR-449c-5p	0	0	hsa-miR-449c-5p	0	0	hsa-miR-449c-5p	0	0	hsa-miR-449c-5p	0	0	hsa-miR-449c-5p	0	0
hsa-miR-449c-3p	0	0	hsa-miR-449c-3p	0	0	hsa-miR-449c-3p	0	0	hsa-miR-449c-3p	0	0	hsa-miR-449c-3p	0	0	hsa-miR-449c-3p	0	0
hsa-miR-1283	0	0	hsa-miR-1283	0	0	hsa-miR-1283	0	0	hsa-miR-1283	0	0	hsa-miR-1283	0	0	hsa-miR-1283	0	0
hsa-miR-769-5p	164	12.536	hsa-miR-769-5p	127	10.2711	hsa-miR-769-5p	193	12.5633	hsa-miR-769-5p	402	28.8141	hsa-miR-769-5p	524	43.454	hsa-miR-769-5p	180	16.9768
hsa-miR-769-3p	0	0	hsa-miR-769-3p	0	0	hsa-miR-769-3p	0	0	hsa-miR-769-3p	0	0	hsa-miR-769-3p	0	0	hsa-miR-769-3p	0	0
hsa-miR-766-5p	28	2.1403	hsa-miR-766-5p	0	0	hsa-miR-766-5p	12	0.7811	hsa-miR-766-5p	13	0.9318	hsa-miR-766-5p	35	2.9025	hsa-miR-766-5p	13	1.2261
hsa-miR-766-3p	103	7.8732	hsa-miR-766-3p	35	2.8306	hsa-miR-766-3p	16	1.0415	hsa-miR-766-3p	12	0.8601	hsa-miR-766-3p	41	3.4	hsa-miR-766-3p	17	1.6034
hsa-miR-378d	0	0	hsa-miR-378d	0	0	hsa-miR-378d	0	0	hsa-miR-378d	0	0	hsa-miR-378d	32	2.6537	hsa-miR-378d	0	0
hsa-miR-1185-1-3p	10	0.7644	hsa-miR-1185-1-3p	20	1.6175	hsa-miR-1185-1-3p	10	0.6509	hsa-miR-1185-1-3p	12	0.8601	hsa-miR-1185-1-3p	19	1.5756	hsa-miR-1185-1-3p	18	1.6977
hsa-miR-762	0	0	hsa-miR-762	0	0	hsa-miR-762	0	0	hsa-miR-762	0	0	hsa-miR-762	0	0	hsa-miR-762	0	0
hsa-miR-802	0	0	hsa-miR-802	0	0	hsa-miR-802	0	0	hsa-miR-802	0	0	hsa-miR-802	0	0	hsa-miR-802	0	0
hsa-miR-670-5p	0	0	hsa-miR-670-5p	0	0	hsa-miR-670-5p	0	0	hsa-miR-670-5p	0	0	hsa-miR-670-5p	0	0	hsa-miR-670-5p	0	0
hsa-miR-670-3p	0	0	hsa-miR-670-3p	0	0	hsa-miR-670-3p	0	0	hsa-miR-670-3p	0	0	hsa-miR-670-3p	0	0	hsa-miR-670-3p	0	0
hsa-miR-1298-5p	0	0	hsa-miR-1298-5p	13	1.0514	hsa-miR-1298-5p	0	0	hsa-miR-1298-5p	0	0	hsa-miR-1298-5p	0	0	hsa-miR-1298-5p	15	1.4147
hsa-miR-1298-3p	0	0	hsa-miR-1298-3p	0	0	hsa-miR-1298-3p	0	0	hsa-miR-1298-3p	0	0	hsa-miR-1298-3p	0	0	hsa-miR-1298-3p	0	0
hsa-miR-2113	0	0	hsa-miR-2113	0	0	hsa-miR-2113	0	0	hsa-miR-2113	0	0	hsa-miR-2113	0	0	hsa-miR-2113	0	0
hsa-miR-761	0	0	hsa-miR-761	0	0	hsa-miR-761	0	0	hsa-miR-761	0	0	hsa-miR-761	0	0	hsa-miR-761	0	0
hsa-miR-764	0	0	hsa-miR-764	0	0	hsa-miR-764	0	0	hsa-miR-764	0	0	hsa-miR-764	0	0	hsa-miR-764	0	0
hsa-miR-759	0	0	hsa-miR-759	0	0	hsa-miR-759	0	0	hsa-miR-759	0	0	hsa-miR-759	0	0	hsa-miR-759	0	0
hsa-miR-765	0	0	hsa-miR-765	0	0	hsa-miR-765	0	0	hsa-miR-765	0	0	hsa-miR-765	0	0	hsa-miR-765	0	0
hsa-miR-770-5p	0	0	hsa-miR-770-5p	0	0	hsa-miR-770-5p	0	0	hsa-miR-770-5p	0	0	hsa-miR-770-5p	0	0	hsa-miR-770-5p	0	0
hsa-miR-675-5p	0	0	hsa-miR-675-5p	0	0	hsa-miR-675-5p	0	0	hsa-miR-675-5p	0	0	hsa-miR-675-5p	0	0	hsa-miR-675-5p	0	0
hsa-miR-675-3p	0	0	hsa-miR-675-3p	0	0	hsa-miR-675-3p	0	0	hsa-miR-675-3p	0	0	hsa-miR-675-3p	0	0	hsa-miR-675-3p	0	0
hsa-miR-298	0	0	hsa-miR-298	0	0	hsa-miR-298	0	0	hsa-miR-298	0	0	hsa-miR-298	0	0	hsa-miR-298	0	0
hsa-miR-891a-5p	0	0	hsa-miR-891a-5p	0	0	hsa-miR-891a-5p	0	0	hsa-miR-891a-5p	0	0	hsa-miR-891a-5p	0	0	hsa-miR-891a-5p	0	0
hsa-miR-891a-3p	0	0	hsa-miR-891a-3p	0	0	hsa-miR-891a-3p	0	0	hsa-miR-891a-3p	0	0	hsa-miR-891a-3p	0	0	hsa-miR-891a-3p	0	0
hsa-miR-300	17	1.2995	hsa-miR-300	15	1.2131	hsa-miR-300	13	0.8462	hsa-miR-300	10	0.7168	hsa-miR-300	75	6.2196	hsa-miR-300	33	3.1124
hsa-miR-892a	0	0	hsa-miR-892a	0	0	hsa-miR-892a	0	0	hsa-miR-892a	0	0	hsa-miR-892a	0	0	hsa-miR-892a	0	0
hsa-miR-450b-5p	107	8.179	hsa-miR-450b-5p	44	3.5585	hsa-miR-450b-5p	57	3.7104	hsa-miR-450b-5p	62	4.444	hsa-miR-450b-5p	27	2.239	hsa-miR-450b-5p	32	3.0181
hsa-miR-450b-3p	0	0	hsa-miR-450b-3p	0	0	hsa-miR-450b-3p	0	0	hsa-miR-450b-3p	0	0	hsa-miR-450b-3p	0	0	hsa-miR-450b-3p	0	0
hsa-miR-874-5p	0	0	hsa-miR-874-5p	0	0	hsa-miR-874-5p	0	0	hsa-miR-874-5p	0	0	hsa-miR-874-5p	0	0	hsa-miR-874-5p	0	0
hsa-miR-874-3p	15	1.1466	hsa-miR-874-3p	0	0	hsa-miR-874-3p	19	1.2368	hsa-miR-874-3p	38	2.7237	hsa-miR-874-3p	85	7.0488	hsa-miR-874-3p	28	2.6408
hsa-miR-890	0	0	hsa-miR-890	0	0	hsa-miR-890	0	0	hsa-miR-890	0	0	hsa-miR-890	0	0	hsa-miR-890	0	0
hsa-miR-891b	0	0	hsa-miR-891b	0	0	hsa-miR-891b	0	0	hsa-miR-891b	0	0	hsa-miR-891b	0	0	hsa-miR-891b	0	0
hsa-miR-888-5p	0	0	hsa-miR-888-5p	0	0	hsa-miR-888-5p	0	0	hsa-miR-888-5p	0	0	hsa-miR-888-5p	0	0	hsa-miR-888-5p	0	0
hsa-miR-888-3p	0	0	hsa-miR-888-3p	0	0	hsa-miR-888-3p	0	0	hsa-miR-888-3p	0	0	hsa-miR-888-3p	0	0	hsa-miR-888-3p	0	0
hsa-miR-892b	0	0	hsa-miR-892b	0	0	hsa-miR-892b	0	0	hsa-miR-892b	0	0	hsa-miR-892b	0	0	hsa-miR-892b	0	0
hsa-miR-541-5p	0	0	hsa-miR-541-5p	0	0	hsa-miR-541-5p	0	0	hsa-miR-541-5p	0	0	hsa-miR-541-5p	0	0	hsa-miR-541-5p	0	0
hsa-miR-541-3p	0	0	hsa-miR-541-3p	0	0	hsa-miR-541-3p	0	0	hsa-miR-541-3p	0	0	hsa-miR-541-3p	0	0	hsa-miR-541-3p	0	0
hsa-miR-889-5p	0	0	hsa-miR-889-5p	0	0	hsa-miR-889-5p	0	0	hsa-miR-889-5p	0	0	hsa-miR-889-5p	0	0	hsa-miR-889-5p	0	0
hsa-miR-889-3p	56	4.2806	hsa-miR-889-3p	42	3.3967	hsa-miR-889-3p	10	0.6509	hsa-miR-889-3p	28	2.0069	hsa-miR-889-3p	24	1.9903	hsa-miR-889-3p	32	3.0181
hsa-miR-875-5p	0	0	hsa-miR-875-5p	0	0	hsa-miR-875-5p	0	0	hsa-miR-875-5p	0	0	hsa-miR-875-5p	0	0	hsa-miR-875-5p	0	0
hsa-miR-875-3p	0	0	hsa-miR-875-3p	0	0	hsa-miR-875-3p	0	0	hsa-miR-875-3p	0	0	hsa-miR-875-3p	0	0	hsa-miR-875-3p	0	0
hsa-miR-876-5p	0	0	hsa-miR-876-5p	0	0	hsa-miR-876-5p	0	0	hsa-miR-876-5p	0	0	hsa-miR-876-5p	0	0	hsa-miR-876-5p	0	0
hsa-miR-876-3p	0	0	hsa-miR-876-3p	0	0	hsa-miR-876-3p	0	0	hsa-miR-876-3p	0	0	hsa-miR-876-3p	0	0	hsa-miR-876-3p	0	0
hsa-miR-708-5p	0	0	hsa-miR-708-5p	0	0	hsa-miR-708-5p	13	0.8462	hsa-miR-708-5p	0	0	hsa-miR-708-5p	0	0	hsa-miR-708-5p	0	0
hsa-miR-708-3p	0	0	hsa-miR-708-3p	36	2.9115	hsa-miR-708-3p	19	1.2368	hsa-miR-708-3p	0	0	hsa-miR-708-3p	36	2.9854	hsa-miR-708-3p	67	6.3191
hsa-miR-147b	0	0	hsa-miR-147b	0	0	hsa-miR-147b	0	0	hsa-miR-147b	0	0	hsa-miR-147b	0	0	hsa-miR-147b	0	0
hsa-miR-190b	0	0	hsa-miR-190b	0	0	hsa-miR-190b	10	0.6509	hsa-miR-190b	11	0.7884	hsa-miR-190b	14	1.161	hsa-miR-190b	0	0
hsa-miR-744-5p	4468	341.531	hsa-miR-744-5p	3188	257.828	hsa-miR-744-5p	1092	71.0837	hsa-miR-744-5p	785	56.2663	hsa-miR-744-5p	5999	497.482	hsa-miR-744-5p	8039	758.201
hsa-miR-744-3p	0	0	hsa-miR-744-3p	0	0	hsa-miR-744-3p	0	0	hsa-miR-744-3p	0	0	hsa-miR-744-3p	0	0	hsa-miR-744-3p	0	0
hsa-miR-885-5p	11	0.8408	hsa-miR-885-5p	11	0.8896	hsa-miR-885-5p	0	0	hsa-miR-885-5p	0	0	hsa-miR-885-5p	0	0	hsa-miR-885-5p	0	0
hsa-miR-885-3p	0	0	hsa-miR-885-3p	0	0	hsa-miR-885-3p	0	0	hsa-miR-885-3p	0	0	hsa-miR-885-3p	0	0	hsa-miR-885-3p	0	0
hsa-miR-877-5p	25	1.911	hsa-miR-877-5p	17	1.3749	hsa-miR-877-5p	25	1.6274	hsa-miR-877-5p	26	1.8636	hsa-miR-877-5p	51	4.2293	hsa-miR-877-5p	26	2.4522
hsa-miR-877-3p	12	0.9173	hsa-miR-877-3p	0	0	hsa-miR-877-3p	0	0	hsa-miR-877-3p	0	0	hsa-miR-877-3p	0	0	hsa-miR-877-3p	0	0
hsa-miR-887-5p	0	0	hsa-miR-887-5p	0	0	hsa-miR-887-5p	0	0	hsa-miR-887-5p	0	0	hsa-miR-887-5p	0	0	hsa-miR-887-5p	0	0
hsa-miR-887-3p	0	0	hsa-miR-887-3p	0	0	hsa-miR-887-3p	0	0	hsa-miR-887-3p	0	0	hsa-miR-887-3p	0	0	hsa-miR-887-3p	0	0
hsa-miR-665	0	0	hsa-miR-665	0	0	hsa-miR-665	0	0	hsa-miR-665	0	0	hsa-miR-665	0	0	hsa-miR-665	0	0
hsa-miR-873-5p	0	0	hsa-miR-873-5p	19	1.5366	hsa-miR-873-5p	26	1.6925	hsa-miR-873-5p	26	1.8636	hsa-miR-873-5p	38	3.1512	hsa-miR-873-5p	0	0
hsa-miR-873-3p	0	0	hsa-miR-873-3p	0	0	hsa-miR-873-3p	0	0	hsa-miR-873-3p	0	0	hsa-miR-873-3p	16	1.3268	hsa-miR-873-3p	0	0
hsa-miR-543	178	13.6062	hsa-miR-543	224	18.1159	hsa-miR-543	32	2.083	hsa-miR-543	27	1.9353	hsa-miR-543	314	26.0392	hsa-miR-543	761	71.7739
hsa-miR-374b-5p	189	14.447	hsa-miR-374b-5p	32	2.588	hsa-miR-374b-5p	70	4.5566	hsa-miR-374b-5p	171	12.2567	hsa-miR-374b-5p	0	0	hsa-miR-374b-5p	16	1.509
hsa-miR-374b-3p	0	0	hsa-miR-374b-3p	0	0	hsa-miR-374b-3p	0	0	hsa-miR-374b-3p	0	0	hsa-miR-374b-3p	0	0	hsa-miR-374b-3p	0	0
hsa-miR-760	128	9.7842	hsa-miR-760	66	5.3377	hsa-miR-760	14	0.9113	hsa-miR-760	58	4.1573	hsa-miR-760	129	10.6976	hsa-miR-760	99	9.3372
hsa-miR-301b-5p	0	0	hsa-miR-301b-5p	0	0	hsa-miR-301b-5p	0	0	hsa-miR-301b-5p	0	0	hsa-miR-301b-5p	0	0	hsa-miR-301b-5p	0	0
hsa-miR-301b-3p	0	0	hsa-miR-301b-3p	0	0	hsa-miR-301b-3p	0	0	hsa-miR-301b-3p	0	0	hsa-miR-301b-3p	0	0	hsa-miR-301b-3p	0	0
hsa-miR-216b-5p	0	0	hsa-miR-216b-5p	0	0	hsa-miR-216b-5p	0	0	hsa-miR-216b-5p	0	0	hsa-miR-216b-5p	0	0	hsa-miR-216b-5p	0	0
hsa-miR-216b-3p	0	0	hsa-miR-216b-3p	0	0	hsa-miR-216b-3p	0	0	hsa-miR-216b-3p	0	0	hsa-miR-216b-3p	0	0	hsa-miR-216b-3p	0	0
hsa-miR-208b-5p	0	0	hsa-miR-208b-5p	0	0	hsa-miR-208b-5p	0	0	hsa-miR-208b-5p	0	0	hsa-miR-208b-5p	0	0	hsa-miR-208b-5p	0	0
hsa-miR-208b-3p	0	0	hsa-miR-208b-3p	0	0	hsa-miR-208b-3p	0	0	hsa-miR-208b-3p	0	0	hsa-miR-208b-3p	0	0	hsa-miR-208b-3p	0	0
hsa-miR-920	0	0	hsa-miR-920	0	0	hsa-miR-920	0	0	hsa-miR-920	0	0	hsa-miR-920	0	0	hsa-miR-920	0	0
hsa-miR-921	0	0	hsa-miR-921	0	0	hsa-miR-921	0	0	hsa-miR-921	0	0	hsa-miR-921	0	0	hsa-miR-921	0	0
hsa-miR-922	0	0	hsa-miR-922	0	0	hsa-miR-922	0	0	hsa-miR-922	0	0	hsa-miR-922	0	0	hsa-miR-922	0	0
hsa-miR-924	0	0	hsa-miR-924	0	0	hsa-miR-924	0	0	hsa-miR-924	0	0	hsa-miR-924	0	0	hsa-miR-924	0	0
hsa-miR-509-3-5p	0	0	hsa-miR-509-3-5p	0	0	hsa-miR-509-3-5p	0	0	hsa-miR-509-3-5p	15	1.0752	hsa-miR-509-3-5p	0	0	hsa-miR-509-3-5p	15	1.4147
hsa-miR-933	0	0	hsa-miR-933	0	0	hsa-miR-933	0	0	hsa-miR-933	0	0	hsa-miR-933	12	0.9951	hsa-miR-933	0	0
hsa-miR-934	0	0	hsa-miR-934	0	0	hsa-miR-934	0	0	hsa-miR-934	0	0	hsa-miR-934	0	0	hsa-miR-934	0	0
hsa-miR-935	0	0	hsa-miR-935	0	0	hsa-miR-935	0	0	hsa-miR-935	0	0	hsa-miR-935	0	0	hsa-miR-935	0	0
hsa-miR-936	0	0	hsa-miR-936	0	0	hsa-miR-936	0	0	hsa-miR-936	0	0	hsa-miR-936	0	0	hsa-miR-936	0	0
hsa-miR-937-5p	0	0	hsa-miR-937-5p	0	0	hsa-miR-937-5p	0	0	hsa-miR-937-5p	0	0	hsa-miR-937-5p	0	0	hsa-miR-937-5p	0	0
hsa-miR-937-3p	0	0	hsa-miR-937-3p	0	0	hsa-miR-937-3p	0	0	hsa-miR-937-3p	0	0	hsa-miR-937-3p	0	0	hsa-miR-937-3p	29	2.7351
hsa-miR-938	0	0	hsa-miR-938	0	0	hsa-miR-938	0	0	hsa-miR-938	0	0	hsa-miR-938	0	0	hsa-miR-938	0	0
hsa-miR-939-5p	11	0.8408	hsa-miR-939-5p	0	0	hsa-miR-939-5p	34	2.2132	hsa-miR-939-5p	13	0.9318	hsa-miR-939-5p	26	2.1561	hsa-miR-939-5p	0	0
hsa-miR-939-3p	0	0	hsa-miR-939-3p	0	0	hsa-miR-939-3p	0	0	hsa-miR-939-3p	0	0	hsa-miR-939-3p	0	0	hsa-miR-939-3p	0	0
hsa-miR-940	0	0	hsa-miR-940	0	0	hsa-miR-940	0	0	hsa-miR-940	0	0	hsa-miR-940	0	0	hsa-miR-940	0	0
hsa-miR-941	267	20.4093	hsa-miR-941	175	14.153	hsa-miR-941	731	47.5844	hsa-miR-941	439	31.4661	hsa-miR-941	539	44.6979	hsa-miR-941	823	77.6215
hsa-miR-942-5p	63	4.8157	hsa-miR-942-5p	14	1.1322	hsa-miR-942-5p	46	2.9944	hsa-miR-942-5p	70	5.0174	hsa-miR-942-5p	82	6.8001	hsa-miR-942-5p	61	5.7532
hsa-miR-942-3p	24	1.8345	hsa-miR-942-3p	13	1.0514	hsa-miR-942-3p	15	0.9764	hsa-miR-942-3p	16	1.1468	hsa-miR-942-3p	25	2.0732	hsa-miR-942-3p	0	0
hsa-miR-943	0	0	hsa-miR-943	0	0	hsa-miR-943	0	0	hsa-miR-943	0	0	hsa-miR-943	0	0	hsa-miR-943	0	0
hsa-miR-944	0	0	hsa-miR-944	0	0	hsa-miR-944	0	0	hsa-miR-944	0	0	hsa-miR-944	0	0	hsa-miR-944	0	0
hsa-miR-297	0	0	hsa-miR-297	0	0	hsa-miR-297	0	0	hsa-miR-297	0	0	hsa-miR-297	0	0	hsa-miR-297	0	0
hsa-miR-1178-5p	0	0	hsa-miR-1178-5p	0	0	hsa-miR-1178-5p	0	0	hsa-miR-1178-5p	0	0	hsa-miR-1178-5p	0	0	hsa-miR-1178-5p	0	0
hsa-miR-1178-3p	0	0	hsa-miR-1178-3p	0	0	hsa-miR-1178-3p	0	0	hsa-miR-1178-3p	0	0	hsa-miR-1178-3p	0	0	hsa-miR-1178-3p	0	0
hsa-miR-1179	0	0	hsa-miR-1179	0	0	hsa-miR-1179	0	0	hsa-miR-1179	0	0	hsa-miR-1179	0	0	hsa-miR-1179	0	0
hsa-miR-1180-5p	0	0	hsa-miR-1180-5p	0	0	hsa-miR-1180-5p	0	0	hsa-miR-1180-5p	0	0	hsa-miR-1180-5p	0	0	hsa-miR-1180-5p	0	0
hsa-miR-1180-3p	411	31.4165	hsa-miR-1180-3p	210	16.9837	hsa-miR-1180-3p	727	47.324	hsa-miR-1180-3p	327	23.4383	hsa-miR-1180-3p	968	80.2738	hsa-miR-1180-3p	589	55.5517
hsa-miR-1181	0	0	hsa-miR-1181	0	0	hsa-miR-1181	0	0	hsa-miR-1181	0	0	hsa-miR-1181	0	0	hsa-miR-1181	0	0
hsa-miR-1182	0	0	hsa-miR-1182	0	0	hsa-miR-1182	0	0	hsa-miR-1182	0	0	hsa-miR-1182	0	0	hsa-miR-1182	0	0
hsa-miR-1183	0	0	hsa-miR-1183	0	0	hsa-miR-1183	0	0	hsa-miR-1183	0	0	hsa-miR-1183	0	0	hsa-miR-1183	0	0
hsa-miR-1184	0	0	hsa-miR-1184	0	0	hsa-miR-1184	0	0	hsa-miR-1184	0	0	hsa-miR-1184	0	0	hsa-miR-1184	0	0
hsa-miR-1225-5p	0	0	hsa-miR-1225-5p	0	0	hsa-miR-1225-5p	0	0	hsa-miR-1225-5p	0	0	hsa-miR-1225-5p	0	0	hsa-miR-1225-5p	0	0
hsa-miR-1225-3p	0	0	hsa-miR-1225-3p	0	0	hsa-miR-1225-3p	0	0	hsa-miR-1225-3p	0	0	hsa-miR-1225-3p	0	0	hsa-miR-1225-3p	0	0
hsa-miR-1226-5p	0	0	hsa-miR-1226-5p	0	0	hsa-miR-1226-5p	0	0	hsa-miR-1226-5p	0	0	hsa-miR-1226-5p	0	0	hsa-miR-1226-5p	0	0
hsa-miR-1226-3p	0	0	hsa-miR-1226-3p	0	0	hsa-miR-1226-3p	0	0	hsa-miR-1226-3p	0	0	hsa-miR-1226-3p	0	0	hsa-miR-1226-3p	0	0
hsa-miR-1227-5p	0	0	hsa-miR-1227-5p	0	0	hsa-miR-1227-5p	0	0	hsa-miR-1227-5p	0	0	hsa-miR-1227-5p	0	0	hsa-miR-1227-5p	0	0
hsa-miR-1227-3p	0	0	hsa-miR-1227-3p	0	0	hsa-miR-1227-3p	0	0	hsa-miR-1227-3p	0	0	hsa-miR-1227-3p	0	0	hsa-miR-1227-3p	0	0
hsa-miR-1228-5p	10	0.7644	hsa-miR-1228-5p	0	0	hsa-miR-1228-5p	15	0.9764	hsa-miR-1228-5p	0	0	hsa-miR-1228-5p	104	8.6245	hsa-miR-1228-5p	59	5.5646
hsa-miR-1228-3p	0	0	hsa-miR-1228-3p	0	0	hsa-miR-1228-3p	0	0	hsa-miR-1228-3p	0	0	hsa-miR-1228-3p	0	0	hsa-miR-1228-3p	0	0
hsa-miR-1229-5p	0	0	hsa-miR-1229-5p	0	0	hsa-miR-1229-5p	0	0	hsa-miR-1229-5p	0	0	hsa-miR-1229-5p	0	0	hsa-miR-1229-5p	0	0
hsa-miR-1229-3p	10	0.7644	hsa-miR-1229-3p	0	0	hsa-miR-1229-3p	0	0	hsa-miR-1229-3p	0	0	hsa-miR-1229-3p	0	0	hsa-miR-1229-3p	0	0
hsa-miR-1231	0	0	hsa-miR-1231	0	0	hsa-miR-1231	0	0	hsa-miR-1231	0	0	hsa-miR-1231	0	0	hsa-miR-1231	0	0
hsa-miR-1233-5p	0	0	hsa-miR-1233-5p	0	0	hsa-miR-1233-5p	0	0	hsa-miR-1233-5p	0	0	hsa-miR-1233-5p	0	0	hsa-miR-1233-5p	0	0
hsa-miR-1233-3p	0	0	hsa-miR-1233-3p	0	0	hsa-miR-1233-3p	0	0	hsa-miR-1233-3p	0	0	hsa-miR-1233-3p	0	0	hsa-miR-1233-3p	0	0
hsa-miR-1234-3p	0	0	hsa-miR-1234-3p	0	0	hsa-miR-1234-3p	0	0	hsa-miR-1234-3p	0	0	hsa-miR-1234-3p	0	0	hsa-miR-1234-3p	0	0
hsa-miR-1236-5p	0	0	hsa-miR-1236-5p	0	0	hsa-miR-1236-5p	0	0	hsa-miR-1236-5p	0	0	hsa-miR-1236-5p	0	0	hsa-miR-1236-5p	0	0
hsa-miR-1236-3p	0	0	hsa-miR-1236-3p	0	0	hsa-miR-1236-3p	0	0	hsa-miR-1236-3p	0	0	hsa-miR-1236-3p	0	0	hsa-miR-1236-3p	0	0
hsa-miR-1237-5p	0	0	hsa-miR-1237-5p	0	0	hsa-miR-1237-5p	0	0	hsa-miR-1237-5p	0	0	hsa-miR-1237-5p	0	0	hsa-miR-1237-5p	0	0
hsa-miR-1237-3p	0	0	hsa-miR-1237-3p	0	0	hsa-miR-1237-3p	0	0	hsa-miR-1237-3p	0	0	hsa-miR-1237-3p	0	0	hsa-miR-1237-3p	0	0
hsa-miR-1238-5p	0	0	hsa-miR-1238-5p	0	0	hsa-miR-1238-5p	0	0	hsa-miR-1238-5p	0	0	hsa-miR-1238-5p	0	0	hsa-miR-1238-5p	0	0
hsa-miR-1238-3p	0	0	hsa-miR-1238-3p	0	0	hsa-miR-1238-3p	0	0	hsa-miR-1238-3p	0	0	hsa-miR-1238-3p	0	0	hsa-miR-1238-3p	18	1.6977
hsa-miR-1200	0	0	hsa-miR-1200	0	0	hsa-miR-1200	0	0	hsa-miR-1200	0	0	hsa-miR-1200	0	0	hsa-miR-1200	0	0
hsa-miR-1202	0	0	hsa-miR-1202	0	0	hsa-miR-1202	0	0	hsa-miR-1202	0	0	hsa-miR-1202	0	0	hsa-miR-1202	0	0
hsa-miR-1203	0	0	hsa-miR-1203	0	0	hsa-miR-1203	0	0	hsa-miR-1203	0	0	hsa-miR-1203	0	0	hsa-miR-1203	0	0
hsa-miR-663b	0	0	hsa-miR-663b	0	0	hsa-miR-663b	0	0	hsa-miR-663b	0	0	hsa-miR-663b	0	0	hsa-miR-663b	0	0
hsa-miR-1204	0	0	hsa-miR-1204	0	0	hsa-miR-1204	0	0	hsa-miR-1204	0	0	hsa-miR-1204	0	0	hsa-miR-1204	0	0
hsa-miR-1205	0	0	hsa-miR-1205	0	0	hsa-miR-1205	0	0	hsa-miR-1205	0	0	hsa-miR-1205	0	0	hsa-miR-1205	0	0
hsa-miR-1206	0	0	hsa-miR-1206	0	0	hsa-miR-1206	0	0	hsa-miR-1206	0	0	hsa-miR-1206	0	0	hsa-miR-1206	0	0
hsa-miR-1207-5p	0	0	hsa-miR-1207-5p	0	0	hsa-miR-1207-5p	0	0	hsa-miR-1207-5p	0	0	hsa-miR-1207-5p	0	0	hsa-miR-1207-5p	0	0
hsa-miR-1207-3p	0	0	hsa-miR-1207-3p	0	0	hsa-miR-1207-3p	0	0	hsa-miR-1207-3p	0	0	hsa-miR-1207-3p	0	0	hsa-miR-1207-3p	0	0
hsa-miR-1208	0	0	hsa-miR-1208	0	0	hsa-miR-1208	0	0	hsa-miR-1208	0	0	hsa-miR-1208	0	0	hsa-miR-1208	0	0
hsa-miR-548e-5p	0	0	hsa-miR-548e-5p	0	0	hsa-miR-548e-5p	0	0	hsa-miR-548e-5p	0	0	hsa-miR-548e-5p	0	0	hsa-miR-548e-5p	0	0
hsa-miR-548e-3p	84	6.4209	hsa-miR-548e-3p	47	3.8011	hsa-miR-548e-3p	68	4.4265	hsa-miR-548e-3p	112	8.0278	hsa-miR-548e-3p	71	5.8878	hsa-miR-548e-3p	40	3.7726
hsa-miR-548j-5p	0	0	hsa-miR-548j-5p	0	0	hsa-miR-548j-5p	0	0	hsa-miR-548j-5p	0	0	hsa-miR-548j-5p	0	0	hsa-miR-548j-5p	0	0
hsa-miR-548j-3p	23	1.7581	hsa-miR-548j-3p	37	2.9924	hsa-miR-548j-3p	0	0	hsa-miR-548j-3p	11	0.7884	hsa-miR-548j-3p	11	0.9122	hsa-miR-548j-3p	42	3.9612
hsa-miR-1285-5p	0	0	hsa-miR-1285-5p	0	0	hsa-miR-1285-5p	0	0	hsa-miR-1285-5p	0	0	hsa-miR-1285-5p	0	0	hsa-miR-1285-5p	0	0
hsa-miR-1285-3p	191	14.5999	hsa-miR-1285-3p	132	10.6754	hsa-miR-1285-3p	250	16.2737	hsa-miR-1285-3p	180	12.9018	hsa-miR-1285-3p	240	19.9026	hsa-miR-1285-3p	173	16.3165
hsa-miR-1286	0	0	hsa-miR-1286	0	0	hsa-miR-1286	0	0	hsa-miR-1286	0	0	hsa-miR-1286	0	0	hsa-miR-1286	0	0
hsa-miR-1287-5p	21	1.6052	hsa-miR-1287-5p	16	1.294	hsa-miR-1287-5p	48	3.1246	hsa-miR-1287-5p	43	3.0821	hsa-miR-1287-5p	59	4.8927	hsa-miR-1287-5p	26	2.4522
hsa-miR-1287-3p	0	0	hsa-miR-1287-3p	0	0	hsa-miR-1287-3p	0	0	hsa-miR-1287-3p	0	0	hsa-miR-1287-3p	0	0	hsa-miR-1287-3p	0	0
hsa-miR-1289	0	0	hsa-miR-1289	0	0	hsa-miR-1289	0	0	hsa-miR-1289	0	0	hsa-miR-1289	0	0	hsa-miR-1289	0	0
hsa-miR-1290	1743	133.234	hsa-miR-1290	1693	136.921	hsa-miR-1290	566	36.8438	hsa-miR-1290	2152	154.248	hsa-miR-1290	2670	221.416	hsa-miR-1290	824	77.7158
hsa-miR-1291	0	0	hsa-miR-1291	0	0	hsa-miR-1291	0	0	hsa-miR-1291	0	0	hsa-miR-1291	21	1.7415	hsa-miR-1291	0	0
hsa-miR-548k	0	0	hsa-miR-548k	0	0	hsa-miR-548k	0	0	hsa-miR-548k	0	0	hsa-miR-548k	0	0	hsa-miR-548k	0	0
hsa-miR-1293	0	0	hsa-miR-1293	0	0	hsa-miR-1293	0	0	hsa-miR-1293	0	0	hsa-miR-1293	0	0	hsa-miR-1293	0	0
hsa-miR-1294	86	6.5738	hsa-miR-1294	70	5.6612	hsa-miR-1294	108	7.0303	hsa-miR-1294	41	2.9387	hsa-miR-1294	166	13.766	hsa-miR-1294	46	4.3385
hsa-miR-1295a	0	0	hsa-miR-1295a	0	0	hsa-miR-1295a	0	0	hsa-miR-1295a	0	0	hsa-miR-1295a	0	0	hsa-miR-1295a	0	0
hsa-miR-1297	425	32.4867	hsa-miR-1297	100	8.0875	hsa-miR-1297	55	3.5802	hsa-miR-1297	154	11.0382	hsa-miR-1297	89	7.3805	hsa-miR-1297	56	5.2817
hsa-miR-1299	0	0	hsa-miR-1299	41	3.3159	hsa-miR-1299	0	0	hsa-miR-1299	0	0	hsa-miR-1299	0	0	hsa-miR-1299	0	0
hsa-miR-548l	0	0	hsa-miR-548l	0	0	hsa-miR-548l	0	0	hsa-miR-548l	0	0	hsa-miR-548l	0	0	hsa-miR-548l	0	0
hsa-miR-1302	0	0	hsa-miR-1302	0	0	hsa-miR-1302	0	0	hsa-miR-1302	0	0	hsa-miR-1302	0	0	hsa-miR-1302	0	0
hsa-miR-1303	0	0	hsa-miR-1303	0	0	hsa-miR-1303	0	0	hsa-miR-1303	0	0	hsa-miR-1303	36	2.9854	hsa-miR-1303	18	1.6977
hsa-miR-1304-5p	23	1.7581	hsa-miR-1304-5p	13	1.0514	hsa-miR-1304-5p	26	1.6925	hsa-miR-1304-5p	33	2.3653	hsa-miR-1304-5p	21	1.7415	hsa-miR-1304-5p	20	1.8863
hsa-miR-1304-3p	193	14.7528	hsa-miR-1304-3p	85	6.8743	hsa-miR-1304-3p	91	5.9236	hsa-miR-1304-3p	82	5.8775	hsa-miR-1304-3p	113	9.3708	hsa-miR-1304-3p	61	5.7532
hsa-miR-1305	0	0	hsa-miR-1305	0	0	hsa-miR-1305	0	0	hsa-miR-1305	0	0	hsa-miR-1305	0	0	hsa-miR-1305	0	0
hsa-miR-1243	0	0	hsa-miR-1243	0	0	hsa-miR-1243	0	0	hsa-miR-1243	0	0	hsa-miR-1243	0	0	hsa-miR-1243	0	0
hsa-miR-548f-5p	24	1.8345	hsa-miR-548f-5p	0	0	hsa-miR-548f-5p	16	1.0415	hsa-miR-548f-5p	99	7.096	hsa-miR-548f-5p	28	2.322	hsa-miR-548f-5p	44	4.1499
hsa-miR-548f-3p	40	3.0576	hsa-miR-548f-3p	20	1.6175	hsa-miR-548f-3p	34	2.2132	hsa-miR-548f-3p	49	3.5122	hsa-miR-548f-3p	36	2.9854	hsa-miR-548f-3p	24	2.2636
hsa-miR-1244	0	0	hsa-miR-1244	0	0	hsa-miR-1244	0	0	hsa-miR-1244	0	0	hsa-miR-1244	0	0	hsa-miR-1244	0	0
hsa-miR-1245a	0	0	hsa-miR-1245a	0	0	hsa-miR-1245a	0	0	hsa-miR-1245a	0	0	hsa-miR-1245a	0	0	hsa-miR-1245a	0	0
hsa-miR-1246	2655	202.946	hsa-miR-1246	5924	479.101	hsa-miR-1246	2482	161.566	hsa-miR-1246	7813	560.011	hsa-miR-1246	5642	467.877	hsa-miR-1246	2888	272.383
hsa-miR-1247-5p	0	0	hsa-miR-1247-5p	0	0	hsa-miR-1247-5p	0	0	hsa-miR-1247-5p	0	0	hsa-miR-1247-5p	0	0	hsa-miR-1247-5p	0	0
hsa-miR-1247-3p	0	0	hsa-miR-1247-3p	0	0	hsa-miR-1247-3p	0	0	hsa-miR-1247-3p	0	0	hsa-miR-1247-3p	0	0	hsa-miR-1247-3p	0	0
hsa-miR-1248	0	0	hsa-miR-1248	0	0	hsa-miR-1248	0	0	hsa-miR-1248	0	0	hsa-miR-1248	0	0	hsa-miR-1248	0	0
hsa-miR-1249-5p	0	0	hsa-miR-1249-5p	0	0	hsa-miR-1249-5p	0	0	hsa-miR-1249-5p	0	0	hsa-miR-1249-5p	0	0	hsa-miR-1249-5p	0	0
hsa-miR-1249-3p	0	0	hsa-miR-1249-3p	0	0	hsa-miR-1249-3p	0	0	hsa-miR-1249-3p	0	0	hsa-miR-1249-3p	0	0	hsa-miR-1249-3p	0	0
hsa-miR-1250-5p	0	0	hsa-miR-1250-5p	0	0	hsa-miR-1250-5p	0	0	hsa-miR-1250-5p	12	0.8601	hsa-miR-1250-5p	0	0	hsa-miR-1250-5p	11	1.0375
hsa-miR-1250-3p	0	0	hsa-miR-1250-3p	0	0	hsa-miR-1250-3p	0	0	hsa-miR-1250-3p	0	0	hsa-miR-1250-3p	0	0	hsa-miR-1250-3p	0	0
hsa-miR-1251-5p	0	0	hsa-miR-1251-5p	0	0	hsa-miR-1251-5p	0	0	hsa-miR-1251-5p	0	0	hsa-miR-1251-5p	0	0	hsa-miR-1251-5p	0	0
hsa-miR-1251-3p	0	0	hsa-miR-1251-3p	0	0	hsa-miR-1251-3p	0	0	hsa-miR-1251-3p	0	0	hsa-miR-1251-3p	0	0	hsa-miR-1251-3p	0	0
hsa-miR-1253	0	0	hsa-miR-1253	0	0	hsa-miR-1253	0	0	hsa-miR-1253	0	0	hsa-miR-1253	0	0	hsa-miR-1253	0	0
hsa-miR-1254	0	0	hsa-miR-1254	0	0	hsa-miR-1254	10	0.6509	hsa-miR-1254	11	0.7884	hsa-miR-1254	26	2.1561	hsa-miR-1254	10	0.9432
hsa-miR-1255a	16	1.223	hsa-miR-1255a	22	1.7792	hsa-miR-1255a	0	0	hsa-miR-1255a	17	1.2185	hsa-miR-1255a	37	3.0683	hsa-miR-1255a	23	2.1693
hsa-miR-1256	0	0	hsa-miR-1256	0	0	hsa-miR-1256	0	0	hsa-miR-1256	0	0	hsa-miR-1256	0	0	hsa-miR-1256	0	0
hsa-miR-1257	0	0	hsa-miR-1257	0	0	hsa-miR-1257	0	0	hsa-miR-1257	0	0	hsa-miR-1257	0	0	hsa-miR-1257	0	0
hsa-miR-1258	0	0	hsa-miR-1258	0	0	hsa-miR-1258	0	0	hsa-miR-1258	0	0	hsa-miR-1258	0	0	hsa-miR-1258	0	0
hsa-miR-1260a	0	0	hsa-miR-1260a	0	0	hsa-miR-1260a	0	0	hsa-miR-1260a	0	0	hsa-miR-1260a	0	0	hsa-miR-1260a	0	0
hsa-miR-548g-5p	0	0	hsa-miR-548g-5p	0	0	hsa-miR-548g-5p	0	0	hsa-miR-548g-5p	0	0	hsa-miR-548g-5p	0	0	hsa-miR-548g-5p	0	0
hsa-miR-548g-3p	0	0	hsa-miR-548g-3p	0	0	hsa-miR-548g-3p	0	0	hsa-miR-548g-3p	0	0	hsa-miR-548g-3p	0	0	hsa-miR-548g-3p	0	0
hsa-miR-1261	33	2.5225	hsa-miR-1261	24	1.941	hsa-miR-1261	14	0.9113	hsa-miR-1261	0	0	hsa-miR-1261	50	4.1464	hsa-miR-1261	24	2.2636
hsa-miR-1262	0	0	hsa-miR-1262	0	0	hsa-miR-1262	0	0	hsa-miR-1262	0	0	hsa-miR-1262	0	0	hsa-miR-1262	0	0
hsa-miR-1263	0	0	hsa-miR-1263	0	0	hsa-miR-1263	0	0	hsa-miR-1263	0	0	hsa-miR-1263	0	0	hsa-miR-1263	0	0
hsa-miR-548n	0	0	hsa-miR-548n	0	0	hsa-miR-548n	0	0	hsa-miR-548n	0	0	hsa-miR-548n	0	0	hsa-miR-548n	0	0
hsa-miR-548m	0	0	hsa-miR-548m	0	0	hsa-miR-548m	0	0	hsa-miR-548m	0	0	hsa-miR-548m	0	0	hsa-miR-548m	0	0
hsa-miR-1265	0	0	hsa-miR-1265	0	0	hsa-miR-1265	0	0	hsa-miR-1265	0	0	hsa-miR-1265	0	0	hsa-miR-1265	0	0
hsa-miR-548o-3p	82	6.268	hsa-miR-548o-3p	33	2.6689	hsa-miR-548o-3p	170	11.0661	hsa-miR-548o-3p	140	10.0347	hsa-miR-548o-3p	48	3.9805	hsa-miR-548o-3p	68	6.4134
hsa-miR-1266-5p	0	0	hsa-miR-1266-5p	0	0	hsa-miR-1266-5p	0	0	hsa-miR-1266-5p	0	0	hsa-miR-1266-5p	0	0	hsa-miR-1266-5p	0	0
hsa-miR-1266-3p	0	0	hsa-miR-1266-3p	0	0	hsa-miR-1266-3p	0	0	hsa-miR-1266-3p	0	0	hsa-miR-1266-3p	0	0	hsa-miR-1266-3p	0	0
hsa-miR-1267	0	0	hsa-miR-1267	0	0	hsa-miR-1267	0	0	hsa-miR-1267	0	0	hsa-miR-1267	0	0	hsa-miR-1267	0	0
hsa-miR-1268a	0	0	hsa-miR-1268a	0	0	hsa-miR-1268a	0	0	hsa-miR-1268a	0	0	hsa-miR-1268a	22	1.8244	hsa-miR-1268a	0	0
hsa-miR-1269a	0	0	hsa-miR-1269a	0	0	hsa-miR-1269a	0	0	hsa-miR-1269a	0	0	hsa-miR-1269a	0	0	hsa-miR-1269a	0	0
hsa-miR-1270	0	0	hsa-miR-1270	0	0	hsa-miR-1270	12	0.7811	hsa-miR-1270	16	1.1468	hsa-miR-1270	0	0	hsa-miR-1270	0	0
hsa-miR-1272	0	0	hsa-miR-1272	0	0	hsa-miR-1272	0	0	hsa-miR-1272	0	0	hsa-miR-1272	0	0	hsa-miR-1272	0	0
hsa-miR-1273a	0	0	hsa-miR-1273a	0	0	hsa-miR-1273a	0	0	hsa-miR-1273a	0	0	hsa-miR-1273a	0	0	hsa-miR-1273a	0	0
hsa-miR-548h-5p	0	0	hsa-miR-548h-5p	0	0	hsa-miR-548h-5p	0	0	hsa-miR-548h-5p	0	0	hsa-miR-548h-5p	0	0	hsa-miR-548h-5p	0	0
hsa-miR-548h-3p	0	0	hsa-miR-548h-3p	0	0	hsa-miR-548h-3p	0	0	hsa-miR-548h-3p	0	0	hsa-miR-548h-3p	0	0	hsa-miR-548h-3p	0	0
hsa-miR-1275	0	0	hsa-miR-1275	0	0	hsa-miR-1275	0	0	hsa-miR-1275	0	0	hsa-miR-1275	0	0	hsa-miR-1275	0	0
hsa-miR-1276	0	0	hsa-miR-1276	0	0	hsa-miR-1276	0	0	hsa-miR-1276	0	0	hsa-miR-1276	0	0	hsa-miR-1276	10	0.9432
hsa-miR-302e	0	0	hsa-miR-302e	0	0	hsa-miR-302e	0	0	hsa-miR-302e	0	0	hsa-miR-302e	0	0	hsa-miR-302e	0	0
hsa-miR-302f	0	0	hsa-miR-302f	0	0	hsa-miR-302f	0	0	hsa-miR-302f	0	0	hsa-miR-302f	0	0	hsa-miR-302f	0	0
hsa-miR-1277-5p	0	0	hsa-miR-1277-5p	0	0	hsa-miR-1277-5p	0	0	hsa-miR-1277-5p	0	0	hsa-miR-1277-5p	0	0	hsa-miR-1277-5p	0	0
hsa-miR-1277-3p	0	0	hsa-miR-1277-3p	0	0	hsa-miR-1277-3p	0	0	hsa-miR-1277-3p	0	0	hsa-miR-1277-3p	0	0	hsa-miR-1277-3p	0	0
hsa-miR-548p	0	0	hsa-miR-548p	0	0	hsa-miR-548p	0	0	hsa-miR-548p	0	0	hsa-miR-548p	0	0	hsa-miR-548p	0	0
hsa-miR-548i	0	0	hsa-miR-548i	0	0	hsa-miR-548i	0	0	hsa-miR-548i	0	0	hsa-miR-548i	0	0	hsa-miR-548i	0	0
hsa-miR-1278	62	4.7392	hsa-miR-1278	17	1.3749	hsa-miR-1278	40	2.6038	hsa-miR-1278	33	2.3653	hsa-miR-1278	21	1.7415	hsa-miR-1278	31	2.9238
hsa-miR-1279	0	0	hsa-miR-1279	0	0	hsa-miR-1279	0	0	hsa-miR-1279	0	0	hsa-miR-1279	0	0	hsa-miR-1279	0	0
hsa-miR-1281	0	0	hsa-miR-1281	0	0	hsa-miR-1281	0	0	hsa-miR-1281	0	0	hsa-miR-1281	0	0	hsa-miR-1281	0	0
hsa-miR-1282	0	0	hsa-miR-1282	0	0	hsa-miR-1282	0	0	hsa-miR-1282	0	0	hsa-miR-1282	0	0	hsa-miR-1282	0	0
hsa-miR-1284	20	1.5288	hsa-miR-1284	0	0	hsa-miR-1284	11	0.716	hsa-miR-1284	0	0	hsa-miR-1284	0	0	hsa-miR-1284	12	1.1318
hsa-miR-1288-5p	0	0	hsa-miR-1288-5p	0	0	hsa-miR-1288-5p	0	0	hsa-miR-1288-5p	0	0	hsa-miR-1288-5p	0	0	hsa-miR-1288-5p	0	0
hsa-miR-1288-3p	0	0	hsa-miR-1288-3p	0	0	hsa-miR-1288-3p	0	0	hsa-miR-1288-3p	0	0	hsa-miR-1288-3p	10	0.8293	hsa-miR-1288-3p	0	0
hsa-miR-1292-5p	26	1.9874	hsa-miR-1292-5p	18	1.4557	hsa-miR-1292-5p	38	2.4736	hsa-miR-1292-5p	34	2.437	hsa-miR-1292-5p	84	6.9659	hsa-miR-1292-5p	71	6.6964
hsa-miR-1292-3p	0	0	hsa-miR-1292-3p	0	0	hsa-miR-1292-3p	0	0	hsa-miR-1292-3p	0	0	hsa-miR-1292-3p	0	0	hsa-miR-1292-3p	0	0
hsa-miR-1252-5p	0	0	hsa-miR-1252-5p	0	0	hsa-miR-1252-5p	0	0	hsa-miR-1252-5p	0	0	hsa-miR-1252-5p	0	0	hsa-miR-1252-5p	0	0
hsa-miR-1252-3p	0	0	hsa-miR-1252-3p	0	0	hsa-miR-1252-3p	0	0	hsa-miR-1252-3p	0	0	hsa-miR-1252-3p	0	0	hsa-miR-1252-3p	0	0
hsa-miR-1255b-5p	29	2.2167	hsa-miR-1255b-5p	37	2.9924	hsa-miR-1255b-5p	27	1.7576	hsa-miR-1255b-5p	32	2.2937	hsa-miR-1255b-5p	41	3.4	hsa-miR-1255b-5p	19	1.792
hsa-miR-1255b-2-3p	0	0	hsa-miR-1255b-2-3p	10	0.8087	hsa-miR-1255b-2-3p	0	0	hsa-miR-1255b-2-3p	14	1.0035	hsa-miR-1255b-2-3p	17	1.4098	hsa-miR-1255b-2-3p	0	0
hsa-miR-664a-5p	338	25.8365	hsa-miR-664a-5p	474	38.3345	hsa-miR-664a-5p	169	11.001	hsa-miR-664a-5p	223	15.9839	hsa-miR-664a-5p	323	26.7856	hsa-miR-664a-5p	600	56.5892
hsa-miR-664a-3p	45	3.4398	hsa-miR-664a-3p	30	2.4262	hsa-miR-664a-3p	0	0	hsa-miR-664a-3p	0	0	hsa-miR-664a-3p	0	0	hsa-miR-664a-3p	0	0
hsa-miR-1306-5p	21	1.6052	hsa-miR-1306-5p	0	0	hsa-miR-1306-5p	0	0	hsa-miR-1306-5p	0	0	hsa-miR-1306-5p	0	0	hsa-miR-1306-5p	16	1.509
hsa-miR-1306-3p	27	2.0639	hsa-miR-1306-3p	20	1.6175	hsa-miR-1306-3p	36	2.3434	hsa-miR-1306-3p	14	1.0035	hsa-miR-1306-3p	83	6.883	hsa-miR-1306-3p	97	9.1486
hsa-miR-1307-5p	31	2.3696	hsa-miR-1307-5p	32	2.588	hsa-miR-1307-5p	43	2.7991	hsa-miR-1307-5p	73	5.2324	hsa-miR-1307-5p	343	28.4441	hsa-miR-1307-5p	132	12.4496
hsa-miR-1307-3p	3908	298.725	hsa-miR-1307-3p	2453	198.385	hsa-miR-1307-3p	973	63.3374	hsa-miR-1307-3p	842	60.3518	hsa-miR-1307-3p	6968	577.838	hsa-miR-1307-3p	6627	625.027
hsa-miR-513b-5p	0	0	hsa-miR-513b-5p	0	0	hsa-miR-513b-5p	0	0	hsa-miR-513b-5p	0	0	hsa-miR-513b-5p	0	0	hsa-miR-513b-5p	0	0
hsa-miR-513b-3p	0	0	hsa-miR-513b-3p	0	0	hsa-miR-513b-3p	0	0	hsa-miR-513b-3p	0	0	hsa-miR-513b-3p	0	0	hsa-miR-513b-3p	0	0
hsa-miR-513c-5p	0	0	hsa-miR-513c-5p	0	0	hsa-miR-513c-5p	0	0	hsa-miR-513c-5p	0	0	hsa-miR-513c-5p	0	0	hsa-miR-513c-5p	0	0
hsa-miR-513c-3p	0	0	hsa-miR-513c-3p	0	0	hsa-miR-513c-3p	0	0	hsa-miR-513c-3p	0	0	hsa-miR-513c-3p	0	0	hsa-miR-513c-3p	0	0
hsa-miR-1321	0	0	hsa-miR-1321	0	0	hsa-miR-1321	0	0	hsa-miR-1321	0	0	hsa-miR-1321	0	0	hsa-miR-1321	0	0
hsa-miR-1322	0	0	hsa-miR-1322	0	0	hsa-miR-1322	0	0	hsa-miR-1322	0	0	hsa-miR-1322	0	0	hsa-miR-1322	0	0
hsa-miR-1197	0	0	hsa-miR-1197	0	0	hsa-miR-1197	0	0	hsa-miR-1197	0	0	hsa-miR-1197	0	0	hsa-miR-1197	0	0
hsa-miR-1324	0	0	hsa-miR-1324	0	0	hsa-miR-1324	0	0	hsa-miR-1324	0	0	hsa-miR-1324	0	0	hsa-miR-1324	0	0
hsa-miR-1469	0	0	hsa-miR-1469	0	0	hsa-miR-1469	0	0	hsa-miR-1469	0	0	hsa-miR-1469	0	0	hsa-miR-1469	0	0
hsa-miR-1470	0	0	hsa-miR-1470	0	0	hsa-miR-1470	0	0	hsa-miR-1470	0	0	hsa-miR-1470	0	0	hsa-miR-1470	0	0
hsa-miR-1471	0	0	hsa-miR-1471	0	0	hsa-miR-1471	0	0	hsa-miR-1471	0	0	hsa-miR-1471	0	0	hsa-miR-1471	0	0
hsa-miR-1537-5p	0	0	hsa-miR-1537-5p	0	0	hsa-miR-1537-5p	0	0	hsa-miR-1537-5p	0	0	hsa-miR-1537-5p	0	0	hsa-miR-1537-5p	0	0
hsa-miR-1537-3p	0	0	hsa-miR-1537-3p	0	0	hsa-miR-1537-3p	0	0	hsa-miR-1537-3p	0	0	hsa-miR-1537-3p	0	0	hsa-miR-1537-3p	0	0
hsa-miR-1538	0	0	hsa-miR-1538	0	0	hsa-miR-1538	0	0	hsa-miR-1538	0	0	hsa-miR-1538	20	1.6585	hsa-miR-1538	11	1.0375
hsa-miR-1539	0	0	hsa-miR-1539	0	0	hsa-miR-1539	0	0	hsa-miR-1539	0	0	hsa-miR-1539	0	0	hsa-miR-1539	0	0
hsa-miR-103b	76	5.8094	hsa-miR-103b	47	3.8011	hsa-miR-103b	31	2.0179	hsa-miR-103b	25	1.7919	hsa-miR-103b	43	3.5659	hsa-miR-103b	26	2.4522
hsa-miR-320d	76	5.8094	hsa-miR-320d	63	5.0951	hsa-miR-320d	51	3.3198	hsa-miR-320d	92	6.5943	hsa-miR-320d	375	31.0978	hsa-miR-320d	178	16.7881
hsa-miR-1825	0	0	hsa-miR-1825	0	0	hsa-miR-1825	0	0	hsa-miR-1825	0	0	hsa-miR-1825	0	0	hsa-miR-1825	0	0
hsa-miR-1827	23	1.7581	hsa-miR-1827	13	1.0514	hsa-miR-1827	0	0	hsa-miR-1827	22	1.5769	hsa-miR-1827	15	1.2439	hsa-miR-1827	13	1.2261
hsa-miR-1908-5p	50	3.822	hsa-miR-1908-5p	37	2.9924	hsa-miR-1908-5p	25	1.6274	hsa-miR-1908-5p	14	1.0035	hsa-miR-1908-5p	132	10.9464	hsa-miR-1908-5p	81	7.6395
hsa-miR-1908-3p	0	0	hsa-miR-1908-3p	0	0	hsa-miR-1908-3p	0	0	hsa-miR-1908-3p	0	0	hsa-miR-1908-3p	0	0	hsa-miR-1908-3p	0	0
hsa-miR-1909-5p	0	0	hsa-miR-1909-5p	0	0	hsa-miR-1909-5p	0	0	hsa-miR-1909-5p	0	0	hsa-miR-1909-5p	0	0	hsa-miR-1909-5p	0	0
hsa-miR-1909-3p	0	0	hsa-miR-1909-3p	0	0	hsa-miR-1909-3p	0	0	hsa-miR-1909-3p	0	0	hsa-miR-1909-3p	0	0	hsa-miR-1909-3p	0	0
hsa-miR-1910-5p	0	0	hsa-miR-1910-5p	0	0	hsa-miR-1910-5p	0	0	hsa-miR-1910-5p	0	0	hsa-miR-1910-5p	0	0	hsa-miR-1910-5p	0	0
hsa-miR-1910-3p	0	0	hsa-miR-1910-3p	0	0	hsa-miR-1910-3p	0	0	hsa-miR-1910-3p	0	0	hsa-miR-1910-3p	0	0	hsa-miR-1910-3p	0	0
hsa-miR-1911-5p	0	0	hsa-miR-1911-5p	0	0	hsa-miR-1911-5p	0	0	hsa-miR-1911-5p	0	0	hsa-miR-1911-5p	0	0	hsa-miR-1911-5p	0	0
hsa-miR-1911-3p	0	0	hsa-miR-1911-3p	0	0	hsa-miR-1911-3p	0	0	hsa-miR-1911-3p	0	0	hsa-miR-1911-3p	0	0	hsa-miR-1911-3p	0	0
hsa-miR-1912	0	0	hsa-miR-1912	0	0	hsa-miR-1912	0	0	hsa-miR-1912	0	0	hsa-miR-1912	0	0	hsa-miR-1912	0	0
hsa-miR-1913	0	0	hsa-miR-1913	0	0	hsa-miR-1913	0	0	hsa-miR-1913	0	0	hsa-miR-1913	0	0	hsa-miR-1913	0	0
hsa-miR-1914-5p	0	0	hsa-miR-1914-5p	0	0	hsa-miR-1914-5p	0	0	hsa-miR-1914-5p	0	0	hsa-miR-1914-5p	0	0	hsa-miR-1914-5p	0	0
hsa-miR-1914-3p	0	0	hsa-miR-1914-3p	0	0	hsa-miR-1914-3p	0	0	hsa-miR-1914-3p	0	0	hsa-miR-1914-3p	0	0	hsa-miR-1914-3p	0	0
hsa-miR-1915-5p	0	0	hsa-miR-1915-5p	0	0	hsa-miR-1915-5p	0	0	hsa-miR-1915-5p	0	0	hsa-miR-1915-5p	0	0	hsa-miR-1915-5p	0	0
hsa-miR-1915-3p	0	0	hsa-miR-1915-3p	0	0	hsa-miR-1915-3p	0	0	hsa-miR-1915-3p	0	0	hsa-miR-1915-3p	0	0	hsa-miR-1915-3p	0	0
hsa-miR-1972	0	0	hsa-miR-1972	0	0	hsa-miR-1972	0	0	hsa-miR-1972	0	0	hsa-miR-1972	0	0	hsa-miR-1972	0	0
hsa-miR-1973	0	0	hsa-miR-1973	0	0	hsa-miR-1973	0	0	hsa-miR-1973	0	0	hsa-miR-1973	0	0	hsa-miR-1973	0	0
hsa-miR-1976	54	4.1277	hsa-miR-1976	16	1.294	hsa-miR-1976	40	2.6038	hsa-miR-1976	27	1.9353	hsa-miR-1976	83	6.883	hsa-miR-1976	58	5.4703
hsa-miR-2052	0	0	hsa-miR-2052	0	0	hsa-miR-2052	0	0	hsa-miR-2052	0	0	hsa-miR-2052	0	0	hsa-miR-2052	0	0
hsa-miR-2053	0	0	hsa-miR-2053	0	0	hsa-miR-2053	0	0	hsa-miR-2053	0	0	hsa-miR-2053	0	0	hsa-miR-2053	0	0
hsa-miR-2054	0	0	hsa-miR-2054	0	0	hsa-miR-2054	0	0	hsa-miR-2054	0	0	hsa-miR-2054	0	0	hsa-miR-2054	0	0
hsa-miR-2110	708	54.119	hsa-miR-2110	536	43.3487	hsa-miR-2110	846	55.0703	hsa-miR-2110	462	33.1147	hsa-miR-2110	1564	129.698	hsa-miR-2110	1089	102.709
hsa-miR-2114-5p	0	0	hsa-miR-2114-5p	0	0	hsa-miR-2114-5p	0	0	hsa-miR-2114-5p	0	0	hsa-miR-2114-5p	0	0	hsa-miR-2114-5p	0	0
hsa-miR-2114-3p	0	0	hsa-miR-2114-3p	0	0	hsa-miR-2114-3p	0	0	hsa-miR-2114-3p	0	0	hsa-miR-2114-3p	0	0	hsa-miR-2114-3p	0	0
hsa-miR-2115-5p	0	0	hsa-miR-2115-5p	0	0	hsa-miR-2115-5p	0	0	hsa-miR-2115-5p	0	0	hsa-miR-2115-5p	0	0	hsa-miR-2115-5p	0	0
hsa-miR-2115-3p	0	0	hsa-miR-2115-3p	0	0	hsa-miR-2115-3p	0	0	hsa-miR-2115-3p	0	0	hsa-miR-2115-3p	11	0.9122	hsa-miR-2115-3p	0	0
hsa-miR-2116-5p	0	0	hsa-miR-2116-5p	0	0	hsa-miR-2116-5p	0	0	hsa-miR-2116-5p	0	0	hsa-miR-2116-5p	0	0	hsa-miR-2116-5p	0	0
hsa-miR-2116-3p	0	0	hsa-miR-2116-3p	0	0	hsa-miR-2116-3p	0	0	hsa-miR-2116-3p	0	0	hsa-miR-2116-3p	0	0	hsa-miR-2116-3p	0	0
hsa-miR-2117	0	0	hsa-miR-2117	0	0	hsa-miR-2117	0	0	hsa-miR-2117	0	0	hsa-miR-2117	0	0	hsa-miR-2117	0	0
hsa-miR-548q	0	0	hsa-miR-548q	0	0	hsa-miR-548q	0	0	hsa-miR-548q	0	0	hsa-miR-548q	0	0	hsa-miR-548q	0	0
hsa-miR-2276-5p	0	0	hsa-miR-2276-5p	0	0	hsa-miR-2276-5p	0	0	hsa-miR-2276-5p	0	0	hsa-miR-2276-5p	0	0	hsa-miR-2276-5p	0	0
hsa-miR-2276-3p	0	0	hsa-miR-2276-3p	0	0	hsa-miR-2276-3p	0	0	hsa-miR-2276-3p	0	0	hsa-miR-2276-3p	0	0	hsa-miR-2276-3p	0	0
hsa-miR-2277-5p	0	0	hsa-miR-2277-5p	0	0	hsa-miR-2277-5p	0	0	hsa-miR-2277-5p	0	0	hsa-miR-2277-5p	0	0	hsa-miR-2277-5p	0	0
hsa-miR-2277-3p	0	0	hsa-miR-2277-3p	0	0	hsa-miR-2277-3p	0	0	hsa-miR-2277-3p	0	0	hsa-miR-2277-3p	0	0	hsa-miR-2277-3p	0	0
hsa-miR-2278	0	0	hsa-miR-2278	0	0	hsa-miR-2278	0	0	hsa-miR-2278	0	0	hsa-miR-2278	0	0	hsa-miR-2278	0	0
hsa-miR-2681-5p	0	0	hsa-miR-2681-5p	0	0	hsa-miR-2681-5p	0	0	hsa-miR-2681-5p	0	0	hsa-miR-2681-5p	0	0	hsa-miR-2681-5p	0	0
hsa-miR-2681-3p	0	0	hsa-miR-2681-3p	0	0	hsa-miR-2681-3p	0	0	hsa-miR-2681-3p	0	0	hsa-miR-2681-3p	0	0	hsa-miR-2681-3p	0	0
hsa-miR-2682-5p	0	0	hsa-miR-2682-5p	0	0	hsa-miR-2682-5p	0	0	hsa-miR-2682-5p	0	0	hsa-miR-2682-5p	0	0	hsa-miR-2682-5p	0	0
hsa-miR-2682-3p	0	0	hsa-miR-2682-3p	0	0	hsa-miR-2682-3p	0	0	hsa-miR-2682-3p	0	0	hsa-miR-2682-3p	0	0	hsa-miR-2682-3p	0	0
hsa-miR-711	0	0	hsa-miR-711	0	0	hsa-miR-711	0	0	hsa-miR-711	0	0	hsa-miR-711	0	0	hsa-miR-711	0	0
hsa-miR-718	0	0	hsa-miR-718	0	0	hsa-miR-718	0	0	hsa-miR-718	0	0	hsa-miR-718	0	0	hsa-miR-718	0	0
hsa-miR-2861	0	0	hsa-miR-2861	0	0	hsa-miR-2861	0	0	hsa-miR-2861	0	0	hsa-miR-2861	0	0	hsa-miR-2861	0	0
hsa-miR-2909	0	0	hsa-miR-2909	0	0	hsa-miR-2909	0	0	hsa-miR-2909	0	0	hsa-miR-2909	0	0	hsa-miR-2909	0	0
hsa-miR-3115	0	0	hsa-miR-3115	0	0	hsa-miR-3115	0	0	hsa-miR-3115	0	0	hsa-miR-3115	0	0	hsa-miR-3115	0	0
hsa-miR-3116	0	0	hsa-miR-3116	0	0	hsa-miR-3116	0	0	hsa-miR-3116	0	0	hsa-miR-3116	0	0	hsa-miR-3116	0	0
hsa-miR-3117-5p	0	0	hsa-miR-3117-5p	0	0	hsa-miR-3117-5p	0	0	hsa-miR-3117-5p	0	0	hsa-miR-3117-5p	0	0	hsa-miR-3117-5p	0	0
hsa-miR-3117-3p	0	0	hsa-miR-3117-3p	0	0	hsa-miR-3117-3p	0	0	hsa-miR-3117-3p	0	0	hsa-miR-3117-3p	0	0	hsa-miR-3117-3p	0	0
hsa-miR-3118	0	0	hsa-miR-3118	0	0	hsa-miR-3118	0	0	hsa-miR-3118	0	0	hsa-miR-3118	0	0	hsa-miR-3118	0	0
hsa-miR-3119	0	0	hsa-miR-3119	0	0	hsa-miR-3119	0	0	hsa-miR-3119	0	0	hsa-miR-3119	0	0	hsa-miR-3119	0	0
hsa-miR-3120-5p	10	0.7644	hsa-miR-3120-5p	19	1.5366	hsa-miR-3120-5p	0	0	hsa-miR-3120-5p	0	0	hsa-miR-3120-5p	31	2.5708	hsa-miR-3120-5p	36	3.3954
hsa-miR-3120-3p	56	4.2806	hsa-miR-3120-3p	37	2.9924	hsa-miR-3120-3p	0	0	hsa-miR-3120-3p	0	0	hsa-miR-3120-3p	24	1.9903	hsa-miR-3120-3p	29	2.7351
hsa-miR-3121-5p	0	0	hsa-miR-3121-5p	0	0	hsa-miR-3121-5p	0	0	hsa-miR-3121-5p	0	0	hsa-miR-3121-5p	0	0	hsa-miR-3121-5p	0	0
hsa-miR-3121-3p	0	0	hsa-miR-3121-3p	0	0	hsa-miR-3121-3p	0	0	hsa-miR-3121-3p	0	0	hsa-miR-3121-3p	0	0	hsa-miR-3121-3p	0	0
hsa-miR-3122	0	0	hsa-miR-3122	0	0	hsa-miR-3122	0	0	hsa-miR-3122	0	0	hsa-miR-3122	11	0.9122	hsa-miR-3122	0	0
hsa-miR-3123	0	0	hsa-miR-3123	0	0	hsa-miR-3123	0	0	hsa-miR-3123	0	0	hsa-miR-3123	0	0	hsa-miR-3123	0	0
hsa-miR-3124-5p	0	0	hsa-miR-3124-5p	0	0	hsa-miR-3124-5p	0	0	hsa-miR-3124-5p	0	0	hsa-miR-3124-5p	10	0.8293	hsa-miR-3124-5p	0	0
hsa-miR-3124-3p	0	0	hsa-miR-3124-3p	0	0	hsa-miR-3124-3p	0	0	hsa-miR-3124-3p	0	0	hsa-miR-3124-3p	0	0	hsa-miR-3124-3p	0	0
hsa-miR-548s	0	0	hsa-miR-548s	0	0	hsa-miR-548s	0	0	hsa-miR-548s	0	0	hsa-miR-548s	0	0	hsa-miR-548s	0	0
hsa-miR-3125	0	0	hsa-miR-3125	0	0	hsa-miR-3125	0	0	hsa-miR-3125	0	0	hsa-miR-3125	0	0	hsa-miR-3125	0	0
hsa-miR-3126-5p	0	0	hsa-miR-3126-5p	0	0	hsa-miR-3126-5p	0	0	hsa-miR-3126-5p	0	0	hsa-miR-3126-5p	0	0	hsa-miR-3126-5p	0	0
hsa-miR-3126-3p	0	0	hsa-miR-3126-3p	0	0	hsa-miR-3126-3p	0	0	hsa-miR-3126-3p	0	0	hsa-miR-3126-3p	0	0	hsa-miR-3126-3p	0	0
hsa-miR-3127-5p	0	0	hsa-miR-3127-5p	15	1.2131	hsa-miR-3127-5p	16	1.0415	hsa-miR-3127-5p	0	0	hsa-miR-3127-5p	12	0.9951	hsa-miR-3127-5p	12	1.1318
hsa-miR-3127-3p	0	0	hsa-miR-3127-3p	0	0	hsa-miR-3127-3p	0	0	hsa-miR-3127-3p	0	0	hsa-miR-3127-3p	0	0	hsa-miR-3127-3p	0	0
hsa-miR-3128	0	0	hsa-miR-3128	0	0	hsa-miR-3128	0	0	hsa-miR-3128	0	0	hsa-miR-3128	0	0	hsa-miR-3128	0	0
hsa-miR-3129-5p	0	0	hsa-miR-3129-5p	0	0	hsa-miR-3129-5p	0	0	hsa-miR-3129-5p	0	0	hsa-miR-3129-5p	0	0	hsa-miR-3129-5p	0	0
hsa-miR-3129-3p	0	0	hsa-miR-3129-3p	0	0	hsa-miR-3129-3p	0	0	hsa-miR-3129-3p	0	0	hsa-miR-3129-3p	0	0	hsa-miR-3129-3p	0	0
hsa-miR-3130-5p	0	0	hsa-miR-3130-5p	0	0	hsa-miR-3130-5p	0	0	hsa-miR-3130-5p	0	0	hsa-miR-3130-5p	0	0	hsa-miR-3130-5p	0	0
hsa-miR-3130-3p	11	0.8408	hsa-miR-3130-3p	20	1.6175	hsa-miR-3130-3p	0	0	hsa-miR-3130-3p	14	1.0035	hsa-miR-3130-3p	27	2.239	hsa-miR-3130-3p	11	1.0375
hsa-miR-3131	0	0	hsa-miR-3131	0	0	hsa-miR-3131	0	0	hsa-miR-3131	0	0	hsa-miR-3131	0	0	hsa-miR-3131	0	0
hsa-miR-3132	0	0	hsa-miR-3132	0	0	hsa-miR-3132	0	0	hsa-miR-3132	0	0	hsa-miR-3132	0	0	hsa-miR-3132	0	0
hsa-miR-3133	0	0	hsa-miR-3133	0	0	hsa-miR-3133	0	0	hsa-miR-3133	0	0	hsa-miR-3133	0	0	hsa-miR-3133	0	0
hsa-miR-378b	22	1.6817	hsa-miR-378b	0	0	hsa-miR-378b	48	3.1246	hsa-miR-378b	86	6.1642	hsa-miR-378b	168	13.9318	hsa-miR-378b	36	3.3954
hsa-miR-3134	0	0	hsa-miR-3134	0	0	hsa-miR-3134	0	0	hsa-miR-3134	0	0	hsa-miR-3134	0	0	hsa-miR-3134	0	0
hsa-miR-3135a	0	0	hsa-miR-3135a	0	0	hsa-miR-3135a	11	0.716	hsa-miR-3135a	0	0	hsa-miR-3135a	21	1.7415	hsa-miR-3135a	14	1.3204
hsa-miR-466	0	0	hsa-miR-466	0	0	hsa-miR-466	0	0	hsa-miR-466	0	0	hsa-miR-466	0	0	hsa-miR-466	0	0
hsa-miR-3136-5p	0	0	hsa-miR-3136-5p	0	0	hsa-miR-3136-5p	0	0	hsa-miR-3136-5p	0	0	hsa-miR-3136-5p	0	0	hsa-miR-3136-5p	0	0
hsa-miR-3136-3p	0	0	hsa-miR-3136-3p	0	0	hsa-miR-3136-3p	0	0	hsa-miR-3136-3p	0	0	hsa-miR-3136-3p	0	0	hsa-miR-3136-3p	0	0
hsa-miR-544b	0	0	hsa-miR-544b	0	0	hsa-miR-544b	0	0	hsa-miR-544b	0	0	hsa-miR-544b	0	0	hsa-miR-544b	0	0
hsa-miR-3137	0	0	hsa-miR-3137	0	0	hsa-miR-3137	0	0	hsa-miR-3137	0	0	hsa-miR-3137	0	0	hsa-miR-3137	0	0
hsa-miR-3138	0	0	hsa-miR-3138	0	0	hsa-miR-3138	0	0	hsa-miR-3138	0	0	hsa-miR-3138	0	0	hsa-miR-3138	0	0
hsa-miR-3139	0	0	hsa-miR-3139	0	0	hsa-miR-3139	0	0	hsa-miR-3139	0	0	hsa-miR-3139	0	0	hsa-miR-3139	0	0
hsa-miR-3140-5p	0	0	hsa-miR-3140-5p	0	0	hsa-miR-3140-5p	0	0	hsa-miR-3140-5p	0	0	hsa-miR-3140-5p	0	0	hsa-miR-3140-5p	0	0
hsa-miR-3140-3p	0	0	hsa-miR-3140-3p	0	0	hsa-miR-3140-3p	0	0	hsa-miR-3140-3p	0	0	hsa-miR-3140-3p	0	0	hsa-miR-3140-3p	0	0
hsa-miR-548t-5p	0	0	hsa-miR-548t-5p	0	0	hsa-miR-548t-5p	0	0	hsa-miR-548t-5p	0	0	hsa-miR-548t-5p	0	0	hsa-miR-548t-5p	0	0
hsa-miR-548t-3p	0	0	hsa-miR-548t-3p	0	0	hsa-miR-548t-3p	0	0	hsa-miR-548t-3p	0	0	hsa-miR-548t-3p	0	0	hsa-miR-548t-3p	0	0
hsa-miR-3141	0	0	hsa-miR-3141	0	0	hsa-miR-3141	0	0	hsa-miR-3141	0	0	hsa-miR-3141	0	0	hsa-miR-3141	0	0
hsa-miR-3142	0	0	hsa-miR-3142	0	0	hsa-miR-3142	0	0	hsa-miR-3142	0	0	hsa-miR-3142	0	0	hsa-miR-3142	0	0
hsa-miR-3143	0	0	hsa-miR-3143	0	0	hsa-miR-3143	0	0	hsa-miR-3143	0	0	hsa-miR-3143	0	0	hsa-miR-3143	0	0
hsa-miR-548u	0	0	hsa-miR-548u	0	0	hsa-miR-548u	0	0	hsa-miR-548u	0	0	hsa-miR-548u	0	0	hsa-miR-548u	0	0
hsa-miR-3144-5p	0	0	hsa-miR-3144-5p	0	0	hsa-miR-3144-5p	0	0	hsa-miR-3144-5p	0	0	hsa-miR-3144-5p	0	0	hsa-miR-3144-5p	0	0
hsa-miR-3144-3p	0	0	hsa-miR-3144-3p	0	0	hsa-miR-3144-3p	0	0	hsa-miR-3144-3p	0	0	hsa-miR-3144-3p	0	0	hsa-miR-3144-3p	0	0
hsa-miR-3145-5p	0	0	hsa-miR-3145-5p	0	0	hsa-miR-3145-5p	0	0	hsa-miR-3145-5p	0	0	hsa-miR-3145-5p	0	0	hsa-miR-3145-5p	0	0
hsa-miR-3145-3p	0	0	hsa-miR-3145-3p	0	0	hsa-miR-3145-3p	0	0	hsa-miR-3145-3p	0	0	hsa-miR-3145-3p	0	0	hsa-miR-3145-3p	0	0
hsa-miR-1273c	0	0	hsa-miR-1273c	0	0	hsa-miR-1273c	0	0	hsa-miR-1273c	14	1.0035	hsa-miR-1273c	23	1.9073	hsa-miR-1273c	0	0
hsa-miR-3146	0	0	hsa-miR-3146	11	0.8896	hsa-miR-3146	0	0	hsa-miR-3146	0	0	hsa-miR-3146	0	0	hsa-miR-3146	0	0
hsa-miR-3147	0	0	hsa-miR-3147	0	0	hsa-miR-3147	0	0	hsa-miR-3147	0	0	hsa-miR-3147	0	0	hsa-miR-3147	0	0
hsa-miR-548v	0	0	hsa-miR-548v	0	0	hsa-miR-548v	0	0	hsa-miR-548v	0	0	hsa-miR-548v	0	0	hsa-miR-548v	0	0
hsa-miR-3148	0	0	hsa-miR-3148	0	0	hsa-miR-3148	0	0	hsa-miR-3148	0	0	hsa-miR-3148	0	0	hsa-miR-3148	0	0
hsa-miR-3149	0	0	hsa-miR-3149	0	0	hsa-miR-3149	0	0	hsa-miR-3149	0	0	hsa-miR-3149	0	0	hsa-miR-3149	0	0
hsa-miR-3150a-5p	0	0	hsa-miR-3150a-5p	11	0.8896	hsa-miR-3150a-5p	0	0	hsa-miR-3150a-5p	0	0	hsa-miR-3150a-5p	0	0	hsa-miR-3150a-5p	24	2.2636
hsa-miR-3150a-3p	0	0	hsa-miR-3150a-3p	0	0	hsa-miR-3150a-3p	0	0	hsa-miR-3150a-3p	0	0	hsa-miR-3150a-3p	0	0	hsa-miR-3150a-3p	0	0
hsa-miR-3151-5p	0	0	hsa-miR-3151-5p	0	0	hsa-miR-3151-5p	0	0	hsa-miR-3151-5p	0	0	hsa-miR-3151-5p	0	0	hsa-miR-3151-5p	0	0
hsa-miR-3151-3p	0	0	hsa-miR-3151-3p	0	0	hsa-miR-3151-3p	0	0	hsa-miR-3151-3p	0	0	hsa-miR-3151-3p	0	0	hsa-miR-3151-3p	0	0
hsa-miR-3152-5p	0	0	hsa-miR-3152-5p	0	0	hsa-miR-3152-5p	0	0	hsa-miR-3152-5p	0	0	hsa-miR-3152-5p	0	0	hsa-miR-3152-5p	0	0
hsa-miR-3152-3p	0	0	hsa-miR-3152-3p	0	0	hsa-miR-3152-3p	0	0	hsa-miR-3152-3p	0	0	hsa-miR-3152-3p	0	0	hsa-miR-3152-3p	0	0
hsa-miR-3153	0	0	hsa-miR-3153	0	0	hsa-miR-3153	0	0	hsa-miR-3153	0	0	hsa-miR-3153	0	0	hsa-miR-3153	0	0
hsa-miR-3074-5p	58	4.4335	hsa-miR-3074-5p	23	1.8601	hsa-miR-3074-5p	12	0.7811	hsa-miR-3074-5p	24	1.7202	hsa-miR-3074-5p	74	6.1366	hsa-miR-3074-5p	88	8.2997
hsa-miR-3074-3p	0	0	hsa-miR-3074-3p	0	0	hsa-miR-3074-3p	0	0	hsa-miR-3074-3p	0	0	hsa-miR-3074-3p	0	0	hsa-miR-3074-3p	0	0
hsa-miR-3154	0	0	hsa-miR-3154	0	0	hsa-miR-3154	0	0	hsa-miR-3154	0	0	hsa-miR-3154	0	0	hsa-miR-3154	0	0
hsa-miR-3155a	0	0	hsa-miR-3155a	0	0	hsa-miR-3155a	0	0	hsa-miR-3155a	0	0	hsa-miR-3155a	0	0	hsa-miR-3155a	0	0
hsa-miR-3156-5p	0	0	hsa-miR-3156-5p	0	0	hsa-miR-3156-5p	0	0	hsa-miR-3156-5p	0	0	hsa-miR-3156-5p	0	0	hsa-miR-3156-5p	0	0
hsa-miR-3156-3p	0	0	hsa-miR-3156-3p	0	0	hsa-miR-3156-3p	0	0	hsa-miR-3156-3p	0	0	hsa-miR-3156-3p	0	0	hsa-miR-3156-3p	0	0
hsa-miR-3157-5p	0	0	hsa-miR-3157-5p	0	0	hsa-miR-3157-5p	0	0	hsa-miR-3157-5p	0	0	hsa-miR-3157-5p	0	0	hsa-miR-3157-5p	0	0
hsa-miR-3157-3p	0	0	hsa-miR-3157-3p	0	0	hsa-miR-3157-3p	0	0	hsa-miR-3157-3p	0	0	hsa-miR-3157-3p	0	0	hsa-miR-3157-3p	0	0
hsa-miR-3158-5p	0	0	hsa-miR-3158-5p	0	0	hsa-miR-3158-5p	0	0	hsa-miR-3158-5p	0	0	hsa-miR-3158-5p	0	0	hsa-miR-3158-5p	0	0
hsa-miR-3158-3p	447	34.1684	hsa-miR-3158-3p	1117	90.3369	hsa-miR-3158-3p	2103	136.895	hsa-miR-3158-3p	857	61.427	hsa-miR-3158-3p	2002	166.021	hsa-miR-3158-3p	2241	211.361
hsa-miR-3159	0	0	hsa-miR-3159	0	0	hsa-miR-3159	0	0	hsa-miR-3159	0	0	hsa-miR-3159	0	0	hsa-miR-3159	0	0
hsa-miR-3160-5p	0	0	hsa-miR-3160-5p	0	0	hsa-miR-3160-5p	0	0	hsa-miR-3160-5p	0	0	hsa-miR-3160-5p	0	0	hsa-miR-3160-5p	0	0
hsa-miR-3160-3p	0	0	hsa-miR-3160-3p	0	0	hsa-miR-3160-3p	0	0	hsa-miR-3160-3p	0	0	hsa-miR-3160-3p	0	0	hsa-miR-3160-3p	0	0
hsa-miR-3161	0	0	hsa-miR-3161	0	0	hsa-miR-3161	0	0	hsa-miR-3161	0	0	hsa-miR-3161	0	0	hsa-miR-3161	0	0
hsa-miR-3162-5p	0	0	hsa-miR-3162-5p	0	0	hsa-miR-3162-5p	0	0	hsa-miR-3162-5p	0	0	hsa-miR-3162-5p	0	0	hsa-miR-3162-5p	0	0
hsa-miR-3162-3p	0	0	hsa-miR-3162-3p	0	0	hsa-miR-3162-3p	0	0	hsa-miR-3162-3p	0	0	hsa-miR-3162-3p	0	0	hsa-miR-3162-3p	0	0
hsa-miR-3163	0	0	hsa-miR-3163	0	0	hsa-miR-3163	0	0	hsa-miR-3163	10	0.7168	hsa-miR-3163	0	0	hsa-miR-3163	0	0
hsa-miR-3164	0	0	hsa-miR-3164	10	0.8087	hsa-miR-3164	14	0.9113	hsa-miR-3164	18	1.2902	hsa-miR-3164	11	0.9122	hsa-miR-3164	0	0
hsa-miR-3165	0	0	hsa-miR-3165	0	0	hsa-miR-3165	0	0	hsa-miR-3165	0	0	hsa-miR-3165	0	0	hsa-miR-3165	0	0
hsa-miR-3166	0	0	hsa-miR-3166	0	0	hsa-miR-3166	0	0	hsa-miR-3166	0	0	hsa-miR-3166	0	0	hsa-miR-3166	0	0
hsa-miR-1260b	36	2.7518	hsa-miR-1260b	24	1.941	hsa-miR-1260b	0	0	hsa-miR-1260b	0	0	hsa-miR-1260b	0	0	hsa-miR-1260b	0	0
hsa-miR-3167	0	0	hsa-miR-3167	0	0	hsa-miR-3167	0	0	hsa-miR-3167	0	0	hsa-miR-3167	0	0	hsa-miR-3167	0	0
hsa-miR-3168	0	0	hsa-miR-3168	0	0	hsa-miR-3168	0	0	hsa-miR-3168	0	0	hsa-miR-3168	0	0	hsa-miR-3168	0	0
hsa-miR-3169	0	0	hsa-miR-3169	0	0	hsa-miR-3169	0	0	hsa-miR-3169	0	0	hsa-miR-3169	0	0	hsa-miR-3169	0	0
hsa-miR-3170	0	0	hsa-miR-3170	0	0	hsa-miR-3170	0	0	hsa-miR-3170	0	0	hsa-miR-3170	0	0	hsa-miR-3170	0	0
hsa-miR-3171	0	0	hsa-miR-3171	0	0	hsa-miR-3171	0	0	hsa-miR-3171	0	0	hsa-miR-3171	0	0	hsa-miR-3171	0	0
hsa-miR-3173-5p	0	0	hsa-miR-3173-5p	0	0	hsa-miR-3173-5p	0	0	hsa-miR-3173-5p	0	0	hsa-miR-3173-5p	16	1.3268	hsa-miR-3173-5p	20	1.8863
hsa-miR-3173-3p	0	0	hsa-miR-3173-3p	0	0	hsa-miR-3173-3p	0	0	hsa-miR-3173-3p	0	0	hsa-miR-3173-3p	0	0	hsa-miR-3173-3p	0	0
hsa-miR-1193	0	0	hsa-miR-1193	0	0	hsa-miR-1193	0	0	hsa-miR-1193	0	0	hsa-miR-1193	0	0	hsa-miR-1193	0	0
hsa-miR-323b-5p	0	0	hsa-miR-323b-5p	0	0	hsa-miR-323b-5p	0	0	hsa-miR-323b-5p	0	0	hsa-miR-323b-5p	0	0	hsa-miR-323b-5p	0	0
hsa-miR-323b-3p	74	5.6565	hsa-miR-323b-3p	45	3.6394	hsa-miR-323b-3p	20	1.3019	hsa-miR-323b-3p	0	0	hsa-miR-323b-3p	127	10.5318	hsa-miR-323b-3p	35	3.301
hsa-miR-3174	0	0	hsa-miR-3174	0	0	hsa-miR-3174	0	0	hsa-miR-3174	0	0	hsa-miR-3174	0	0	hsa-miR-3174	0	0
hsa-miR-3175	0	0	hsa-miR-3175	0	0	hsa-miR-3175	0	0	hsa-miR-3175	0	0	hsa-miR-3175	0	0	hsa-miR-3175	0	0
hsa-miR-3176	10	0.7644	hsa-miR-3176	0	0	hsa-miR-3176	24	1.5623	hsa-miR-3176	19	1.3619	hsa-miR-3176	11	0.9122	hsa-miR-3176	10	0.9432
hsa-miR-3177-5p	0	0	hsa-miR-3177-5p	0	0	hsa-miR-3177-5p	0	0	hsa-miR-3177-5p	0	0	hsa-miR-3177-5p	0	0	hsa-miR-3177-5p	0	0
hsa-miR-3177-3p	67	5.1214	hsa-miR-3177-3p	39	3.1541	hsa-miR-3177-3p	25	1.6274	hsa-miR-3177-3p	24	1.7202	hsa-miR-3177-3p	157	13.0196	hsa-miR-3177-3p	95	8.96
hsa-miR-3178	0	0	hsa-miR-3178	0	0	hsa-miR-3178	0	0	hsa-miR-3178	0	0	hsa-miR-3178	0	0	hsa-miR-3178	0	0
hsa-miR-3179	0	0	hsa-miR-3179	0	0	hsa-miR-3179	0	0	hsa-miR-3179	11	0.7884	hsa-miR-3179	0	0	hsa-miR-3179	0	0
hsa-miR-3180-5p	0	0	hsa-miR-3180-5p	0	0	hsa-miR-3180-5p	0	0	hsa-miR-3180-5p	0	0	hsa-miR-3180-5p	0	0	hsa-miR-3180-5p	0	0
hsa-miR-3180-3p	0	0	hsa-miR-3180-3p	0	0	hsa-miR-3180-3p	0	0	hsa-miR-3180-3p	0	0	hsa-miR-3180-3p	0	0	hsa-miR-3180-3p	0	0
hsa-miR-548w	0	0	hsa-miR-548w	0	0	hsa-miR-548w	0	0	hsa-miR-548w	0	0	hsa-miR-548w	0	0	hsa-miR-548w	0	0
hsa-miR-3181	0	0	hsa-miR-3181	0	0	hsa-miR-3181	0	0	hsa-miR-3181	0	0	hsa-miR-3181	0	0	hsa-miR-3181	0	0
hsa-miR-3182	60	4.5864	hsa-miR-3182	19	1.5366	hsa-miR-3182	38	2.4736	hsa-miR-3182	12	0.8601	hsa-miR-3182	78	6.4683	hsa-miR-3182	16	1.509
hsa-miR-3183	0	0	hsa-miR-3183	0	0	hsa-miR-3183	0	0	hsa-miR-3183	0	0	hsa-miR-3183	0	0	hsa-miR-3183	0	0
hsa-miR-3184-5p	2835	216.705	hsa-miR-3184-5p	1032	83.4625	hsa-miR-3184-5p	2871	186.888	hsa-miR-3184-5p	2489	178.404	hsa-miR-3184-5p	7277	603.463	hsa-miR-3184-5p	7283	686.898
hsa-miR-3184-3p	13106	1001.81	hsa-miR-3184-3p	8995	727.466	hsa-miR-3184-3p	25135	1636.16	hsa-miR-3184-3p	27383	1962.73	hsa-miR-3184-3p	40825	3385.51	hsa-miR-3184-3p	29411	2773.91
hsa-miR-3185	0	0	hsa-miR-3185	0	0	hsa-miR-3185	0	0	hsa-miR-3185	0	0	hsa-miR-3185	0	0	hsa-miR-3185	0	0
hsa-miR-3065-5p	0	0	hsa-miR-3065-5p	0	0	hsa-miR-3065-5p	0	0	hsa-miR-3065-5p	0	0	hsa-miR-3065-5p	0	0	hsa-miR-3065-5p	0	0
hsa-miR-3065-3p	0	0	hsa-miR-3065-3p	0	0	hsa-miR-3065-3p	0	0	hsa-miR-3065-3p	0	0	hsa-miR-3065-3p	0	0	hsa-miR-3065-3p	0	0
hsa-miR-3186-5p	0	0	hsa-miR-3186-5p	0	0	hsa-miR-3186-5p	0	0	hsa-miR-3186-5p	0	0	hsa-miR-3186-5p	0	0	hsa-miR-3186-5p	0	0
hsa-miR-3186-3p	0	0	hsa-miR-3186-3p	0	0	hsa-miR-3186-3p	0	0	hsa-miR-3186-3p	0	0	hsa-miR-3186-3p	0	0	hsa-miR-3186-3p	0	0
hsa-miR-3187-5p	0	0	hsa-miR-3187-5p	0	0	hsa-miR-3187-5p	0	0	hsa-miR-3187-5p	0	0	hsa-miR-3187-5p	0	0	hsa-miR-3187-5p	0	0
hsa-miR-3187-3p	15	1.1466	hsa-miR-3187-3p	0	0	hsa-miR-3187-3p	16	1.0415	hsa-miR-3187-3p	10	0.7168	hsa-miR-3187-3p	38	3.1512	hsa-miR-3187-3p	0	0
hsa-miR-3188	0	0	hsa-miR-3188	0	0	hsa-miR-3188	0	0	hsa-miR-3188	0	0	hsa-miR-3188	0	0	hsa-miR-3188	15	1.4147
hsa-miR-3189-5p	0	0	hsa-miR-3189-5p	0	0	hsa-miR-3189-5p	0	0	hsa-miR-3189-5p	0	0	hsa-miR-3189-5p	0	0	hsa-miR-3189-5p	0	0
hsa-miR-3189-3p	0	0	hsa-miR-3189-3p	0	0	hsa-miR-3189-3p	0	0	hsa-miR-3189-3p	0	0	hsa-miR-3189-3p	0	0	hsa-miR-3189-3p	0	0
hsa-miR-320e	77	5.8858	hsa-miR-320e	64	5.176	hsa-miR-320e	78	5.0774	hsa-miR-320e	112	8.0278	hsa-miR-320e	162	13.4342	hsa-miR-320e	186	17.5426
hsa-miR-3190-5p	0	0	hsa-miR-3190-5p	0	0	hsa-miR-3190-5p	0	0	hsa-miR-3190-5p	0	0	hsa-miR-3190-5p	19	1.5756	hsa-miR-3190-5p	34	3.2067
hsa-miR-3190-3p	0	0	hsa-miR-3190-3p	0	0	hsa-miR-3190-3p	0	0	hsa-miR-3190-3p	0	0	hsa-miR-3190-3p	0	0	hsa-miR-3190-3p	0	0
hsa-miR-3191-5p	0	0	hsa-miR-3191-5p	0	0	hsa-miR-3191-5p	0	0	hsa-miR-3191-5p	0	0	hsa-miR-3191-5p	11	0.9122	hsa-miR-3191-5p	17	1.6034
hsa-miR-3191-3p	0	0	hsa-miR-3191-3p	0	0	hsa-miR-3191-3p	0	0	hsa-miR-3191-3p	0	0	hsa-miR-3191-3p	0	0	hsa-miR-3191-3p	0	0
hsa-miR-3192-5p	0	0	hsa-miR-3192-5p	0	0	hsa-miR-3192-5p	0	0	hsa-miR-3192-5p	0	0	hsa-miR-3192-5p	0	0	hsa-miR-3192-5p	0	0
hsa-miR-3192-3p	0	0	hsa-miR-3192-3p	0	0	hsa-miR-3192-3p	0	0	hsa-miR-3192-3p	0	0	hsa-miR-3192-3p	0	0	hsa-miR-3192-3p	0	0
hsa-miR-3193	0	0	hsa-miR-3193	0	0	hsa-miR-3193	0	0	hsa-miR-3193	0	0	hsa-miR-3193	0	0	hsa-miR-3193	0	0
hsa-miR-3194-5p	0	0	hsa-miR-3194-5p	0	0	hsa-miR-3194-5p	0	0	hsa-miR-3194-5p	0	0	hsa-miR-3194-5p	0	0	hsa-miR-3194-5p	0	0
hsa-miR-3194-3p	0	0	hsa-miR-3194-3p	0	0	hsa-miR-3194-3p	0	0	hsa-miR-3194-3p	0	0	hsa-miR-3194-3p	0	0	hsa-miR-3194-3p	0	0
hsa-miR-3195	0	0	hsa-miR-3195	0	0	hsa-miR-3195	0	0	hsa-miR-3195	0	0	hsa-miR-3195	0	0	hsa-miR-3195	0	0
hsa-miR-3196	0	0	hsa-miR-3196	0	0	hsa-miR-3196	0	0	hsa-miR-3196	0	0	hsa-miR-3196	10	0.8293	hsa-miR-3196	0	0
hsa-miR-548x-5p	0	0	hsa-miR-548x-5p	0	0	hsa-miR-548x-5p	0	0	hsa-miR-548x-5p	0	0	hsa-miR-548x-5p	0	0	hsa-miR-548x-5p	0	0
hsa-miR-548x-3p	0	0	hsa-miR-548x-3p	0	0	hsa-miR-548x-3p	0	0	hsa-miR-548x-3p	0	0	hsa-miR-548x-3p	0	0	hsa-miR-548x-3p	0	0
hsa-miR-3197	0	0	hsa-miR-3197	0	0	hsa-miR-3197	0	0	hsa-miR-3197	0	0	hsa-miR-3197	0	0	hsa-miR-3197	0	0
hsa-miR-3198	0	0	hsa-miR-3198	0	0	hsa-miR-3198	14	0.9113	hsa-miR-3198	0	0	hsa-miR-3198	0	0	hsa-miR-3198	0	0
hsa-miR-3199	0	0	hsa-miR-3199	0	0	hsa-miR-3199	0	0	hsa-miR-3199	0	0	hsa-miR-3199	0	0	hsa-miR-3199	0	0
hsa-miR-3200-5p	0	0	hsa-miR-3200-5p	0	0	hsa-miR-3200-5p	0	0	hsa-miR-3200-5p	0	0	hsa-miR-3200-5p	0	0	hsa-miR-3200-5p	0	0
hsa-miR-3200-3p	0	0	hsa-miR-3200-3p	0	0	hsa-miR-3200-3p	0	0	hsa-miR-3200-3p	21	1.5052	hsa-miR-3200-3p	0	0	hsa-miR-3200-3p	0	0
hsa-miR-3201	0	0	hsa-miR-3201	0	0	hsa-miR-3201	0	0	hsa-miR-3201	0	0	hsa-miR-3201	0	0	hsa-miR-3201	0	0
hsa-miR-514b-5p	0	0	hsa-miR-514b-5p	0	0	hsa-miR-514b-5p	0	0	hsa-miR-514b-5p	0	0	hsa-miR-514b-5p	0	0	hsa-miR-514b-5p	0	0
hsa-miR-514b-3p	0	0	hsa-miR-514b-3p	0	0	hsa-miR-514b-3p	0	0	hsa-miR-514b-3p	0	0	hsa-miR-514b-3p	0	0	hsa-miR-514b-3p	0	0
hsa-miR-3202	0	0	hsa-miR-3202	0	0	hsa-miR-3202	0	0	hsa-miR-3202	0	0	hsa-miR-3202	0	0	hsa-miR-3202	0	0
hsa-miR-1273d	0	0	hsa-miR-1273d	0	0	hsa-miR-1273d	0	0	hsa-miR-1273d	0	0	hsa-miR-1273d	0	0	hsa-miR-1273d	0	0
hsa-miR-4295	0	0	hsa-miR-4295	0	0	hsa-miR-4295	0	0	hsa-miR-4295	0	0	hsa-miR-4295	0	0	hsa-miR-4295	0	0
hsa-miR-4296	0	0	hsa-miR-4296	0	0	hsa-miR-4296	0	0	hsa-miR-4296	0	0	hsa-miR-4296	0	0	hsa-miR-4296	0	0
hsa-miR-4297	0	0	hsa-miR-4297	0	0	hsa-miR-4297	0	0	hsa-miR-4297	0	0	hsa-miR-4297	0	0	hsa-miR-4297	0	0
hsa-miR-378c	0	0	hsa-miR-378c	0	0	hsa-miR-378c	0	0	hsa-miR-378c	0	0	hsa-miR-378c	0	0	hsa-miR-378c	0	0
hsa-miR-4293	0	0	hsa-miR-4293	0	0	hsa-miR-4293	0	0	hsa-miR-4293	0	0	hsa-miR-4293	0	0	hsa-miR-4293	0	0
hsa-miR-4294	0	0	hsa-miR-4294	0	0	hsa-miR-4294	0	0	hsa-miR-4294	0	0	hsa-miR-4294	0	0	hsa-miR-4294	0	0
hsa-miR-4301	0	0	hsa-miR-4301	0	0	hsa-miR-4301	0	0	hsa-miR-4301	0	0	hsa-miR-4301	0	0	hsa-miR-4301	0	0
hsa-miR-4299	0	0	hsa-miR-4299	0	0	hsa-miR-4299	0	0	hsa-miR-4299	0	0	hsa-miR-4299	0	0	hsa-miR-4299	0	0
hsa-miR-4298	0	0	hsa-miR-4298	0	0	hsa-miR-4298	0	0	hsa-miR-4298	0	0	hsa-miR-4298	0	0	hsa-miR-4298	0	0
hsa-miR-4300	0	0	hsa-miR-4300	0	0	hsa-miR-4300	0	0	hsa-miR-4300	0	0	hsa-miR-4300	0	0	hsa-miR-4300	0	0
hsa-miR-4304	0	0	hsa-miR-4304	0	0	hsa-miR-4304	0	0	hsa-miR-4304	0	0	hsa-miR-4304	0	0	hsa-miR-4304	0	0
hsa-miR-4302	0	0	hsa-miR-4302	0	0	hsa-miR-4302	0	0	hsa-miR-4302	0	0	hsa-miR-4302	0	0	hsa-miR-4302	0	0
hsa-miR-4303	0	0	hsa-miR-4303	0	0	hsa-miR-4303	0	0	hsa-miR-4303	0	0	hsa-miR-4303	0	0	hsa-miR-4303	0	0
hsa-miR-4305	0	0	hsa-miR-4305	0	0	hsa-miR-4305	0	0	hsa-miR-4305	0	0	hsa-miR-4305	0	0	hsa-miR-4305	0	0
hsa-miR-4306	112	8.5612	hsa-miR-4306	40	3.235	hsa-miR-4306	76	4.9472	hsa-miR-4306	82	5.8775	hsa-miR-4306	239	19.8197	hsa-miR-4306	196	18.4858
hsa-miR-4309	0	0	hsa-miR-4309	0	0	hsa-miR-4309	0	0	hsa-miR-4309	0	0	hsa-miR-4309	0	0	hsa-miR-4309	0	0
hsa-miR-4307	0	0	hsa-miR-4307	0	0	hsa-miR-4307	0	0	hsa-miR-4307	0	0	hsa-miR-4307	0	0	hsa-miR-4307	0	0
hsa-miR-4308	0	0	hsa-miR-4308	0	0	hsa-miR-4308	0	0	hsa-miR-4308	0	0	hsa-miR-4308	0	0	hsa-miR-4308	0	0
hsa-miR-4310	0	0	hsa-miR-4310	0	0	hsa-miR-4310	0	0	hsa-miR-4310	0	0	hsa-miR-4310	0	0	hsa-miR-4310	0	0
hsa-miR-4311	0	0	hsa-miR-4311	0	0	hsa-miR-4311	0	0	hsa-miR-4311	0	0	hsa-miR-4311	0	0	hsa-miR-4311	0	0
hsa-miR-4312	0	0	hsa-miR-4312	0	0	hsa-miR-4312	0	0	hsa-miR-4312	0	0	hsa-miR-4312	0	0	hsa-miR-4312	0	0
hsa-miR-4313	0	0	hsa-miR-4313	0	0	hsa-miR-4313	0	0	hsa-miR-4313	0	0	hsa-miR-4313	0	0	hsa-miR-4313	0	0
hsa-miR-4315	0	0	hsa-miR-4315	0	0	hsa-miR-4315	0	0	hsa-miR-4315	0	0	hsa-miR-4315	0	0	hsa-miR-4315	0	0
hsa-miR-4316	0	0	hsa-miR-4316	0	0	hsa-miR-4316	0	0	hsa-miR-4316	0	0	hsa-miR-4316	0	0	hsa-miR-4316	0	0
hsa-miR-4314	0	0	hsa-miR-4314	0	0	hsa-miR-4314	0	0	hsa-miR-4314	0	0	hsa-miR-4314	0	0	hsa-miR-4314	0	0
hsa-miR-4318	0	0	hsa-miR-4318	0	0	hsa-miR-4318	0	0	hsa-miR-4318	0	0	hsa-miR-4318	0	0	hsa-miR-4318	0	0
hsa-miR-4319	0	0	hsa-miR-4319	0	0	hsa-miR-4319	0	0	hsa-miR-4319	0	0	hsa-miR-4319	0	0	hsa-miR-4319	0	0
hsa-miR-4320	0	0	hsa-miR-4320	0	0	hsa-miR-4320	0	0	hsa-miR-4320	0	0	hsa-miR-4320	0	0	hsa-miR-4320	0	0
hsa-miR-4317	0	0	hsa-miR-4317	0	0	hsa-miR-4317	0	0	hsa-miR-4317	0	0	hsa-miR-4317	0	0	hsa-miR-4317	0	0
hsa-miR-4322	0	0	hsa-miR-4322	0	0	hsa-miR-4322	0	0	hsa-miR-4322	0	0	hsa-miR-4322	0	0	hsa-miR-4322	0	0
hsa-miR-4321	0	0	hsa-miR-4321	0	0	hsa-miR-4321	0	0	hsa-miR-4321	0	0	hsa-miR-4321	0	0	hsa-miR-4321	0	0
hsa-miR-4323	0	0	hsa-miR-4323	0	0	hsa-miR-4323	0	0	hsa-miR-4323	0	0	hsa-miR-4323	0	0	hsa-miR-4323	0	0
hsa-miR-4324	0	0	hsa-miR-4324	0	0	hsa-miR-4324	0	0	hsa-miR-4324	0	0	hsa-miR-4324	0	0	hsa-miR-4324	0	0
hsa-miR-4256	0	0	hsa-miR-4256	0	0	hsa-miR-4256	0	0	hsa-miR-4256	0	0	hsa-miR-4256	0	0	hsa-miR-4256	0	0
hsa-miR-4257	0	0	hsa-miR-4257	0	0	hsa-miR-4257	0	0	hsa-miR-4257	0	0	hsa-miR-4257	0	0	hsa-miR-4257	0	0
hsa-miR-4258	0	0	hsa-miR-4258	0	0	hsa-miR-4258	0	0	hsa-miR-4258	0	0	hsa-miR-4258	0	0	hsa-miR-4258	0	0
hsa-miR-4259	0	0	hsa-miR-4259	0	0	hsa-miR-4259	0	0	hsa-miR-4259	0	0	hsa-miR-4259	0	0	hsa-miR-4259	0	0
hsa-miR-4260	0	0	hsa-miR-4260	0	0	hsa-miR-4260	0	0	hsa-miR-4260	0	0	hsa-miR-4260	0	0	hsa-miR-4260	0	0
hsa-miR-4253	0	0	hsa-miR-4253	0	0	hsa-miR-4253	0	0	hsa-miR-4253	0	0	hsa-miR-4253	0	0	hsa-miR-4253	0	0
hsa-miR-4251	0	0	hsa-miR-4251	0	0	hsa-miR-4251	0	0	hsa-miR-4251	0	0	hsa-miR-4251	0	0	hsa-miR-4251	0	0
hsa-miR-4254	0	0	hsa-miR-4254	0	0	hsa-miR-4254	0	0	hsa-miR-4254	0	0	hsa-miR-4254	0	0	hsa-miR-4254	0	0
hsa-miR-4255	0	0	hsa-miR-4255	0	0	hsa-miR-4255	0	0	hsa-miR-4255	0	0	hsa-miR-4255	0	0	hsa-miR-4255	0	0
hsa-miR-4252	0	0	hsa-miR-4252	0	0	hsa-miR-4252	0	0	hsa-miR-4252	0	0	hsa-miR-4252	0	0	hsa-miR-4252	0	0
hsa-miR-4325	34	2.5989	hsa-miR-4325	25	2.0219	hsa-miR-4325	25	1.6274	hsa-miR-4325	0	0	hsa-miR-4325	0	0	hsa-miR-4325	0	0
hsa-miR-4326	57	4.357	hsa-miR-4326	32	2.588	hsa-miR-4326	168	10.936	hsa-miR-4326	51	3.6555	hsa-miR-4326	103	8.5415	hsa-miR-4326	93	8.7713
hsa-miR-4327	0	0	hsa-miR-4327	0	0	hsa-miR-4327	0	0	hsa-miR-4327	0	0	hsa-miR-4327	0	0	hsa-miR-4327	0	0
hsa-miR-4261	0	0	hsa-miR-4261	0	0	hsa-miR-4261	0	0	hsa-miR-4261	0	0	hsa-miR-4261	0	0	hsa-miR-4261	0	0
hsa-miR-4265	0	0	hsa-miR-4265	0	0	hsa-miR-4265	0	0	hsa-miR-4265	0	0	hsa-miR-4265	0	0	hsa-miR-4265	0	0
hsa-miR-4266	0	0	hsa-miR-4266	0	0	hsa-miR-4266	0	0	hsa-miR-4266	0	0	hsa-miR-4266	0	0	hsa-miR-4266	0	0
hsa-miR-4267	0	0	hsa-miR-4267	0	0	hsa-miR-4267	0	0	hsa-miR-4267	0	0	hsa-miR-4267	0	0	hsa-miR-4267	0	0
hsa-miR-4262	0	0	hsa-miR-4262	0	0	hsa-miR-4262	0	0	hsa-miR-4262	0	0	hsa-miR-4262	0	0	hsa-miR-4262	0	0
hsa-miR-2355-5p	0	0	hsa-miR-2355-5p	0	0	hsa-miR-2355-5p	0	0	hsa-miR-2355-5p	0	0	hsa-miR-2355-5p	0	0	hsa-miR-2355-5p	0	0
hsa-miR-2355-3p	28	2.1403	hsa-miR-2355-3p	0	0	hsa-miR-2355-3p	0	0	hsa-miR-2355-3p	22	1.5769	hsa-miR-2355-3p	42	3.483	hsa-miR-2355-3p	32	3.0181
hsa-miR-4268	0	0	hsa-miR-4268	0	0	hsa-miR-4268	0	0	hsa-miR-4268	0	0	hsa-miR-4268	0	0	hsa-miR-4268	0	0
hsa-miR-4269	0	0	hsa-miR-4269	0	0	hsa-miR-4269	0	0	hsa-miR-4269	0	0	hsa-miR-4269	0	0	hsa-miR-4269	0	0
hsa-miR-4263	0	0	hsa-miR-4263	0	0	hsa-miR-4263	0	0	hsa-miR-4263	0	0	hsa-miR-4263	0	0	hsa-miR-4263	0	0
hsa-miR-4264	0	0	hsa-miR-4264	0	0	hsa-miR-4264	0	0	hsa-miR-4264	0	0	hsa-miR-4264	0	0	hsa-miR-4264	0	0
hsa-miR-4270	0	0	hsa-miR-4270	0	0	hsa-miR-4270	0	0	hsa-miR-4270	0	0	hsa-miR-4270	0	0	hsa-miR-4270	0	0
hsa-miR-4271	0	0	hsa-miR-4271	0	0	hsa-miR-4271	0	0	hsa-miR-4271	0	0	hsa-miR-4271	0	0	hsa-miR-4271	0	0
hsa-miR-4272	0	0	hsa-miR-4272	0	0	hsa-miR-4272	0	0	hsa-miR-4272	0	0	hsa-miR-4272	0	0	hsa-miR-4272	0	0
hsa-miR-4273	0	0	hsa-miR-4273	0	0	hsa-miR-4273	0	0	hsa-miR-4273	0	0	hsa-miR-4273	0	0	hsa-miR-4273	0	0
hsa-miR-4276	0	0	hsa-miR-4276	0	0	hsa-miR-4276	0	0	hsa-miR-4276	0	0	hsa-miR-4276	0	0	hsa-miR-4276	0	0
hsa-miR-4275	0	0	hsa-miR-4275	0	0	hsa-miR-4275	0	0	hsa-miR-4275	0	0	hsa-miR-4275	0	0	hsa-miR-4275	0	0
hsa-miR-4274	0	0	hsa-miR-4274	0	0	hsa-miR-4274	0	0	hsa-miR-4274	0	0	hsa-miR-4274	0	0	hsa-miR-4274	0	0
hsa-miR-4281	0	0	hsa-miR-4281	0	0	hsa-miR-4281	0	0	hsa-miR-4281	0	0	hsa-miR-4281	0	0	hsa-miR-4281	0	0
hsa-miR-4277	0	0	hsa-miR-4277	0	0	hsa-miR-4277	0	0	hsa-miR-4277	0	0	hsa-miR-4277	0	0	hsa-miR-4277	0	0
hsa-miR-4279	0	0	hsa-miR-4279	0	0	hsa-miR-4279	0	0	hsa-miR-4279	0	0	hsa-miR-4279	0	0	hsa-miR-4279	0	0
hsa-miR-4278	0	0	hsa-miR-4278	0	0	hsa-miR-4278	0	0	hsa-miR-4278	0	0	hsa-miR-4278	0	0	hsa-miR-4278	0	0
hsa-miR-4280	0	0	hsa-miR-4280	0	0	hsa-miR-4280	0	0	hsa-miR-4280	0	0	hsa-miR-4280	0	0	hsa-miR-4280	0	0
hsa-miR-4282	0	0	hsa-miR-4282	0	0	hsa-miR-4282	0	0	hsa-miR-4282	0	0	hsa-miR-4282	0	0	hsa-miR-4282	0	0
hsa-miR-4285	0	0	hsa-miR-4285	0	0	hsa-miR-4285	0	0	hsa-miR-4285	0	0	hsa-miR-4285	0	0	hsa-miR-4285	0	0
hsa-miR-4283	0	0	hsa-miR-4283	0	0	hsa-miR-4283	0	0	hsa-miR-4283	0	0	hsa-miR-4283	0	0	hsa-miR-4283	0	0
hsa-miR-4284	0	0	hsa-miR-4284	0	0	hsa-miR-4284	0	0	hsa-miR-4284	0	0	hsa-miR-4284	0	0	hsa-miR-4284	0	0
hsa-miR-4286	20	1.5288	hsa-miR-4286	13	1.0514	hsa-miR-4286	0	0	hsa-miR-4286	0	0	hsa-miR-4286	0	0	hsa-miR-4286	0	0
hsa-miR-4287	0	0	hsa-miR-4287	0	0	hsa-miR-4287	0	0	hsa-miR-4287	0	0	hsa-miR-4287	0	0	hsa-miR-4287	0	0
hsa-miR-4288	0	0	hsa-miR-4288	0	0	hsa-miR-4288	0	0	hsa-miR-4288	0	0	hsa-miR-4288	0	0	hsa-miR-4288	0	0
hsa-miR-4292	0	0	hsa-miR-4292	0	0	hsa-miR-4292	0	0	hsa-miR-4292	0	0	hsa-miR-4292	0	0	hsa-miR-4292	0	0
hsa-miR-4289	0	0	hsa-miR-4289	0	0	hsa-miR-4289	0	0	hsa-miR-4289	0	0	hsa-miR-4289	0	0	hsa-miR-4289	0	0
hsa-miR-4290	0	0	hsa-miR-4290	0	0	hsa-miR-4290	0	0	hsa-miR-4290	0	0	hsa-miR-4290	0	0	hsa-miR-4290	0	0
hsa-miR-4291	0	0	hsa-miR-4291	0	0	hsa-miR-4291	0	0	hsa-miR-4291	0	0	hsa-miR-4291	0	0	hsa-miR-4291	0	0
hsa-miR-4329	0	0	hsa-miR-4329	0	0	hsa-miR-4329	0	0	hsa-miR-4329	0	0	hsa-miR-4329	0	0	hsa-miR-4329	0	0
hsa-miR-4330	0	0	hsa-miR-4330	0	0	hsa-miR-4330	0	0	hsa-miR-4330	0	0	hsa-miR-4330	0	0	hsa-miR-4330	0	0
hsa-miR-500b-5p	0	0	hsa-miR-500b-5p	0	0	hsa-miR-500b-5p	0	0	hsa-miR-500b-5p	0	0	hsa-miR-500b-5p	0	0	hsa-miR-500b-5p	0	0
hsa-miR-500b-3p	0	0	hsa-miR-500b-3p	0	0	hsa-miR-500b-3p	0	0	hsa-miR-500b-3p	0	0	hsa-miR-500b-3p	10	0.8293	hsa-miR-500b-3p	0	0
hsa-miR-4328	0	0	hsa-miR-4328	0	0	hsa-miR-4328	0	0	hsa-miR-4328	0	0	hsa-miR-4328	0	0	hsa-miR-4328	0	0
hsa-miR-3605-5p	21	1.6052	hsa-miR-3605-5p	11	0.8896	hsa-miR-3605-5p	29	1.8878	hsa-miR-3605-5p	28	2.0069	hsa-miR-3605-5p	18	1.4927	hsa-miR-3605-5p	17	1.6034
hsa-miR-3605-3p	15	1.1466	hsa-miR-3605-3p	10	0.8087	hsa-miR-3605-3p	0	0	hsa-miR-3605-3p	0	0	hsa-miR-3605-3p	26	2.1561	hsa-miR-3605-3p	59	5.5646
hsa-miR-3606-5p	0	0	hsa-miR-3606-5p	0	0	hsa-miR-3606-5p	0	0	hsa-miR-3606-5p	0	0	hsa-miR-3606-5p	0	0	hsa-miR-3606-5p	0	0
hsa-miR-3606-3p	0	0	hsa-miR-3606-3p	0	0	hsa-miR-3606-3p	0	0	hsa-miR-3606-3p	0	0	hsa-miR-3606-3p	0	0	hsa-miR-3606-3p	0	0
hsa-miR-3607-5p	0	0	hsa-miR-3607-5p	0	0	hsa-miR-3607-5p	0	0	hsa-miR-3607-5p	0	0	hsa-miR-3607-5p	0	0	hsa-miR-3607-5p	0	0
hsa-miR-3607-3p	0	0	hsa-miR-3607-3p	0	0	hsa-miR-3607-3p	0	0	hsa-miR-3607-3p	0	0	hsa-miR-3607-3p	0	0	hsa-miR-3607-3p	0	0
hsa-miR-3609	0	0	hsa-miR-3609	0	0	hsa-miR-3609	0	0	hsa-miR-3609	0	0	hsa-miR-3609	0	0	hsa-miR-3609	0	0
hsa-miR-3610	0	0	hsa-miR-3610	0	0	hsa-miR-3610	0	0	hsa-miR-3610	0	0	hsa-miR-3610	0	0	hsa-miR-3610	0	0
hsa-miR-3611	0	0	hsa-miR-3611	0	0	hsa-miR-3611	0	0	hsa-miR-3611	0	0	hsa-miR-3611	0	0	hsa-miR-3611	0	0
hsa-miR-3612	0	0	hsa-miR-3612	0	0	hsa-miR-3612	0	0	hsa-miR-3612	0	0	hsa-miR-3612	0	0	hsa-miR-3612	0	0
hsa-miR-3613-5p	0	0	hsa-miR-3613-5p	0	0	hsa-miR-3613-5p	0	0	hsa-miR-3613-5p	0	0	hsa-miR-3613-5p	0	0	hsa-miR-3613-5p	0	0
hsa-miR-3613-3p	0	0	hsa-miR-3613-3p	0	0	hsa-miR-3613-3p	0	0	hsa-miR-3613-3p	0	0	hsa-miR-3613-3p	0	0	hsa-miR-3613-3p	0	0
hsa-miR-3614-5p	61	4.6628	hsa-miR-3614-5p	47	3.8011	hsa-miR-3614-5p	14	0.9113	hsa-miR-3614-5p	14	1.0035	hsa-miR-3614-5p	75	6.2196	hsa-miR-3614-5p	48	4.5271
hsa-miR-3614-3p	0	0	hsa-miR-3614-3p	0	0	hsa-miR-3614-3p	0	0	hsa-miR-3614-3p	0	0	hsa-miR-3614-3p	0	0	hsa-miR-3614-3p	0	0
hsa-miR-3615	1876	143.4	hsa-miR-3615	3062	247.638	hsa-miR-3615	2299	149.653	hsa-miR-3615	533	38.2037	hsa-miR-3615	2988	247.787	hsa-miR-3615	3054	288.039
hsa-miR-3616-5p	0	0	hsa-miR-3616-5p	0	0	hsa-miR-3616-5p	0	0	hsa-miR-3616-5p	0	0	hsa-miR-3616-5p	0	0	hsa-miR-3616-5p	0	0
hsa-miR-3616-3p	0	0	hsa-miR-3616-3p	0	0	hsa-miR-3616-3p	0	0	hsa-miR-3616-3p	0	0	hsa-miR-3616-3p	0	0	hsa-miR-3616-3p	0	0
hsa-miR-3617-5p	0	0	hsa-miR-3617-5p	0	0	hsa-miR-3617-5p	0	0	hsa-miR-3617-5p	0	0	hsa-miR-3617-5p	0	0	hsa-miR-3617-5p	15	1.4147
hsa-miR-3617-3p	0	0	hsa-miR-3617-3p	0	0	hsa-miR-3617-3p	0	0	hsa-miR-3617-3p	0	0	hsa-miR-3617-3p	0	0	hsa-miR-3617-3p	0	0
hsa-miR-3618	0	0	hsa-miR-3618	0	0	hsa-miR-3618	0	0	hsa-miR-3618	0	0	hsa-miR-3618	0	0	hsa-miR-3618	0	0
hsa-miR-3619-5p	0	0	hsa-miR-3619-5p	0	0	hsa-miR-3619-5p	0	0	hsa-miR-3619-5p	0	0	hsa-miR-3619-5p	0	0	hsa-miR-3619-5p	0	0
hsa-miR-3619-3p	0	0	hsa-miR-3619-3p	0	0	hsa-miR-3619-3p	0	0	hsa-miR-3619-3p	0	0	hsa-miR-3619-3p	0	0	hsa-miR-3619-3p	0	0
hsa-miR-23c	0	0	hsa-miR-23c	0	0	hsa-miR-23c	0	0	hsa-miR-23c	0	0	hsa-miR-23c	0	0	hsa-miR-23c	0	0
hsa-miR-3620-5p	0	0	hsa-miR-3620-5p	0	0	hsa-miR-3620-5p	0	0	hsa-miR-3620-5p	0	0	hsa-miR-3620-5p	0	0	hsa-miR-3620-5p	0	0
hsa-miR-3620-3p	0	0	hsa-miR-3620-3p	0	0	hsa-miR-3620-3p	0	0	hsa-miR-3620-3p	0	0	hsa-miR-3620-3p	0	0	hsa-miR-3620-3p	0	0
hsa-miR-3621	0	0	hsa-miR-3621	0	0	hsa-miR-3621	0	0	hsa-miR-3621	0	0	hsa-miR-3621	0	0	hsa-miR-3621	0	0
hsa-miR-3622a-5p	0	0	hsa-miR-3622a-5p	0	0	hsa-miR-3622a-5p	0	0	hsa-miR-3622a-5p	0	0	hsa-miR-3622a-5p	0	0	hsa-miR-3622a-5p	0	0
hsa-miR-3622a-3p	0	0	hsa-miR-3622a-3p	0	0	hsa-miR-3622a-3p	0	0	hsa-miR-3622a-3p	0	0	hsa-miR-3622a-3p	0	0	hsa-miR-3622a-3p	0	0
hsa-miR-3622b-5p	0	0	hsa-miR-3622b-5p	0	0	hsa-miR-3622b-5p	0	0	hsa-miR-3622b-5p	0	0	hsa-miR-3622b-5p	0	0	hsa-miR-3622b-5p	0	0
hsa-miR-3622b-3p	0	0	hsa-miR-3622b-3p	0	0	hsa-miR-3622b-3p	0	0	hsa-miR-3622b-3p	0	0	hsa-miR-3622b-3p	0	0	hsa-miR-3622b-3p	0	0
hsa-miR-3646	0	0	hsa-miR-3646	0	0	hsa-miR-3646	0	0	hsa-miR-3646	0	0	hsa-miR-3646	0	0	hsa-miR-3646	0	0
hsa-miR-3648	0	0	hsa-miR-3648	0	0	hsa-miR-3648	0	0	hsa-miR-3648	0	0	hsa-miR-3648	0	0	hsa-miR-3648	0	0
hsa-miR-3649	0	0	hsa-miR-3649	0	0	hsa-miR-3649	0	0	hsa-miR-3649	0	0	hsa-miR-3649	0	0	hsa-miR-3649	0	0
hsa-miR-3650	0	0	hsa-miR-3650	0	0	hsa-miR-3650	0	0	hsa-miR-3650	0	0	hsa-miR-3650	0	0	hsa-miR-3650	0	0
hsa-miR-3651	0	0	hsa-miR-3651	0	0	hsa-miR-3651	0	0	hsa-miR-3651	0	0	hsa-miR-3651	0	0	hsa-miR-3651	0	0
hsa-miR-3652	0	0	hsa-miR-3652	0	0	hsa-miR-3652	0	0	hsa-miR-3652	0	0	hsa-miR-3652	0	0	hsa-miR-3652	0	0
hsa-miR-3653-5p	0	0	hsa-miR-3653-5p	0	0	hsa-miR-3653-5p	0	0	hsa-miR-3653-5p	0	0	hsa-miR-3653-5p	0	0	hsa-miR-3653-5p	0	0
hsa-miR-3653-3p	0	0	hsa-miR-3653-3p	0	0	hsa-miR-3653-3p	0	0	hsa-miR-3653-3p	31	2.222	hsa-miR-3653-3p	16	1.3268	hsa-miR-3653-3p	0	0
hsa-miR-3654	0	0	hsa-miR-3654	0	0	hsa-miR-3654	0	0	hsa-miR-3654	0	0	hsa-miR-3654	0	0	hsa-miR-3654	0	0
hsa-miR-3655	0	0	hsa-miR-3655	0	0	hsa-miR-3655	0	0	hsa-miR-3655	0	0	hsa-miR-3655	0	0	hsa-miR-3655	0	0
hsa-miR-3656	25	1.911	hsa-miR-3656	20	1.6175	hsa-miR-3656	66	4.2963	hsa-miR-3656	21	1.5052	hsa-miR-3656	213	17.6635	hsa-miR-3656	116	10.9406
hsa-miR-3657	0	0	hsa-miR-3657	0	0	hsa-miR-3657	0	0	hsa-miR-3657	0	0	hsa-miR-3657	0	0	hsa-miR-3657	0	0
hsa-miR-3658	0	0	hsa-miR-3658	0	0	hsa-miR-3658	0	0	hsa-miR-3658	0	0	hsa-miR-3658	0	0	hsa-miR-3658	0	0
hsa-miR-1273e	0	0	hsa-miR-1273e	0	0	hsa-miR-1273e	0	0	hsa-miR-1273e	0	0	hsa-miR-1273e	0	0	hsa-miR-1273e	0	0
hsa-miR-3659	0	0	hsa-miR-3659	0	0	hsa-miR-3659	0	0	hsa-miR-3659	0	0	hsa-miR-3659	0	0	hsa-miR-3659	0	0
hsa-miR-3660	0	0	hsa-miR-3660	0	0	hsa-miR-3660	0	0	hsa-miR-3660	0	0	hsa-miR-3660	0	0	hsa-miR-3660	0	0
hsa-miR-3661	0	0	hsa-miR-3661	0	0	hsa-miR-3661	0	0	hsa-miR-3661	0	0	hsa-miR-3661	0	0	hsa-miR-3661	0	0
hsa-miR-3662	0	0	hsa-miR-3662	0	0	hsa-miR-3662	0	0	hsa-miR-3662	0	0	hsa-miR-3662	0	0	hsa-miR-3662	0	0
hsa-miR-3663-5p	0	0	hsa-miR-3663-5p	0	0	hsa-miR-3663-5p	0	0	hsa-miR-3663-5p	0	0	hsa-miR-3663-5p	0	0	hsa-miR-3663-5p	0	0
hsa-miR-3663-3p	0	0	hsa-miR-3663-3p	0	0	hsa-miR-3663-3p	0	0	hsa-miR-3663-3p	0	0	hsa-miR-3663-3p	0	0	hsa-miR-3663-3p	0	0
hsa-miR-3664-5p	0	0	hsa-miR-3664-5p	0	0	hsa-miR-3664-5p	0	0	hsa-miR-3664-5p	0	0	hsa-miR-3664-5p	0	0	hsa-miR-3664-5p	0	0
hsa-miR-3664-3p	0	0	hsa-miR-3664-3p	0	0	hsa-miR-3664-3p	0	0	hsa-miR-3664-3p	0	0	hsa-miR-3664-3p	0	0	hsa-miR-3664-3p	0	0
hsa-miR-3665	0	0	hsa-miR-3665	0	0	hsa-miR-3665	0	0	hsa-miR-3665	0	0	hsa-miR-3665	0	0	hsa-miR-3665	0	0
hsa-miR-3666	0	0	hsa-miR-3666	0	0	hsa-miR-3666	0	0	hsa-miR-3666	0	0	hsa-miR-3666	0	0	hsa-miR-3666	0	0
hsa-miR-3667-5p	0	0	hsa-miR-3667-5p	0	0	hsa-miR-3667-5p	0	0	hsa-miR-3667-5p	0	0	hsa-miR-3667-5p	0	0	hsa-miR-3667-5p	0	0
hsa-miR-3667-3p	0	0	hsa-miR-3667-3p	0	0	hsa-miR-3667-3p	0	0	hsa-miR-3667-3p	0	0	hsa-miR-3667-3p	0	0	hsa-miR-3667-3p	0	0
hsa-miR-3668	0	0	hsa-miR-3668	0	0	hsa-miR-3668	0	0	hsa-miR-3668	0	0	hsa-miR-3668	0	0	hsa-miR-3668	0	0
hsa-miR-3670	0	0	hsa-miR-3670	0	0	hsa-miR-3670	0	0	hsa-miR-3670	0	0	hsa-miR-3670	0	0	hsa-miR-3670	0	0
hsa-miR-3671	0	0	hsa-miR-3671	0	0	hsa-miR-3671	0	0	hsa-miR-3671	0	0	hsa-miR-3671	0	0	hsa-miR-3671	0	0
hsa-miR-3672	0	0	hsa-miR-3672	0	0	hsa-miR-3672	0	0	hsa-miR-3672	0	0	hsa-miR-3672	0	0	hsa-miR-3672	0	0
hsa-miR-3674	0	0	hsa-miR-3674	0	0	hsa-miR-3674	0	0	hsa-miR-3674	0	0	hsa-miR-3674	0	0	hsa-miR-3674	0	0
hsa-miR-3675-5p	0	0	hsa-miR-3675-5p	0	0	hsa-miR-3675-5p	0	0	hsa-miR-3675-5p	0	0	hsa-miR-3675-5p	19	1.5756	hsa-miR-3675-5p	0	0
hsa-miR-3675-3p	0	0	hsa-miR-3675-3p	0	0	hsa-miR-3675-3p	0	0	hsa-miR-3675-3p	0	0	hsa-miR-3675-3p	0	0	hsa-miR-3675-3p	0	0
hsa-miR-3677-5p	0	0	hsa-miR-3677-5p	0	0	hsa-miR-3677-5p	0	0	hsa-miR-3677-5p	0	0	hsa-miR-3677-5p	0	0	hsa-miR-3677-5p	0	0
hsa-miR-3677-3p	0	0	hsa-miR-3677-3p	0	0	hsa-miR-3677-3p	0	0	hsa-miR-3677-3p	0	0	hsa-miR-3677-3p	0	0	hsa-miR-3677-3p	0	0
hsa-miR-3678-5p	0	0	hsa-miR-3678-5p	0	0	hsa-miR-3678-5p	0	0	hsa-miR-3678-5p	0	0	hsa-miR-3678-5p	0	0	hsa-miR-3678-5p	0	0
hsa-miR-3678-3p	0	0	hsa-miR-3678-3p	0	0	hsa-miR-3678-3p	0	0	hsa-miR-3678-3p	0	0	hsa-miR-3678-3p	0	0	hsa-miR-3678-3p	0	0
hsa-miR-3679-5p	0	0	hsa-miR-3679-5p	10	0.8087	hsa-miR-3679-5p	0	0	hsa-miR-3679-5p	0	0	hsa-miR-3679-5p	14	1.161	hsa-miR-3679-5p	14	1.3204
hsa-miR-3679-3p	0	0	hsa-miR-3679-3p	0	0	hsa-miR-3679-3p	0	0	hsa-miR-3679-3p	0	0	hsa-miR-3679-3p	0	0	hsa-miR-3679-3p	0	0
hsa-miR-3680-5p	0	0	hsa-miR-3680-5p	0	0	hsa-miR-3680-5p	0	0	hsa-miR-3680-5p	0	0	hsa-miR-3680-5p	0	0	hsa-miR-3680-5p	0	0
hsa-miR-3680-3p	0	0	hsa-miR-3680-3p	0	0	hsa-miR-3680-3p	0	0	hsa-miR-3680-3p	0	0	hsa-miR-3680-3p	0	0	hsa-miR-3680-3p	0	0
hsa-miR-3681-5p	0	0	hsa-miR-3681-5p	0	0	hsa-miR-3681-5p	0	0	hsa-miR-3681-5p	0	0	hsa-miR-3681-5p	0	0	hsa-miR-3681-5p	0	0
hsa-miR-3681-3p	0	0	hsa-miR-3681-3p	0	0	hsa-miR-3681-3p	0	0	hsa-miR-3681-3p	0	0	hsa-miR-3681-3p	0	0	hsa-miR-3681-3p	0	0
hsa-miR-3682-5p	0	0	hsa-miR-3682-5p	0	0	hsa-miR-3682-5p	0	0	hsa-miR-3682-5p	0	0	hsa-miR-3682-5p	0	0	hsa-miR-3682-5p	0	0
hsa-miR-3682-3p	12	0.9173	hsa-miR-3682-3p	0	0	hsa-miR-3682-3p	0	0	hsa-miR-3682-3p	0	0	hsa-miR-3682-3p	0	0	hsa-miR-3682-3p	0	0
hsa-miR-3683	0	0	hsa-miR-3683	0	0	hsa-miR-3683	0	0	hsa-miR-3683	0	0	hsa-miR-3683	0	0	hsa-miR-3683	0	0
hsa-miR-3684	0	0	hsa-miR-3684	0	0	hsa-miR-3684	0	0	hsa-miR-3684	0	0	hsa-miR-3684	0	0	hsa-miR-3684	0	0
hsa-miR-3685	0	0	hsa-miR-3685	0	0	hsa-miR-3685	0	0	hsa-miR-3685	0	0	hsa-miR-3685	0	0	hsa-miR-3685	0	0
hsa-miR-3686	0	0	hsa-miR-3686	0	0	hsa-miR-3686	0	0	hsa-miR-3686	0	0	hsa-miR-3686	0	0	hsa-miR-3686	0	0
hsa-miR-3687	0	0	hsa-miR-3687	0	0	hsa-miR-3687	0	0	hsa-miR-3687	0	0	hsa-miR-3687	0	0	hsa-miR-3687	0	0
hsa-miR-3688-5p	0	0	hsa-miR-3688-5p	0	0	hsa-miR-3688-5p	0	0	hsa-miR-3688-5p	0	0	hsa-miR-3688-5p	16	1.3268	hsa-miR-3688-5p	0	0
hsa-miR-3688-3p	13	0.9937	hsa-miR-3688-3p	0	0	hsa-miR-3688-3p	29	1.8878	hsa-miR-3688-3p	28	2.0069	hsa-miR-3688-3p	0	0	hsa-miR-3688-3p	10	0.9432
hsa-miR-3689a-5p	0	0	hsa-miR-3689a-5p	0	0	hsa-miR-3689a-5p	0	0	hsa-miR-3689a-5p	0	0	hsa-miR-3689a-5p	0	0	hsa-miR-3689a-5p	0	0
hsa-miR-3689a-3p	0	0	hsa-miR-3689a-3p	0	0	hsa-miR-3689a-3p	0	0	hsa-miR-3689a-3p	0	0	hsa-miR-3689a-3p	0	0	hsa-miR-3689a-3p	0	0
hsa-miR-3690	0	0	hsa-miR-3690	0	0	hsa-miR-3690	0	0	hsa-miR-3690	0	0	hsa-miR-3690	0	0	hsa-miR-3690	0	0
hsa-miR-3691-5p	0	0	hsa-miR-3691-5p	0	0	hsa-miR-3691-5p	26	1.6925	hsa-miR-3691-5p	0	0	hsa-miR-3691-5p	17	1.4098	hsa-miR-3691-5p	13	1.2261
hsa-miR-3691-3p	0	0	hsa-miR-3691-3p	0	0	hsa-miR-3691-3p	0	0	hsa-miR-3691-3p	0	0	hsa-miR-3691-3p	0	0	hsa-miR-3691-3p	0	0
hsa-miR-3692-5p	0	0	hsa-miR-3692-5p	0	0	hsa-miR-3692-5p	0	0	hsa-miR-3692-5p	0	0	hsa-miR-3692-5p	0	0	hsa-miR-3692-5p	0	0
hsa-miR-3692-3p	0	0	hsa-miR-3692-3p	0	0	hsa-miR-3692-3p	0	0	hsa-miR-3692-3p	0	0	hsa-miR-3692-3p	0	0	hsa-miR-3692-3p	0	0
hsa-miR-3713	0	0	hsa-miR-3713	0	0	hsa-miR-3713	0	0	hsa-miR-3713	0	0	hsa-miR-3713	0	0	hsa-miR-3713	0	0
hsa-miR-3714	0	0	hsa-miR-3714	0	0	hsa-miR-3714	0	0	hsa-miR-3714	0	0	hsa-miR-3714	0	0	hsa-miR-3714	0	0
hsa-miR-3180	0	0	hsa-miR-3180	10	0.8087	hsa-miR-3180	10	0.6509	hsa-miR-3180	0	0	hsa-miR-3180	18	1.4927	hsa-miR-3180	20	1.8863
hsa-miR-3907	0	0	hsa-miR-3907	0	0	hsa-miR-3907	0	0	hsa-miR-3907	0	0	hsa-miR-3907	0	0	hsa-miR-3907	0	0
hsa-miR-3689b-5p	0	0	hsa-miR-3689b-5p	0	0	hsa-miR-3689b-5p	0	0	hsa-miR-3689b-5p	0	0	hsa-miR-3689b-5p	0	0	hsa-miR-3689b-5p	0	0
hsa-miR-3689b-3p	0	0	hsa-miR-3689b-3p	0	0	hsa-miR-3689b-3p	0	0	hsa-miR-3689b-3p	0	0	hsa-miR-3689b-3p	0	0	hsa-miR-3689b-3p	0	0
hsa-miR-3908	0	0	hsa-miR-3908	0	0	hsa-miR-3908	0	0	hsa-miR-3908	0	0	hsa-miR-3908	0	0	hsa-miR-3908	0	0
hsa-miR-3909	11	0.8408	hsa-miR-3909	0	0	hsa-miR-3909	0	0	hsa-miR-3909	0	0	hsa-miR-3909	0	0	hsa-miR-3909	0	0
hsa-miR-3910	0	0	hsa-miR-3910	0	0	hsa-miR-3910	0	0	hsa-miR-3910	0	0	hsa-miR-3910	0	0	hsa-miR-3910	0	0
hsa-miR-3911	0	0	hsa-miR-3911	0	0	hsa-miR-3911	0	0	hsa-miR-3911	0	0	hsa-miR-3911	0	0	hsa-miR-3911	0	0
hsa-miR-3912-5p	0	0	hsa-miR-3912-5p	0	0	hsa-miR-3912-5p	0	0	hsa-miR-3912-5p	0	0	hsa-miR-3912-5p	0	0	hsa-miR-3912-5p	0	0
hsa-miR-3912-3p	14	1.0701	hsa-miR-3912-3p	0	0	hsa-miR-3912-3p	24	1.5623	hsa-miR-3912-3p	31	2.222	hsa-miR-3912-3p	13	1.0781	hsa-miR-3912-3p	0	0
hsa-miR-3913-5p	20	1.5288	hsa-miR-3913-5p	13	1.0514	hsa-miR-3913-5p	53	3.45	hsa-miR-3913-5p	47	3.3688	hsa-miR-3913-5p	25	2.0732	hsa-miR-3913-5p	30	2.8295
hsa-miR-3913-3p	0	0	hsa-miR-3913-3p	0	0	hsa-miR-3913-3p	27	1.7576	hsa-miR-3913-3p	51	3.6555	hsa-miR-3913-3p	60	4.9756	hsa-miR-3913-3p	26	2.4522
hsa-miR-3914	0	0	hsa-miR-3914	0	0	hsa-miR-3914	0	0	hsa-miR-3914	0	0	hsa-miR-3914	0	0	hsa-miR-3914	0	0
hsa-miR-3915	0	0	hsa-miR-3915	0	0	hsa-miR-3915	0	0	hsa-miR-3915	0	0	hsa-miR-3915	0	0	hsa-miR-3915	0	0
hsa-miR-3916	0	0	hsa-miR-3916	0	0	hsa-miR-3916	0	0	hsa-miR-3916	0	0	hsa-miR-3916	0	0	hsa-miR-3916	0	0
hsa-miR-3917	0	0	hsa-miR-3917	0	0	hsa-miR-3917	0	0	hsa-miR-3917	0	0	hsa-miR-3917	0	0	hsa-miR-3917	0	0
hsa-miR-3918	0	0	hsa-miR-3918	0	0	hsa-miR-3918	0	0	hsa-miR-3918	0	0	hsa-miR-3918	0	0	hsa-miR-3918	0	0
hsa-miR-3919	0	0	hsa-miR-3919	0	0	hsa-miR-3919	0	0	hsa-miR-3919	0	0	hsa-miR-3919	0	0	hsa-miR-3919	0	0
hsa-miR-3150b-5p	0	0	hsa-miR-3150b-5p	0	0	hsa-miR-3150b-5p	0	0	hsa-miR-3150b-5p	0	0	hsa-miR-3150b-5p	0	0	hsa-miR-3150b-5p	0	0
hsa-miR-3150b-3p	0	0	hsa-miR-3150b-3p	19	1.5366	hsa-miR-3150b-3p	0	0	hsa-miR-3150b-3p	0	0	hsa-miR-3150b-3p	0	0	hsa-miR-3150b-3p	0	0
hsa-miR-3920	0	0	hsa-miR-3920	0	0	hsa-miR-3920	0	0	hsa-miR-3920	0	0	hsa-miR-3920	0	0	hsa-miR-3920	0	0
hsa-miR-3921	0	0	hsa-miR-3921	0	0	hsa-miR-3921	0	0	hsa-miR-3921	0	0	hsa-miR-3921	0	0	hsa-miR-3921	0	0
hsa-miR-3922-5p	0	0	hsa-miR-3922-5p	0	0	hsa-miR-3922-5p	0	0	hsa-miR-3922-5p	12	0.8601	hsa-miR-3922-5p	22	1.8244	hsa-miR-3922-5p	0	0
hsa-miR-3922-3p	0	0	hsa-miR-3922-3p	0	0	hsa-miR-3922-3p	0	0	hsa-miR-3922-3p	0	0	hsa-miR-3922-3p	0	0	hsa-miR-3922-3p	0	0
hsa-miR-3923	0	0	hsa-miR-3923	0	0	hsa-miR-3923	0	0	hsa-miR-3923	0	0	hsa-miR-3923	0	0	hsa-miR-3923	0	0
hsa-miR-3924	0	0	hsa-miR-3924	0	0	hsa-miR-3924	0	0	hsa-miR-3924	0	0	hsa-miR-3924	0	0	hsa-miR-3924	0	0
hsa-miR-3925-5p	0	0	hsa-miR-3925-5p	0	0	hsa-miR-3925-5p	0	0	hsa-miR-3925-5p	0	0	hsa-miR-3925-5p	0	0	hsa-miR-3925-5p	0	0
hsa-miR-3925-3p	0	0	hsa-miR-3925-3p	0	0	hsa-miR-3925-3p	0	0	hsa-miR-3925-3p	0	0	hsa-miR-3925-3p	0	0	hsa-miR-3925-3p	0	0
hsa-miR-3926	0	0	hsa-miR-3926	0	0	hsa-miR-3926	0	0	hsa-miR-3926	0	0	hsa-miR-3926	0	0	hsa-miR-3926	0	0
hsa-miR-3927-5p	0	0	hsa-miR-3927-5p	0	0	hsa-miR-3927-5p	0	0	hsa-miR-3927-5p	0	0	hsa-miR-3927-5p	0	0	hsa-miR-3927-5p	0	0
hsa-miR-3927-3p	0	0	hsa-miR-3927-3p	0	0	hsa-miR-3927-3p	0	0	hsa-miR-3927-3p	0	0	hsa-miR-3927-3p	0	0	hsa-miR-3927-3p	0	0
hsa-miR-676-5p	0	0	hsa-miR-676-5p	0	0	hsa-miR-676-5p	0	0	hsa-miR-676-5p	0	0	hsa-miR-676-5p	0	0	hsa-miR-676-5p	0	0
hsa-miR-676-3p	0	0	hsa-miR-676-3p	0	0	hsa-miR-676-3p	0	0	hsa-miR-676-3p	0	0	hsa-miR-676-3p	0	0	hsa-miR-676-3p	0	0
hsa-miR-3928-5p	0	0	hsa-miR-3928-5p	0	0	hsa-miR-3928-5p	0	0	hsa-miR-3928-5p	0	0	hsa-miR-3928-5p	0	0	hsa-miR-3928-5p	0	0
hsa-miR-3928-3p	45	3.4398	hsa-miR-3928-3p	27	2.1836	hsa-miR-3928-3p	25	1.6274	hsa-miR-3928-3p	14	1.0035	hsa-miR-3928-3p	61	5.0586	hsa-miR-3928-3p	26	2.4522
hsa-miR-3929	0	0	hsa-miR-3929	0	0	hsa-miR-3929	0	0	hsa-miR-3929	0	0	hsa-miR-3929	0	0	hsa-miR-3929	0	0
hsa-miR-3934-5p	10	0.7644	hsa-miR-3934-5p	29	2.3454	hsa-miR-3934-5p	51	3.3198	hsa-miR-3934-5p	60	4.3006	hsa-miR-3934-5p	32	2.6537	hsa-miR-3934-5p	20	1.8863
hsa-miR-3934-3p	0	0	hsa-miR-3934-3p	0	0	hsa-miR-3934-3p	0	0	hsa-miR-3934-3p	0	0	hsa-miR-3934-3p	0	0	hsa-miR-3934-3p	0	0
hsa-miR-3935	0	0	hsa-miR-3935	0	0	hsa-miR-3935	0	0	hsa-miR-3935	0	0	hsa-miR-3935	0	0	hsa-miR-3935	0	0
hsa-miR-3936	0	0	hsa-miR-3936	0	0	hsa-miR-3936	0	0	hsa-miR-3936	0	0	hsa-miR-3936	0	0	hsa-miR-3936	0	0
hsa-miR-3937	0	0	hsa-miR-3937	0	0	hsa-miR-3937	0	0	hsa-miR-3937	0	0	hsa-miR-3937	0	0	hsa-miR-3937	0	0
hsa-miR-3938	0	0	hsa-miR-3938	0	0	hsa-miR-3938	0	0	hsa-miR-3938	0	0	hsa-miR-3938	0	0	hsa-miR-3938	0	0
hsa-miR-548y	31	2.3696	hsa-miR-548y	0	0	hsa-miR-548y	51	3.3198	hsa-miR-548y	57	4.0856	hsa-miR-548y	47	3.8976	hsa-miR-548y	39	3.6783
hsa-miR-3939	0	0	hsa-miR-3939	0	0	hsa-miR-3939	0	0	hsa-miR-3939	0	0	hsa-miR-3939	0	0	hsa-miR-3939	0	0
hsa-miR-3940-5p	0	0	hsa-miR-3940-5p	0	0	hsa-miR-3940-5p	0	0	hsa-miR-3940-5p	0	0	hsa-miR-3940-5p	0	0	hsa-miR-3940-5p	0	0
hsa-miR-3940-3p	0	0	hsa-miR-3940-3p	0	0	hsa-miR-3940-3p	0	0	hsa-miR-3940-3p	0	0	hsa-miR-3940-3p	0	0	hsa-miR-3940-3p	0	0
hsa-miR-3941	0	0	hsa-miR-3941	0	0	hsa-miR-3941	0	0	hsa-miR-3941	0	0	hsa-miR-3941	0	0	hsa-miR-3941	0	0
hsa-miR-3942-5p	0	0	hsa-miR-3942-5p	0	0	hsa-miR-3942-5p	0	0	hsa-miR-3942-5p	0	0	hsa-miR-3942-5p	0	0	hsa-miR-3942-5p	0	0
hsa-miR-3942-3p	0	0	hsa-miR-3942-3p	0	0	hsa-miR-3942-3p	0	0	hsa-miR-3942-3p	0	0	hsa-miR-3942-3p	0	0	hsa-miR-3942-3p	0	0
hsa-miR-3943	0	0	hsa-miR-3943	0	0	hsa-miR-3943	0	0	hsa-miR-3943	0	0	hsa-miR-3943	0	0	hsa-miR-3943	0	0
hsa-miR-3944-5p	0	0	hsa-miR-3944-5p	0	0	hsa-miR-3944-5p	0	0	hsa-miR-3944-5p	0	0	hsa-miR-3944-5p	0	0	hsa-miR-3944-5p	0	0
hsa-miR-3944-3p	0	0	hsa-miR-3944-3p	0	0	hsa-miR-3944-3p	0	0	hsa-miR-3944-3p	0	0	hsa-miR-3944-3p	0	0	hsa-miR-3944-3p	0	0
hsa-miR-3945	0	0	hsa-miR-3945	0	0	hsa-miR-3945	0	0	hsa-miR-3945	0	0	hsa-miR-3945	0	0	hsa-miR-3945	0	0
hsa-miR-374c-5p	0	0	hsa-miR-374c-5p	0	0	hsa-miR-374c-5p	0	0	hsa-miR-374c-5p	0	0	hsa-miR-374c-5p	0	0	hsa-miR-374c-5p	0	0
hsa-miR-374c-3p	0	0	hsa-miR-374c-3p	0	0	hsa-miR-374c-3p	0	0	hsa-miR-374c-3p	0	0	hsa-miR-374c-3p	0	0	hsa-miR-374c-3p	0	0
hsa-miR-642b-5p	0	0	hsa-miR-642b-5p	0	0	hsa-miR-642b-5p	0	0	hsa-miR-642b-5p	0	0	hsa-miR-642b-5p	0	0	hsa-miR-642b-5p	0	0
hsa-miR-642b-3p	0	0	hsa-miR-642b-3p	0	0	hsa-miR-642b-3p	0	0	hsa-miR-642b-3p	0	0	hsa-miR-642b-3p	0	0	hsa-miR-642b-3p	0	0
hsa-miR-550b-2-5p	0	0	hsa-miR-550b-2-5p	0	0	hsa-miR-550b-2-5p	0	0	hsa-miR-550b-2-5p	0	0	hsa-miR-550b-2-5p	0	0	hsa-miR-550b-2-5p	0	0
hsa-miR-550b-3p	21	1.6052	hsa-miR-550b-3p	0	0	hsa-miR-550b-3p	13	0.8462	hsa-miR-550b-3p	0	0	hsa-miR-550b-3p	0	0	hsa-miR-550b-3p	0	0
hsa-miR-548z	0	0	hsa-miR-548z	0	0	hsa-miR-548z	0	0	hsa-miR-548z	0	0	hsa-miR-548z	0	0	hsa-miR-548z	0	0
hsa-miR-548aa	0	0	hsa-miR-548aa	0	0	hsa-miR-548aa	0	0	hsa-miR-548aa	0	0	hsa-miR-548aa	0	0	hsa-miR-548aa	0	0
hsa-miR-548o-5p	0	0	hsa-miR-548o-5p	0	0	hsa-miR-548o-5p	0	0	hsa-miR-548o-5p	0	0	hsa-miR-548o-5p	0	0	hsa-miR-548o-5p	0	0
hsa-miR-1268b	0	0	hsa-miR-1268b	0	0	hsa-miR-1268b	0	0	hsa-miR-1268b	0	0	hsa-miR-1268b	0	0	hsa-miR-1268b	0	0
hsa-miR-378e	12	0.9173	hsa-miR-378e	10	0.8087	hsa-miR-378e	31	2.0179	hsa-miR-378e	24	1.7202	hsa-miR-378e	47	3.8976	hsa-miR-378e	17	1.6034
hsa-miR-548ab	16	1.223	hsa-miR-548ab	15	1.2131	hsa-miR-548ab	19	1.2368	hsa-miR-548ab	19	1.3619	hsa-miR-548ab	0	0	hsa-miR-548ab	17	1.6034
hsa-miR-4417	0	0	hsa-miR-4417	0	0	hsa-miR-4417	0	0	hsa-miR-4417	0	0	hsa-miR-4417	0	0	hsa-miR-4417	0	0
hsa-miR-4418	0	0	hsa-miR-4418	0	0	hsa-miR-4418	0	0	hsa-miR-4418	0	0	hsa-miR-4418	0	0	hsa-miR-4418	0	0
hsa-miR-4419a	0	0	hsa-miR-4419a	0	0	hsa-miR-4419a	0	0	hsa-miR-4419a	0	0	hsa-miR-4419a	0	0	hsa-miR-4419a	0	0
hsa-miR-378f	10	0.7644	hsa-miR-378f	11	0.8896	hsa-miR-378f	16	1.0415	hsa-miR-378f	15	1.0752	hsa-miR-378f	31	2.5708	hsa-miR-378f	10	0.9432
hsa-miR-4420	0	0	hsa-miR-4420	0	0	hsa-miR-4420	0	0	hsa-miR-4420	0	0	hsa-miR-4420	0	0	hsa-miR-4420	0	0
hsa-miR-4421	0	0	hsa-miR-4421	0	0	hsa-miR-4421	0	0	hsa-miR-4421	0	0	hsa-miR-4421	0	0	hsa-miR-4421	0	0
hsa-miR-4422	0	0	hsa-miR-4422	0	0	hsa-miR-4422	0	0	hsa-miR-4422	0	0	hsa-miR-4422	0	0	hsa-miR-4422	0	0
hsa-miR-4423-5p	0	0	hsa-miR-4423-5p	0	0	hsa-miR-4423-5p	0	0	hsa-miR-4423-5p	0	0	hsa-miR-4423-5p	0	0	hsa-miR-4423-5p	0	0
hsa-miR-4423-3p	0	0	hsa-miR-4423-3p	0	0	hsa-miR-4423-3p	0	0	hsa-miR-4423-3p	0	0	hsa-miR-4423-3p	0	0	hsa-miR-4423-3p	0	0
hsa-miR-378g	19	1.4523	hsa-miR-378g	14	1.1322	hsa-miR-378g	35	2.2783	hsa-miR-378g	16	1.1468	hsa-miR-378g	48	3.9805	hsa-miR-378g	20	1.8863
hsa-miR-548ac	0	0	hsa-miR-548ac	0	0	hsa-miR-548ac	0	0	hsa-miR-548ac	0	0	hsa-miR-548ac	0	0	hsa-miR-548ac	0	0
hsa-miR-4424	0	0	hsa-miR-4424	0	0	hsa-miR-4424	0	0	hsa-miR-4424	0	0	hsa-miR-4424	0	0	hsa-miR-4424	0	0
hsa-miR-4425	0	0	hsa-miR-4425	0	0	hsa-miR-4425	0	0	hsa-miR-4425	0	0	hsa-miR-4425	0	0	hsa-miR-4425	0	0
hsa-miR-4426	0	0	hsa-miR-4426	0	0	hsa-miR-4426	0	0	hsa-miR-4426	0	0	hsa-miR-4426	0	0	hsa-miR-4426	0	0
hsa-miR-4427	0	0	hsa-miR-4427	0	0	hsa-miR-4427	0	0	hsa-miR-4427	0	0	hsa-miR-4427	0	0	hsa-miR-4427	0	0
hsa-miR-4428	0	0	hsa-miR-4428	0	0	hsa-miR-4428	0	0	hsa-miR-4428	0	0	hsa-miR-4428	0	0	hsa-miR-4428	0	0
hsa-miR-4429	21	1.6052	hsa-miR-4429	36	2.9115	hsa-miR-4429	28	1.8227	hsa-miR-4429	29	2.0786	hsa-miR-4429	78	6.4683	hsa-miR-4429	47	4.4328
hsa-miR-4430	0	0	hsa-miR-4430	0	0	hsa-miR-4430	0	0	hsa-miR-4430	0	0	hsa-miR-4430	0	0	hsa-miR-4430	0	0
hsa-miR-548ad-5p	43	3.2869	hsa-miR-548ad-5p	10	0.8087	hsa-miR-548ad-5p	41	2.6689	hsa-miR-548ad-5p	52	3.7272	hsa-miR-548ad-5p	69	5.722	hsa-miR-548ad-5p	23	2.1693
hsa-miR-548ad-3p	0	0	hsa-miR-548ad-3p	0	0	hsa-miR-548ad-3p	0	0	hsa-miR-548ad-3p	0	0	hsa-miR-548ad-3p	0	0	hsa-miR-548ad-3p	0	0
hsa-miR-4431	0	0	hsa-miR-4431	0	0	hsa-miR-4431	0	0	hsa-miR-4431	0	0	hsa-miR-4431	0	0	hsa-miR-4431	0	0
hsa-miR-4432	0	0	hsa-miR-4432	0	0	hsa-miR-4432	0	0	hsa-miR-4432	0	0	hsa-miR-4432	0	0	hsa-miR-4432	0	0
hsa-miR-4433a-5p	168	12.8418	hsa-miR-4433a-5p	311	25.152	hsa-miR-4433a-5p	79	5.1425	hsa-miR-4433a-5p	113	8.0995	hsa-miR-4433a-5p	253	20.9806	hsa-miR-4433a-5p	1469	138.549
hsa-miR-4433a-3p	482	36.8437	hsa-miR-4433a-3p	189	15.2853	hsa-miR-4433a-3p	33	2.1481	hsa-miR-4433a-3p	22	1.5769	hsa-miR-4433a-3p	147	12.1903	hsa-miR-4433a-3p	254	23.9561
hsa-miR-4434	0	0	hsa-miR-4434	0	0	hsa-miR-4434	0	0	hsa-miR-4434	0	0	hsa-miR-4434	0	0	hsa-miR-4434	0	0
hsa-miR-4435	0	0	hsa-miR-4435	22	1.7792	hsa-miR-4435	14	0.9113	hsa-miR-4435	0	0	hsa-miR-4435	13	1.0781	hsa-miR-4435	64	6.0362
hsa-miR-4436a	0	0	hsa-miR-4436a	0	0	hsa-miR-4436a	0	0	hsa-miR-4436a	0	0	hsa-miR-4436a	0	0	hsa-miR-4436a	0	0
hsa-miR-4437	0	0	hsa-miR-4437	0	0	hsa-miR-4437	0	0	hsa-miR-4437	0	0	hsa-miR-4437	0	0	hsa-miR-4437	0	0
hsa-miR-548ae-3p	10	0.7644	hsa-miR-548ae-3p	20	1.6175	hsa-miR-548ae-3p	29	1.8878	hsa-miR-548ae-3p	21	1.5052	hsa-miR-548ae-3p	11	0.9122	hsa-miR-548ae-3p	30	2.8295
hsa-miR-548ae-5p	0	0	hsa-miR-548ae-5p	0	0	hsa-miR-548ae-5p	0	0	hsa-miR-548ae-5p	0	0	hsa-miR-548ae-5p	0	0	hsa-miR-548ae-5p	0	0
hsa-miR-4438	0	0	hsa-miR-4438	0	0	hsa-miR-4438	0	0	hsa-miR-4438	0	0	hsa-miR-4438	0	0	hsa-miR-4438	0	0
hsa-miR-4439	0	0	hsa-miR-4439	0	0	hsa-miR-4439	0	0	hsa-miR-4439	0	0	hsa-miR-4439	0	0	hsa-miR-4439	0	0
hsa-miR-4440	0	0	hsa-miR-4440	0	0	hsa-miR-4440	0	0	hsa-miR-4440	0	0	hsa-miR-4440	0	0	hsa-miR-4440	0	0
hsa-miR-4441	0	0	hsa-miR-4441	0	0	hsa-miR-4441	0	0	hsa-miR-4441	0	0	hsa-miR-4441	0	0	hsa-miR-4441	0	0
hsa-miR-4442	0	0	hsa-miR-4442	0	0	hsa-miR-4442	0	0	hsa-miR-4442	0	0	hsa-miR-4442	0	0	hsa-miR-4442	0	0
hsa-miR-4443	26	1.9874	hsa-miR-4443	12	0.9705	hsa-miR-4443	115	7.4859	hsa-miR-4443	11	0.7884	hsa-miR-4443	119	9.8684	hsa-miR-4443	81	7.6395
hsa-miR-4444	0	0	hsa-miR-4444	0	0	hsa-miR-4444	0	0	hsa-miR-4444	0	0	hsa-miR-4444	0	0	hsa-miR-4444	0	0
hsa-miR-4445-5p	0	0	hsa-miR-4445-5p	0	0	hsa-miR-4445-5p	0	0	hsa-miR-4445-5p	0	0	hsa-miR-4445-5p	0	0	hsa-miR-4445-5p	0	0
hsa-miR-4445-3p	0	0	hsa-miR-4445-3p	0	0	hsa-miR-4445-3p	0	0	hsa-miR-4445-3p	0	0	hsa-miR-4445-3p	0	0	hsa-miR-4445-3p	0	0
hsa-miR-4446-5p	0	0	hsa-miR-4446-5p	0	0	hsa-miR-4446-5p	0	0	hsa-miR-4446-5p	0	0	hsa-miR-4446-5p	0	0	hsa-miR-4446-5p	0	0
hsa-miR-4446-3p	254	19.4156	hsa-miR-4446-3p	237	19.1673	hsa-miR-4446-3p	59	3.8406	hsa-miR-4446-3p	50	3.5838	hsa-miR-4446-3p	195	16.1709	hsa-miR-4446-3p	288	27.1628
hsa-miR-4447	0	0	hsa-miR-4447	0	0	hsa-miR-4447	0	0	hsa-miR-4447	0	0	hsa-miR-4447	0	0	hsa-miR-4447	0	0
hsa-miR-4448	86	6.5738	hsa-miR-4448	20	1.6175	hsa-miR-4448	73	4.7519	hsa-miR-4448	454	32.5413	hsa-miR-4448	171	14.1806	hsa-miR-4448	37	3.4897
hsa-miR-4449	0	0	hsa-miR-4449	0	0	hsa-miR-4449	0	0	hsa-miR-4449	0	0	hsa-miR-4449	0	0	hsa-miR-4449	0	0
hsa-miR-548ag	0	0	hsa-miR-548ag	0	0	hsa-miR-548ag	0	0	hsa-miR-548ag	0	0	hsa-miR-548ag	0	0	hsa-miR-548ag	0	0
hsa-miR-4450	0	0	hsa-miR-4450	0	0	hsa-miR-4450	0	0	hsa-miR-4450	0	0	hsa-miR-4450	0	0	hsa-miR-4450	0	0
hsa-miR-548ah-5p	0	0	hsa-miR-548ah-5p	0	0	hsa-miR-548ah-5p	0	0	hsa-miR-548ah-5p	0	0	hsa-miR-548ah-5p	0	0	hsa-miR-548ah-5p	0	0
hsa-miR-548ah-3p	17	1.2995	hsa-miR-548ah-3p	18	1.4557	hsa-miR-548ah-3p	15	0.9764	hsa-miR-548ah-3p	0	0	hsa-miR-548ah-3p	0	0	hsa-miR-548ah-3p	23	2.1693
hsa-miR-4451	0	0	hsa-miR-4451	0	0	hsa-miR-4451	0	0	hsa-miR-4451	0	0	hsa-miR-4451	0	0	hsa-miR-4451	0	0
hsa-miR-4452	0	0	hsa-miR-4452	0	0	hsa-miR-4452	0	0	hsa-miR-4452	0	0	hsa-miR-4452	0	0	hsa-miR-4452	0	0
hsa-miR-4453	0	0	hsa-miR-4453	0	0	hsa-miR-4453	0	0	hsa-miR-4453	0	0	hsa-miR-4453	0	0	hsa-miR-4453	0	0
hsa-miR-4454	0	0	hsa-miR-4454	0	0	hsa-miR-4454	0	0	hsa-miR-4454	0	0	hsa-miR-4454	0	0	hsa-miR-4454	0	0
hsa-miR-4455	0	0	hsa-miR-4455	0	0	hsa-miR-4455	0	0	hsa-miR-4455	0	0	hsa-miR-4455	0	0	hsa-miR-4455	0	0
hsa-miR-4456	0	0	hsa-miR-4456	0	0	hsa-miR-4456	0	0	hsa-miR-4456	0	0	hsa-miR-4456	0	0	hsa-miR-4456	0	0
hsa-miR-4457	0	0	hsa-miR-4457	0	0	hsa-miR-4457	0	0	hsa-miR-4457	0	0	hsa-miR-4457	0	0	hsa-miR-4457	0	0
hsa-miR-4458	0	0	hsa-miR-4458	0	0	hsa-miR-4458	0	0	hsa-miR-4458	0	0	hsa-miR-4458	0	0	hsa-miR-4458	0	0
hsa-miR-4459	0	0	hsa-miR-4459	0	0	hsa-miR-4459	0	0	hsa-miR-4459	0	0	hsa-miR-4459	0	0	hsa-miR-4459	0	0
hsa-miR-4460	0	0	hsa-miR-4460	0	0	hsa-miR-4460	0	0	hsa-miR-4460	0	0	hsa-miR-4460	0	0	hsa-miR-4460	0	0
hsa-miR-4461	0	0	hsa-miR-4461	0	0	hsa-miR-4461	0	0	hsa-miR-4461	0	0	hsa-miR-4461	0	0	hsa-miR-4461	0	0
hsa-miR-378h	0	0	hsa-miR-378h	0	0	hsa-miR-378h	0	0	hsa-miR-378h	0	0	hsa-miR-378h	0	0	hsa-miR-378h	0	0
hsa-miR-3135b	3876	296.279	hsa-miR-3135b	1706	137.972	hsa-miR-3135b	609	39.6428	hsa-miR-3135b	21844	1565.71	hsa-miR-3135b	3893	322.837	hsa-miR-3135b	3775	356.04
hsa-miR-4462	0	0	hsa-miR-4462	0	0	hsa-miR-4462	0	0	hsa-miR-4462	0	0	hsa-miR-4462	0	0	hsa-miR-4462	0	0
hsa-miR-4463	0	0	hsa-miR-4463	0	0	hsa-miR-4463	0	0	hsa-miR-4463	0	0	hsa-miR-4463	0	0	hsa-miR-4463	0	0
hsa-miR-4464	0	0	hsa-miR-4464	0	0	hsa-miR-4464	0	0	hsa-miR-4464	0	0	hsa-miR-4464	0	0	hsa-miR-4464	0	0
hsa-miR-548ai	0	0	hsa-miR-548ai	0	0	hsa-miR-548ai	0	0	hsa-miR-548ai	0	0	hsa-miR-548ai	0	0	hsa-miR-548ai	0	0
hsa-miR-548aj-3p	0	0	hsa-miR-548aj-3p	0	0	hsa-miR-548aj-3p	0	0	hsa-miR-548aj-3p	0	0	hsa-miR-548aj-3p	0	0	hsa-miR-548aj-3p	0	0
hsa-miR-548aj-5p	18	1.3759	hsa-miR-548aj-5p	11	0.8896	hsa-miR-548aj-5p	25	1.6274	hsa-miR-548aj-5p	46	3.2971	hsa-miR-548aj-5p	31	2.5708	hsa-miR-548aj-5p	14	1.3204
hsa-miR-4465	0	0	hsa-miR-4465	0	0	hsa-miR-4465	0	0	hsa-miR-4465	0	0	hsa-miR-4465	0	0	hsa-miR-4465	0	0
hsa-miR-4466	0	0	hsa-miR-4466	0	0	hsa-miR-4466	0	0	hsa-miR-4466	0	0	hsa-miR-4466	0	0	hsa-miR-4466	0	0
hsa-miR-4467	0	0	hsa-miR-4467	0	0	hsa-miR-4467	0	0	hsa-miR-4467	0	0	hsa-miR-4467	17	1.4098	hsa-miR-4467	14	1.3204
hsa-miR-4468	0	0	hsa-miR-4468	0	0	hsa-miR-4468	0	0	hsa-miR-4468	0	0	hsa-miR-4468	0	0	hsa-miR-4468	0	0
hsa-miR-4469	0	0	hsa-miR-4469	0	0	hsa-miR-4469	0	0	hsa-miR-4469	0	0	hsa-miR-4469	0	0	hsa-miR-4469	0	0
hsa-miR-4470	0	0	hsa-miR-4470	0	0	hsa-miR-4470	0	0	hsa-miR-4470	0	0	hsa-miR-4470	0	0	hsa-miR-4470	0	0
hsa-miR-4471	0	0	hsa-miR-4471	0	0	hsa-miR-4471	0	0	hsa-miR-4471	0	0	hsa-miR-4471	0	0	hsa-miR-4471	0	0
hsa-miR-4472	0	0	hsa-miR-4472	0	0	hsa-miR-4472	0	0	hsa-miR-4472	0	0	hsa-miR-4472	0	0	hsa-miR-4472	0	0
hsa-miR-4473	13	0.9937	hsa-miR-4473	11	0.8896	hsa-miR-4473	0	0	hsa-miR-4473	0	0	hsa-miR-4473	0	0	hsa-miR-4473	10	0.9432
hsa-miR-4474-5p	0	0	hsa-miR-4474-5p	0	0	hsa-miR-4474-5p	0	0	hsa-miR-4474-5p	0	0	hsa-miR-4474-5p	0	0	hsa-miR-4474-5p	0	0
hsa-miR-4474-3p	0	0	hsa-miR-4474-3p	0	0	hsa-miR-4474-3p	0	0	hsa-miR-4474-3p	0	0	hsa-miR-4474-3p	0	0	hsa-miR-4474-3p	0	0
hsa-miR-4475	0	0	hsa-miR-4475	0	0	hsa-miR-4475	0	0	hsa-miR-4475	0	0	hsa-miR-4475	0	0	hsa-miR-4475	0	0
hsa-miR-4476	0	0	hsa-miR-4476	0	0	hsa-miR-4476	0	0	hsa-miR-4476	0	0	hsa-miR-4476	0	0	hsa-miR-4476	0	0
hsa-miR-4477a	0	0	hsa-miR-4477a	0	0	hsa-miR-4477a	0	0	hsa-miR-4477a	0	0	hsa-miR-4477a	0	0	hsa-miR-4477a	0	0
hsa-miR-4477b	0	0	hsa-miR-4477b	0	0	hsa-miR-4477b	0	0	hsa-miR-4477b	0	0	hsa-miR-4477b	0	0	hsa-miR-4477b	0	0
hsa-miR-4478	0	0	hsa-miR-4478	0	0	hsa-miR-4478	0	0	hsa-miR-4478	0	0	hsa-miR-4478	0	0	hsa-miR-4478	0	0
hsa-miR-3689c	0	0	hsa-miR-3689c	0	0	hsa-miR-3689c	0	0	hsa-miR-3689c	0	0	hsa-miR-3689c	0	0	hsa-miR-3689c	0	0
hsa-miR-3689d	0	0	hsa-miR-3689d	0	0	hsa-miR-3689d	0	0	hsa-miR-3689d	0	0	hsa-miR-3689d	0	0	hsa-miR-3689d	0	0
hsa-miR-3689e	0	0	hsa-miR-3689e	0	0	hsa-miR-3689e	0	0	hsa-miR-3689e	0	0	hsa-miR-3689e	0	0	hsa-miR-3689e	0	0
hsa-miR-3689f	0	0	hsa-miR-3689f	0	0	hsa-miR-3689f	0	0	hsa-miR-3689f	0	0	hsa-miR-3689f	0	0	hsa-miR-3689f	0	0
hsa-miR-4479	0	0	hsa-miR-4479	0	0	hsa-miR-4479	0	0	hsa-miR-4479	0	0	hsa-miR-4479	14	1.161	hsa-miR-4479	0	0
hsa-miR-3155b	0	0	hsa-miR-3155b	0	0	hsa-miR-3155b	0	0	hsa-miR-3155b	0	0	hsa-miR-3155b	0	0	hsa-miR-3155b	0	0
hsa-miR-548ak	0	0	hsa-miR-548ak	0	0	hsa-miR-548ak	0	0	hsa-miR-548ak	0	0	hsa-miR-548ak	0	0	hsa-miR-548ak	0	0
hsa-miR-4480	0	0	hsa-miR-4480	0	0	hsa-miR-4480	0	0	hsa-miR-4480	0	0	hsa-miR-4480	0	0	hsa-miR-4480	0	0
hsa-miR-4481	0	0	hsa-miR-4481	0	0	hsa-miR-4481	0	0	hsa-miR-4481	0	0	hsa-miR-4481	0	0	hsa-miR-4481	0	0
hsa-miR-4482-5p	0	0	hsa-miR-4482-5p	0	0	hsa-miR-4482-5p	0	0	hsa-miR-4482-5p	0	0	hsa-miR-4482-5p	0	0	hsa-miR-4482-5p	0	0
hsa-miR-4482-3p	0	0	hsa-miR-4482-3p	0	0	hsa-miR-4482-3p	0	0	hsa-miR-4482-3p	0	0	hsa-miR-4482-3p	0	0	hsa-miR-4482-3p	0	0
hsa-miR-4483	0	0	hsa-miR-4483	0	0	hsa-miR-4483	0	0	hsa-miR-4483	0	0	hsa-miR-4483	0	0	hsa-miR-4483	0	0
hsa-miR-4484	0	0	hsa-miR-4484	0	0	hsa-miR-4484	0	0	hsa-miR-4484	0	0	hsa-miR-4484	0	0	hsa-miR-4484	0	0
hsa-miR-4485-5p	0	0	hsa-miR-4485-5p	0	0	hsa-miR-4485-5p	0	0	hsa-miR-4485-5p	0	0	hsa-miR-4485-5p	0	0	hsa-miR-4485-5p	0	0
hsa-miR-4485-3p	36	2.7518	hsa-miR-4485-3p	10	0.8087	hsa-miR-4485-3p	0	0	hsa-miR-4485-3p	0	0	hsa-miR-4485-3p	0	0	hsa-miR-4485-3p	19	1.792
hsa-miR-4486	0	0	hsa-miR-4486	0	0	hsa-miR-4486	0	0	hsa-miR-4486	0	0	hsa-miR-4486	0	0	hsa-miR-4486	0	0
hsa-miR-4487	0	0	hsa-miR-4487	0	0	hsa-miR-4487	0	0	hsa-miR-4487	0	0	hsa-miR-4487	0	0	hsa-miR-4487	0	0
hsa-miR-4488	19	1.4523	hsa-miR-4488	15	1.2131	hsa-miR-4488	20	1.3019	hsa-miR-4488	0	0	hsa-miR-4488	111	9.2049	hsa-miR-4488	86	8.1111
hsa-miR-4489	0	0	hsa-miR-4489	0	0	hsa-miR-4489	24	1.5623	hsa-miR-4489	0	0	hsa-miR-4489	16	1.3268	hsa-miR-4489	20	1.8863
hsa-miR-548al	0	0	hsa-miR-548al	0	0	hsa-miR-548al	0	0	hsa-miR-548al	0	0	hsa-miR-548al	11	0.9122	hsa-miR-548al	0	0
hsa-miR-4490	0	0	hsa-miR-4490	0	0	hsa-miR-4490	0	0	hsa-miR-4490	0	0	hsa-miR-4490	0	0	hsa-miR-4490	0	0
hsa-miR-4491	0	0	hsa-miR-4491	0	0	hsa-miR-4491	0	0	hsa-miR-4491	0	0	hsa-miR-4491	0	0	hsa-miR-4491	0	0
hsa-miR-4492	19	1.4523	hsa-miR-4492	24	1.941	hsa-miR-4492	0	0	hsa-miR-4492	0	0	hsa-miR-4492	11	0.9122	hsa-miR-4492	12	1.1318
hsa-miR-4493	0	0	hsa-miR-4493	0	0	hsa-miR-4493	0	0	hsa-miR-4493	0	0	hsa-miR-4493	0	0	hsa-miR-4493	0	0
hsa-miR-4494	0	0	hsa-miR-4494	0	0	hsa-miR-4494	0	0	hsa-miR-4494	0	0	hsa-miR-4494	0	0	hsa-miR-4494	0	0
hsa-miR-4495	0	0	hsa-miR-4495	0	0	hsa-miR-4495	0	0	hsa-miR-4495	0	0	hsa-miR-4495	0	0	hsa-miR-4495	0	0
hsa-miR-4496	0	0	hsa-miR-4496	0	0	hsa-miR-4496	0	0	hsa-miR-4496	0	0	hsa-miR-4496	0	0	hsa-miR-4496	0	0
hsa-miR-4497	814	62.2216	hsa-miR-4497	613	49.5761	hsa-miR-4497	1052	68.4799	hsa-miR-4497	1851	132.674	hsa-miR-4497	3070	254.587	hsa-miR-4497	715	67.4354
hsa-miR-4498	0	0	hsa-miR-4498	0	0	hsa-miR-4498	0	0	hsa-miR-4498	0	0	hsa-miR-4498	0	0	hsa-miR-4498	0	0
hsa-miR-4419b	0	0	hsa-miR-4419b	0	0	hsa-miR-4419b	0	0	hsa-miR-4419b	0	0	hsa-miR-4419b	0	0	hsa-miR-4419b	0	0
hsa-miR-4499	0	0	hsa-miR-4499	0	0	hsa-miR-4499	0	0	hsa-miR-4499	0	0	hsa-miR-4499	0	0	hsa-miR-4499	0	0
hsa-miR-4500	1269	97.0014	hsa-miR-4500	468	37.8493	hsa-miR-4500	835	54.3543	hsa-miR-4500	3007	215.532	hsa-miR-4500	876	72.6444	hsa-miR-4500	601	56.6835
hsa-miR-4501	0	0	hsa-miR-4501	0	0	hsa-miR-4501	0	0	hsa-miR-4501	0	0	hsa-miR-4501	0	0	hsa-miR-4501	0	0
hsa-miR-4502	0	0	hsa-miR-4502	0	0	hsa-miR-4502	0	0	hsa-miR-4502	0	0	hsa-miR-4502	0	0	hsa-miR-4502	0	0
hsa-miR-4503	0	0	hsa-miR-4503	0	0	hsa-miR-4503	10	0.6509	hsa-miR-4503	0	0	hsa-miR-4503	0	0	hsa-miR-4503	0	0
hsa-miR-4504	23	1.7581	hsa-miR-4504	0	0	hsa-miR-4504	35	2.2783	hsa-miR-4504	52	3.7272	hsa-miR-4504	0	0	hsa-miR-4504	27	2.5465
hsa-miR-4505	0	0	hsa-miR-4505	0	0	hsa-miR-4505	0	0	hsa-miR-4505	0	0	hsa-miR-4505	0	0	hsa-miR-4505	0	0
hsa-miR-4506	0	0	hsa-miR-4506	0	0	hsa-miR-4506	0	0	hsa-miR-4506	0	0	hsa-miR-4506	0	0	hsa-miR-4506	0	0
hsa-miR-2392	0	0	hsa-miR-2392	0	0	hsa-miR-2392	0	0	hsa-miR-2392	0	0	hsa-miR-2392	0	0	hsa-miR-2392	0	0
hsa-miR-4507	0	0	hsa-miR-4507	0	0	hsa-miR-4507	0	0	hsa-miR-4507	0	0	hsa-miR-4507	0	0	hsa-miR-4507	0	0
hsa-miR-4508	139	10.6251	hsa-miR-4508	198	16.0132	hsa-miR-4508	238	15.4926	hsa-miR-4508	31	2.222	hsa-miR-4508	597	49.5077	hsa-miR-4508	95	8.96
hsa-miR-4509	0	0	hsa-miR-4509	0	0	hsa-miR-4509	0	0	hsa-miR-4509	0	0	hsa-miR-4509	0	0	hsa-miR-4509	0	0
hsa-miR-4510	0	0	hsa-miR-4510	0	0	hsa-miR-4510	0	0	hsa-miR-4510	0	0	hsa-miR-4510	0	0	hsa-miR-4510	0	0
hsa-miR-4511	10	0.7644	hsa-miR-4511	0	0	hsa-miR-4511	11	0.716	hsa-miR-4511	22	1.5769	hsa-miR-4511	0	0	hsa-miR-4511	0	0
hsa-miR-4512	0	0	hsa-miR-4512	0	0	hsa-miR-4512	0	0	hsa-miR-4512	0	0	hsa-miR-4512	0	0	hsa-miR-4512	0	0
hsa-miR-4513	0	0	hsa-miR-4513	0	0	hsa-miR-4513	0	0	hsa-miR-4513	0	0	hsa-miR-4513	0	0	hsa-miR-4513	0	0
hsa-miR-4514	0	0	hsa-miR-4514	0	0	hsa-miR-4514	0	0	hsa-miR-4514	0	0	hsa-miR-4514	0	0	hsa-miR-4514	0	0
hsa-miR-4515	0	0	hsa-miR-4515	0	0	hsa-miR-4515	0	0	hsa-miR-4515	0	0	hsa-miR-4515	0	0	hsa-miR-4515	0	0
hsa-miR-4516	0	0	hsa-miR-4516	0	0	hsa-miR-4516	15	0.9764	hsa-miR-4516	0	0	hsa-miR-4516	19	1.5756	hsa-miR-4516	0	0
hsa-miR-4517	0	0	hsa-miR-4517	0	0	hsa-miR-4517	0	0	hsa-miR-4517	0	0	hsa-miR-4517	0	0	hsa-miR-4517	0	0
hsa-miR-4518	0	0	hsa-miR-4518	0	0	hsa-miR-4518	0	0	hsa-miR-4518	0	0	hsa-miR-4518	0	0	hsa-miR-4518	0	0
hsa-miR-4519	0	0	hsa-miR-4519	0	0	hsa-miR-4519	0	0	hsa-miR-4519	0	0	hsa-miR-4519	0	0	hsa-miR-4519	0	0
hsa-miR-4520-5p	0	0	hsa-miR-4520-5p	0	0	hsa-miR-4520-5p	0	0	hsa-miR-4520-5p	0	0	hsa-miR-4520-5p	0	0	hsa-miR-4520-5p	0	0
hsa-miR-4520-3p	0	0	hsa-miR-4520-3p	0	0	hsa-miR-4520-3p	0	0	hsa-miR-4520-3p	0	0	hsa-miR-4520-3p	0	0	hsa-miR-4520-3p	0	0
hsa-miR-4521	0	0	hsa-miR-4521	0	0	hsa-miR-4521	0	0	hsa-miR-4521	0	0	hsa-miR-4521	0	0	hsa-miR-4521	0	0
hsa-miR-1269b	0	0	hsa-miR-1269b	0	0	hsa-miR-1269b	0	0	hsa-miR-1269b	0	0	hsa-miR-1269b	0	0	hsa-miR-1269b	0	0
hsa-miR-4522	0	0	hsa-miR-4522	0	0	hsa-miR-4522	0	0	hsa-miR-4522	0	0	hsa-miR-4522	0	0	hsa-miR-4522	0	0
hsa-miR-4523	0	0	hsa-miR-4523	0	0	hsa-miR-4523	0	0	hsa-miR-4523	0	0	hsa-miR-4523	0	0	hsa-miR-4523	0	0
hsa-miR-4524a-5p	0	0	hsa-miR-4524a-5p	0	0	hsa-miR-4524a-5p	0	0	hsa-miR-4524a-5p	0	0	hsa-miR-4524a-5p	0	0	hsa-miR-4524a-5p	0	0
hsa-miR-4524a-3p	0	0	hsa-miR-4524a-3p	0	0	hsa-miR-4524a-3p	0	0	hsa-miR-4524a-3p	0	0	hsa-miR-4524a-3p	0	0	hsa-miR-4524a-3p	0	0
hsa-miR-4525	0	0	hsa-miR-4525	0	0	hsa-miR-4525	0	0	hsa-miR-4525	0	0	hsa-miR-4525	0	0	hsa-miR-4525	0	0
hsa-miR-4526	0	0	hsa-miR-4526	0	0	hsa-miR-4526	0	0	hsa-miR-4526	0	0	hsa-miR-4526	0	0	hsa-miR-4526	0	0
hsa-miR-4527	0	0	hsa-miR-4527	0	0	hsa-miR-4527	0	0	hsa-miR-4527	0	0	hsa-miR-4527	0	0	hsa-miR-4527	0	0
hsa-miR-4528	0	0	hsa-miR-4528	0	0	hsa-miR-4528	0	0	hsa-miR-4528	0	0	hsa-miR-4528	0	0	hsa-miR-4528	0	0
hsa-miR-4529-5p	0	0	hsa-miR-4529-5p	0	0	hsa-miR-4529-5p	0	0	hsa-miR-4529-5p	0	0	hsa-miR-4529-5p	0	0	hsa-miR-4529-5p	0	0
hsa-miR-4529-3p	0	0	hsa-miR-4529-3p	0	0	hsa-miR-4529-3p	0	0	hsa-miR-4529-3p	0	0	hsa-miR-4529-3p	0	0	hsa-miR-4529-3p	0	0
hsa-miR-4530	0	0	hsa-miR-4530	0	0	hsa-miR-4530	0	0	hsa-miR-4530	0	0	hsa-miR-4530	0	0	hsa-miR-4530	0	0
hsa-miR-4531	0	0	hsa-miR-4531	0	0	hsa-miR-4531	0	0	hsa-miR-4531	0	0	hsa-miR-4531	0	0	hsa-miR-4531	0	0
hsa-miR-4532	0	0	hsa-miR-4532	0	0	hsa-miR-4532	0	0	hsa-miR-4532	0	0	hsa-miR-4532	10	0.8293	hsa-miR-4532	0	0
hsa-miR-4533	0	0	hsa-miR-4533	0	0	hsa-miR-4533	0	0	hsa-miR-4533	0	0	hsa-miR-4533	17	1.4098	hsa-miR-4533	12	1.1318
hsa-miR-4534	0	0	hsa-miR-4534	0	0	hsa-miR-4534	0	0	hsa-miR-4534	0	0	hsa-miR-4534	0	0	hsa-miR-4534	0	0
hsa-miR-378i	0	0	hsa-miR-378i	0	0	hsa-miR-378i	0	0	hsa-miR-378i	0	0	hsa-miR-378i	0	0	hsa-miR-378i	0	0
hsa-miR-4535	0	0	hsa-miR-4535	0	0	hsa-miR-4535	0	0	hsa-miR-4535	0	0	hsa-miR-4535	11	0.9122	hsa-miR-4535	0	0
hsa-miR-548am-5p	0	0	hsa-miR-548am-5p	0	0	hsa-miR-548am-5p	0	0	hsa-miR-548am-5p	0	0	hsa-miR-548am-5p	0	0	hsa-miR-548am-5p	0	0
hsa-miR-548am-3p	0	0	hsa-miR-548am-3p	0	0	hsa-miR-548am-3p	0	0	hsa-miR-548am-3p	0	0	hsa-miR-548am-3p	0	0	hsa-miR-548am-3p	0	0
hsa-miR-1587	0	0	hsa-miR-1587	0	0	hsa-miR-1587	0	0	hsa-miR-1587	0	0	hsa-miR-1587	26	2.1561	hsa-miR-1587	0	0
hsa-miR-4536-5p	0	0	hsa-miR-4536-5p	0	0	hsa-miR-4536-5p	0	0	hsa-miR-4536-5p	0	0	hsa-miR-4536-5p	0	0	hsa-miR-4536-5p	0	0
hsa-miR-4536-3p	0	0	hsa-miR-4536-3p	0	0	hsa-miR-4536-3p	0	0	hsa-miR-4536-3p	0	0	hsa-miR-4536-3p	0	0	hsa-miR-4536-3p	0	0
hsa-miR-548an	0	0	hsa-miR-548an	0	0	hsa-miR-548an	0	0	hsa-miR-548an	0	0	hsa-miR-548an	0	0	hsa-miR-548an	0	0
hsa-miR-4537	0	0	hsa-miR-4537	0	0	hsa-miR-4537	0	0	hsa-miR-4537	0	0	hsa-miR-4537	0	0	hsa-miR-4537	0	0
hsa-miR-4538	0	0	hsa-miR-4538	0	0	hsa-miR-4538	0	0	hsa-miR-4538	0	0	hsa-miR-4538	0	0	hsa-miR-4538	0	0
hsa-miR-4539	0	0	hsa-miR-4539	0	0	hsa-miR-4539	0	0	hsa-miR-4539	0	0	hsa-miR-4539	0	0	hsa-miR-4539	0	0
hsa-miR-4540	0	0	hsa-miR-4540	0	0	hsa-miR-4540	0	0	hsa-miR-4540	0	0	hsa-miR-4540	0	0	hsa-miR-4540	0	0
hsa-miR-3960	18	1.3759	hsa-miR-3960	10	0.8087	hsa-miR-3960	14	0.9113	hsa-miR-3960	0	0	hsa-miR-3960	81	6.7171	hsa-miR-3960	54	5.093
hsa-miR-3972	0	0	hsa-miR-3972	0	0	hsa-miR-3972	0	0	hsa-miR-3972	0	0	hsa-miR-3972	0	0	hsa-miR-3972	0	0
hsa-miR-3973	0	0	hsa-miR-3973	0	0	hsa-miR-3973	0	0	hsa-miR-3973	0	0	hsa-miR-3973	0	0	hsa-miR-3973	0	0
hsa-miR-3974	0	0	hsa-miR-3974	0	0	hsa-miR-3974	0	0	hsa-miR-3974	0	0	hsa-miR-3974	0	0	hsa-miR-3974	0	0
hsa-miR-3975	0	0	hsa-miR-3975	0	0	hsa-miR-3975	0	0	hsa-miR-3975	0	0	hsa-miR-3975	0	0	hsa-miR-3975	0	0
hsa-miR-3976	0	0	hsa-miR-3976	0	0	hsa-miR-3976	0	0	hsa-miR-3976	0	0	hsa-miR-3976	0	0	hsa-miR-3976	0	0
hsa-miR-3977	0	0	hsa-miR-3977	0	0	hsa-miR-3977	0	0	hsa-miR-3977	0	0	hsa-miR-3977	0	0	hsa-miR-3977	0	0
hsa-miR-3978	0	0	hsa-miR-3978	0	0	hsa-miR-3978	0	0	hsa-miR-3978	0	0	hsa-miR-3978	0	0	hsa-miR-3978	0	0
hsa-miR-4632-5p	0	0	hsa-miR-4632-5p	0	0	hsa-miR-4632-5p	0	0	hsa-miR-4632-5p	0	0	hsa-miR-4632-5p	0	0	hsa-miR-4632-5p	0	0
hsa-miR-4632-3p	0	0	hsa-miR-4632-3p	0	0	hsa-miR-4632-3p	0	0	hsa-miR-4632-3p	0	0	hsa-miR-4632-3p	0	0	hsa-miR-4632-3p	0	0
hsa-miR-4633-5p	0	0	hsa-miR-4633-5p	0	0	hsa-miR-4633-5p	0	0	hsa-miR-4633-5p	0	0	hsa-miR-4633-5p	0	0	hsa-miR-4633-5p	0	0
hsa-miR-4633-3p	0	0	hsa-miR-4633-3p	0	0	hsa-miR-4633-3p	0	0	hsa-miR-4633-3p	0	0	hsa-miR-4633-3p	0	0	hsa-miR-4633-3p	0	0
hsa-miR-4634	0	0	hsa-miR-4634	0	0	hsa-miR-4634	0	0	hsa-miR-4634	0	0	hsa-miR-4634	0	0	hsa-miR-4634	0	0
hsa-miR-4635	0	0	hsa-miR-4635	0	0	hsa-miR-4635	0	0	hsa-miR-4635	0	0	hsa-miR-4635	0	0	hsa-miR-4635	0	0
hsa-miR-4636	0	0	hsa-miR-4636	0	0	hsa-miR-4636	0	0	hsa-miR-4636	0	0	hsa-miR-4636	0	0	hsa-miR-4636	0	0
hsa-miR-4637	0	0	hsa-miR-4637	0	0	hsa-miR-4637	0	0	hsa-miR-4637	0	0	hsa-miR-4637	0	0	hsa-miR-4637	10	0.9432
hsa-miR-4638-5p	0	0	hsa-miR-4638-5p	0	0	hsa-miR-4638-5p	0	0	hsa-miR-4638-5p	0	0	hsa-miR-4638-5p	0	0	hsa-miR-4638-5p	0	0
hsa-miR-4638-3p	0	0	hsa-miR-4638-3p	0	0	hsa-miR-4638-3p	0	0	hsa-miR-4638-3p	0	0	hsa-miR-4638-3p	0	0	hsa-miR-4638-3p	0	0
hsa-miR-4639-5p	0	0	hsa-miR-4639-5p	0	0	hsa-miR-4639-5p	0	0	hsa-miR-4639-5p	0	0	hsa-miR-4639-5p	0	0	hsa-miR-4639-5p	11	1.0375
hsa-miR-4639-3p	0	0	hsa-miR-4639-3p	0	0	hsa-miR-4639-3p	0	0	hsa-miR-4639-3p	0	0	hsa-miR-4639-3p	0	0	hsa-miR-4639-3p	0	0
hsa-miR-4640-5p	0	0	hsa-miR-4640-5p	0	0	hsa-miR-4640-5p	0	0	hsa-miR-4640-5p	0	0	hsa-miR-4640-5p	0	0	hsa-miR-4640-5p	0	0
hsa-miR-4640-3p	0	0	hsa-miR-4640-3p	0	0	hsa-miR-4640-3p	0	0	hsa-miR-4640-3p	0	0	hsa-miR-4640-3p	0	0	hsa-miR-4640-3p	0	0
hsa-miR-4641	0	0	hsa-miR-4641	0	0	hsa-miR-4641	0	0	hsa-miR-4641	0	0	hsa-miR-4641	0	0	hsa-miR-4641	0	0
hsa-miR-4642	0	0	hsa-miR-4642	0	0	hsa-miR-4642	0	0	hsa-miR-4642	0	0	hsa-miR-4642	0	0	hsa-miR-4642	0	0
hsa-miR-4643	0	0	hsa-miR-4643	0	0	hsa-miR-4643	0	0	hsa-miR-4643	0	0	hsa-miR-4643	0	0	hsa-miR-4643	0	0
hsa-miR-4644	0	0	hsa-miR-4644	0	0	hsa-miR-4644	30	1.9528	hsa-miR-4644	0	0	hsa-miR-4644	0	0	hsa-miR-4644	0	0
hsa-miR-4645-5p	0	0	hsa-miR-4645-5p	0	0	hsa-miR-4645-5p	0	0	hsa-miR-4645-5p	0	0	hsa-miR-4645-5p	0	0	hsa-miR-4645-5p	0	0
hsa-miR-4645-3p	0	0	hsa-miR-4645-3p	0	0	hsa-miR-4645-3p	0	0	hsa-miR-4645-3p	0	0	hsa-miR-4645-3p	10	0.8293	hsa-miR-4645-3p	0	0
hsa-miR-4646-5p	0	0	hsa-miR-4646-5p	0	0	hsa-miR-4646-5p	0	0	hsa-miR-4646-5p	0	0	hsa-miR-4646-5p	0	0	hsa-miR-4646-5p	0	0
hsa-miR-4646-3p	0	0	hsa-miR-4646-3p	0	0	hsa-miR-4646-3p	0	0	hsa-miR-4646-3p	0	0	hsa-miR-4646-3p	0	0	hsa-miR-4646-3p	0	0
hsa-miR-4647	0	0	hsa-miR-4647	0	0	hsa-miR-4647	0	0	hsa-miR-4647	0	0	hsa-miR-4647	0	0	hsa-miR-4647	14	1.3204
hsa-miR-4648	0	0	hsa-miR-4648	0	0	hsa-miR-4648	0	0	hsa-miR-4648	0	0	hsa-miR-4648	0	0	hsa-miR-4648	0	0
hsa-miR-4649-5p	0	0	hsa-miR-4649-5p	0	0	hsa-miR-4649-5p	0	0	hsa-miR-4649-5p	0	0	hsa-miR-4649-5p	0	0	hsa-miR-4649-5p	0	0
hsa-miR-4649-3p	0	0	hsa-miR-4649-3p	0	0	hsa-miR-4649-3p	0	0	hsa-miR-4649-3p	0	0	hsa-miR-4649-3p	0	0	hsa-miR-4649-3p	0	0
hsa-miR-4650-5p	0	0	hsa-miR-4650-5p	0	0	hsa-miR-4650-5p	0	0	hsa-miR-4650-5p	0	0	hsa-miR-4650-5p	0	0	hsa-miR-4650-5p	0	0
hsa-miR-4650-3p	0	0	hsa-miR-4650-3p	0	0	hsa-miR-4650-3p	0	0	hsa-miR-4650-3p	0	0	hsa-miR-4650-3p	0	0	hsa-miR-4650-3p	0	0
hsa-miR-4651	0	0	hsa-miR-4651	0	0	hsa-miR-4651	0	0	hsa-miR-4651	0	0	hsa-miR-4651	0	0	hsa-miR-4651	0	0
hsa-miR-4652-5p	0	0	hsa-miR-4652-5p	0	0	hsa-miR-4652-5p	0	0	hsa-miR-4652-5p	0	0	hsa-miR-4652-5p	0	0	hsa-miR-4652-5p	0	0
hsa-miR-4652-3p	0	0	hsa-miR-4652-3p	0	0	hsa-miR-4652-3p	0	0	hsa-miR-4652-3p	0	0	hsa-miR-4652-3p	0	0	hsa-miR-4652-3p	0	0
hsa-miR-4653-5p	0	0	hsa-miR-4653-5p	0	0	hsa-miR-4653-5p	0	0	hsa-miR-4653-5p	0	0	hsa-miR-4653-5p	0	0	hsa-miR-4653-5p	0	0
hsa-miR-4653-3p	0	0	hsa-miR-4653-3p	0	0	hsa-miR-4653-3p	0	0	hsa-miR-4653-3p	0	0	hsa-miR-4653-3p	0	0	hsa-miR-4653-3p	0	0
hsa-miR-4654	0	0	hsa-miR-4654	0	0	hsa-miR-4654	0	0	hsa-miR-4654	0	0	hsa-miR-4654	14	1.161	hsa-miR-4654	20	1.8863
hsa-miR-4655-5p	0	0	hsa-miR-4655-5p	0	0	hsa-miR-4655-5p	0	0	hsa-miR-4655-5p	0	0	hsa-miR-4655-5p	0	0	hsa-miR-4655-5p	0	0
hsa-miR-4655-3p	0	0	hsa-miR-4655-3p	0	0	hsa-miR-4655-3p	0	0	hsa-miR-4655-3p	0	0	hsa-miR-4655-3p	0	0	hsa-miR-4655-3p	0	0
hsa-miR-4656	0	0	hsa-miR-4656	0	0	hsa-miR-4656	0	0	hsa-miR-4656	0	0	hsa-miR-4656	0	0	hsa-miR-4656	0	0
hsa-miR-4657	0	0	hsa-miR-4657	0	0	hsa-miR-4657	0	0	hsa-miR-4657	0	0	hsa-miR-4657	0	0	hsa-miR-4657	0	0
hsa-miR-4658	0	0	hsa-miR-4658	0	0	hsa-miR-4658	0	0	hsa-miR-4658	0	0	hsa-miR-4658	0	0	hsa-miR-4658	0	0
hsa-miR-4659a-5p	0	0	hsa-miR-4659a-5p	0	0	hsa-miR-4659a-5p	0	0	hsa-miR-4659a-5p	0	0	hsa-miR-4659a-5p	0	0	hsa-miR-4659a-5p	0	0
hsa-miR-4659a-3p	10	0.7644	hsa-miR-4659a-3p	0	0	hsa-miR-4659a-3p	0	0	hsa-miR-4659a-3p	14	1.0035	hsa-miR-4659a-3p	0	0	hsa-miR-4659a-3p	10	0.9432
hsa-miR-4660	0	0	hsa-miR-4660	0	0	hsa-miR-4660	0	0	hsa-miR-4660	0	0	hsa-miR-4660	0	0	hsa-miR-4660	0	0
hsa-miR-4661-5p	0	0	hsa-miR-4661-5p	0	0	hsa-miR-4661-5p	0	0	hsa-miR-4661-5p	0	0	hsa-miR-4661-5p	0	0	hsa-miR-4661-5p	0	0
hsa-miR-4661-3p	0	0	hsa-miR-4661-3p	0	0	hsa-miR-4661-3p	0	0	hsa-miR-4661-3p	0	0	hsa-miR-4661-3p	0	0	hsa-miR-4661-3p	0	0
hsa-miR-4662a-5p	0	0	hsa-miR-4662a-5p	0	0	hsa-miR-4662a-5p	0	0	hsa-miR-4662a-5p	0	0	hsa-miR-4662a-5p	0	0	hsa-miR-4662a-5p	0	0
hsa-miR-4662a-3p	0	0	hsa-miR-4662a-3p	0	0	hsa-miR-4662a-3p	0	0	hsa-miR-4662a-3p	0	0	hsa-miR-4662a-3p	0	0	hsa-miR-4662a-3p	0	0
hsa-miR-4659b-5p	12	0.9173	hsa-miR-4659b-5p	0	0	hsa-miR-4659b-5p	15	0.9764	hsa-miR-4659b-5p	12	0.8601	hsa-miR-4659b-5p	0	0	hsa-miR-4659b-5p	0	0
hsa-miR-4659b-3p	0	0	hsa-miR-4659b-3p	0	0	hsa-miR-4659b-3p	0	0	hsa-miR-4659b-3p	0	0	hsa-miR-4659b-3p	0	0	hsa-miR-4659b-3p	0	0
hsa-miR-4663	0	0	hsa-miR-4663	0	0	hsa-miR-4663	0	0	hsa-miR-4663	0	0	hsa-miR-4663	0	0	hsa-miR-4663	0	0
hsa-miR-4662b	0	0	hsa-miR-4662b	0	0	hsa-miR-4662b	0	0	hsa-miR-4662b	0	0	hsa-miR-4662b	0	0	hsa-miR-4662b	0	0
hsa-miR-4664-5p	0	0	hsa-miR-4664-5p	0	0	hsa-miR-4664-5p	0	0	hsa-miR-4664-5p	0	0	hsa-miR-4664-5p	0	0	hsa-miR-4664-5p	0	0
hsa-miR-4664-3p	0	0	hsa-miR-4664-3p	0	0	hsa-miR-4664-3p	0	0	hsa-miR-4664-3p	0	0	hsa-miR-4664-3p	0	0	hsa-miR-4664-3p	0	0
hsa-miR-4665-5p	29	2.2167	hsa-miR-4665-5p	15	1.2131	hsa-miR-4665-5p	10	0.6509	hsa-miR-4665-5p	0	0	hsa-miR-4665-5p	78	6.4683	hsa-miR-4665-5p	70	6.6021
hsa-miR-4665-3p	0	0	hsa-miR-4665-3p	0	0	hsa-miR-4665-3p	0	0	hsa-miR-4665-3p	0	0	hsa-miR-4665-3p	0	0	hsa-miR-4665-3p	0	0
hsa-miR-4666a-5p	0	0	hsa-miR-4666a-5p	0	0	hsa-miR-4666a-5p	0	0	hsa-miR-4666a-5p	0	0	hsa-miR-4666a-5p	0	0	hsa-miR-4666a-5p	0	0
hsa-miR-4666a-3p	0	0	hsa-miR-4666a-3p	0	0	hsa-miR-4666a-3p	0	0	hsa-miR-4666a-3p	0	0	hsa-miR-4666a-3p	0	0	hsa-miR-4666a-3p	0	0
hsa-miR-4667-5p	0	0	hsa-miR-4667-5p	0	0	hsa-miR-4667-5p	0	0	hsa-miR-4667-5p	0	0	hsa-miR-4667-5p	0	0	hsa-miR-4667-5p	0	0
hsa-miR-4667-3p	0	0	hsa-miR-4667-3p	0	0	hsa-miR-4667-3p	0	0	hsa-miR-4667-3p	0	0	hsa-miR-4667-3p	0	0	hsa-miR-4667-3p	0	0
hsa-miR-4668-5p	0	0	hsa-miR-4668-5p	0	0	hsa-miR-4668-5p	0	0	hsa-miR-4668-5p	0	0	hsa-miR-4668-5p	0	0	hsa-miR-4668-5p	0	0
hsa-miR-4668-3p	0	0	hsa-miR-4668-3p	0	0	hsa-miR-4668-3p	0	0	hsa-miR-4668-3p	0	0	hsa-miR-4668-3p	0	0	hsa-miR-4668-3p	0	0
hsa-miR-219b-5p	0	0	hsa-miR-219b-5p	0	0	hsa-miR-219b-5p	0	0	hsa-miR-219b-5p	0	0	hsa-miR-219b-5p	0	0	hsa-miR-219b-5p	0	0
hsa-miR-219b-3p	0	0	hsa-miR-219b-3p	0	0	hsa-miR-219b-3p	0	0	hsa-miR-219b-3p	0	0	hsa-miR-219b-3p	0	0	hsa-miR-219b-3p	0	0
hsa-miR-4669	0	0	hsa-miR-4669	23	1.8601	hsa-miR-4669	10	0.6509	hsa-miR-4669	0	0	hsa-miR-4669	0	0	hsa-miR-4669	43	4.0556
hsa-miR-4670-5p	0	0	hsa-miR-4670-5p	0	0	hsa-miR-4670-5p	0	0	hsa-miR-4670-5p	0	0	hsa-miR-4670-5p	0	0	hsa-miR-4670-5p	0	0
hsa-miR-4670-3p	0	0	hsa-miR-4670-3p	0	0	hsa-miR-4670-3p	0	0	hsa-miR-4670-3p	0	0	hsa-miR-4670-3p	0	0	hsa-miR-4670-3p	0	0
hsa-miR-4671-5p	0	0	hsa-miR-4671-5p	0	0	hsa-miR-4671-5p	0	0	hsa-miR-4671-5p	0	0	hsa-miR-4671-5p	0	0	hsa-miR-4671-5p	0	0
hsa-miR-4671-3p	0	0	hsa-miR-4671-3p	0	0	hsa-miR-4671-3p	0	0	hsa-miR-4671-3p	0	0	hsa-miR-4671-3p	0	0	hsa-miR-4671-3p	0	0
hsa-miR-4672	0	0	hsa-miR-4672	0	0	hsa-miR-4672	0	0	hsa-miR-4672	0	0	hsa-miR-4672	0	0	hsa-miR-4672	0	0
hsa-miR-4673	0	0	hsa-miR-4673	0	0	hsa-miR-4673	0	0	hsa-miR-4673	0	0	hsa-miR-4673	0	0	hsa-miR-4673	0	0
hsa-miR-4674	0	0	hsa-miR-4674	0	0	hsa-miR-4674	0	0	hsa-miR-4674	0	0	hsa-miR-4674	0	0	hsa-miR-4674	0	0
hsa-miR-4675	0	0	hsa-miR-4675	0	0	hsa-miR-4675	0	0	hsa-miR-4675	0	0	hsa-miR-4675	0	0	hsa-miR-4675	0	0
hsa-miR-4676-5p	0	0	hsa-miR-4676-5p	0	0	hsa-miR-4676-5p	0	0	hsa-miR-4676-5p	0	0	hsa-miR-4676-5p	0	0	hsa-miR-4676-5p	0	0
hsa-miR-4676-3p	0	0	hsa-miR-4676-3p	0	0	hsa-miR-4676-3p	0	0	hsa-miR-4676-3p	0	0	hsa-miR-4676-3p	0	0	hsa-miR-4676-3p	0	0
hsa-miR-4677-5p	0	0	hsa-miR-4677-5p	0	0	hsa-miR-4677-5p	0	0	hsa-miR-4677-5p	0	0	hsa-miR-4677-5p	0	0	hsa-miR-4677-5p	0	0
hsa-miR-4677-3p	23	1.7581	hsa-miR-4677-3p	13	1.0514	hsa-miR-4677-3p	16	1.0415	hsa-miR-4677-3p	25	1.7919	hsa-miR-4677-3p	28	2.322	hsa-miR-4677-3p	0	0
hsa-miR-4678	0	0	hsa-miR-4678	0	0	hsa-miR-4678	0	0	hsa-miR-4678	0	0	hsa-miR-4678	0	0	hsa-miR-4678	0	0
hsa-miR-4679	0	0	hsa-miR-4679	0	0	hsa-miR-4679	0	0	hsa-miR-4679	0	0	hsa-miR-4679	0	0	hsa-miR-4679	0	0
hsa-miR-4680-5p	0	0	hsa-miR-4680-5p	0	0	hsa-miR-4680-5p	0	0	hsa-miR-4680-5p	0	0	hsa-miR-4680-5p	0	0	hsa-miR-4680-5p	0	0
hsa-miR-4680-3p	0	0	hsa-miR-4680-3p	0	0	hsa-miR-4680-3p	0	0	hsa-miR-4680-3p	0	0	hsa-miR-4680-3p	0	0	hsa-miR-4680-3p	0	0
hsa-miR-4681	0	0	hsa-miR-4681	0	0	hsa-miR-4681	0	0	hsa-miR-4681	0	0	hsa-miR-4681	0	0	hsa-miR-4681	0	0
hsa-miR-4682	0	0	hsa-miR-4682	0	0	hsa-miR-4682	0	0	hsa-miR-4682	0	0	hsa-miR-4682	0	0	hsa-miR-4682	0	0
hsa-miR-4683	0	0	hsa-miR-4683	0	0	hsa-miR-4683	0	0	hsa-miR-4683	0	0	hsa-miR-4683	0	0	hsa-miR-4683	0	0
hsa-miR-4684-5p	0	0	hsa-miR-4684-5p	0	0	hsa-miR-4684-5p	0	0	hsa-miR-4684-5p	0	0	hsa-miR-4684-5p	0	0	hsa-miR-4684-5p	0	0
hsa-miR-4684-3p	0	0	hsa-miR-4684-3p	0	0	hsa-miR-4684-3p	0	0	hsa-miR-4684-3p	0	0	hsa-miR-4684-3p	0	0	hsa-miR-4684-3p	0	0
hsa-miR-4685-5p	0	0	hsa-miR-4685-5p	0	0	hsa-miR-4685-5p	0	0	hsa-miR-4685-5p	0	0	hsa-miR-4685-5p	0	0	hsa-miR-4685-5p	0	0
hsa-miR-4685-3p	0	0	hsa-miR-4685-3p	0	0	hsa-miR-4685-3p	14	0.9113	hsa-miR-4685-3p	0	0	hsa-miR-4685-3p	13	1.0781	hsa-miR-4685-3p	0	0
hsa-miR-4686	0	0	hsa-miR-4686	0	0	hsa-miR-4686	0	0	hsa-miR-4686	0	0	hsa-miR-4686	0	0	hsa-miR-4686	0	0
hsa-miR-4687-5p	0	0	hsa-miR-4687-5p	0	0	hsa-miR-4687-5p	0	0	hsa-miR-4687-5p	0	0	hsa-miR-4687-5p	0	0	hsa-miR-4687-5p	0	0
hsa-miR-4687-3p	0	0	hsa-miR-4687-3p	0	0	hsa-miR-4687-3p	0	0	hsa-miR-4687-3p	0	0	hsa-miR-4687-3p	0	0	hsa-miR-4687-3p	0	0
hsa-miR-1343-5p	0	0	hsa-miR-1343-5p	0	0	hsa-miR-1343-5p	0	0	hsa-miR-1343-5p	0	0	hsa-miR-1343-5p	0	0	hsa-miR-1343-5p	0	0
hsa-miR-1343-3p	10	0.7644	hsa-miR-1343-3p	16	1.294	hsa-miR-1343-3p	0	0	hsa-miR-1343-3p	0	0	hsa-miR-1343-3p	19	1.5756	hsa-miR-1343-3p	14	1.3204
hsa-miR-4688	0	0	hsa-miR-4688	0	0	hsa-miR-4688	0	0	hsa-miR-4688	0	0	hsa-miR-4688	0	0	hsa-miR-4688	13	1.2261
hsa-miR-4689	0	0	hsa-miR-4689	0	0	hsa-miR-4689	0	0	hsa-miR-4689	0	0	hsa-miR-4689	0	0	hsa-miR-4689	0	0
hsa-miR-4690-5p	0	0	hsa-miR-4690-5p	0	0	hsa-miR-4690-5p	0	0	hsa-miR-4690-5p	0	0	hsa-miR-4690-5p	0	0	hsa-miR-4690-5p	0	0
hsa-miR-4690-3p	0	0	hsa-miR-4690-3p	0	0	hsa-miR-4690-3p	15	0.9764	hsa-miR-4690-3p	15	1.0752	hsa-miR-4690-3p	0	0	hsa-miR-4690-3p	0	0
hsa-miR-4691-5p	0	0	hsa-miR-4691-5p	0	0	hsa-miR-4691-5p	0	0	hsa-miR-4691-5p	0	0	hsa-miR-4691-5p	0	0	hsa-miR-4691-5p	0	0
hsa-miR-4691-3p	0	0	hsa-miR-4691-3p	0	0	hsa-miR-4691-3p	0	0	hsa-miR-4691-3p	0	0	hsa-miR-4691-3p	0	0	hsa-miR-4691-3p	0	0
hsa-miR-4692	0	0	hsa-miR-4692	0	0	hsa-miR-4692	0	0	hsa-miR-4692	0	0	hsa-miR-4692	0	0	hsa-miR-4692	0	0
hsa-miR-4693-5p	0	0	hsa-miR-4693-5p	0	0	hsa-miR-4693-5p	0	0	hsa-miR-4693-5p	0	0	hsa-miR-4693-5p	0	0	hsa-miR-4693-5p	0	0
hsa-miR-4693-3p	0	0	hsa-miR-4693-3p	0	0	hsa-miR-4693-3p	0	0	hsa-miR-4693-3p	0	0	hsa-miR-4693-3p	0	0	hsa-miR-4693-3p	0	0
hsa-miR-4694-5p	0	0	hsa-miR-4694-5p	0	0	hsa-miR-4694-5p	0	0	hsa-miR-4694-5p	0	0	hsa-miR-4694-5p	0	0	hsa-miR-4694-5p	0	0
hsa-miR-4694-3p	0	0	hsa-miR-4694-3p	0	0	hsa-miR-4694-3p	0	0	hsa-miR-4694-3p	0	0	hsa-miR-4694-3p	0	0	hsa-miR-4694-3p	0	0
hsa-miR-4695-5p	0	0	hsa-miR-4695-5p	0	0	hsa-miR-4695-5p	0	0	hsa-miR-4695-5p	0	0	hsa-miR-4695-5p	0	0	hsa-miR-4695-5p	0	0
hsa-miR-4695-3p	0	0	hsa-miR-4695-3p	0	0	hsa-miR-4695-3p	0	0	hsa-miR-4695-3p	0	0	hsa-miR-4695-3p	0	0	hsa-miR-4695-3p	0	0
hsa-miR-4696	0	0	hsa-miR-4696	0	0	hsa-miR-4696	0	0	hsa-miR-4696	0	0	hsa-miR-4696	0	0	hsa-miR-4696	0	0
hsa-miR-4697-5p	0	0	hsa-miR-4697-5p	0	0	hsa-miR-4697-5p	0	0	hsa-miR-4697-5p	0	0	hsa-miR-4697-5p	0	0	hsa-miR-4697-5p	0	0
hsa-miR-4697-3p	0	0	hsa-miR-4697-3p	0	0	hsa-miR-4697-3p	0	0	hsa-miR-4697-3p	0	0	hsa-miR-4697-3p	0	0	hsa-miR-4697-3p	0	0
hsa-miR-4698	0	0	hsa-miR-4698	0	0	hsa-miR-4698	0	0	hsa-miR-4698	0	0	hsa-miR-4698	0	0	hsa-miR-4698	0	0
hsa-miR-4699-5p	0	0	hsa-miR-4699-5p	0	0	hsa-miR-4699-5p	0	0	hsa-miR-4699-5p	0	0	hsa-miR-4699-5p	0	0	hsa-miR-4699-5p	0	0
hsa-miR-4699-3p	0	0	hsa-miR-4699-3p	0	0	hsa-miR-4699-3p	0	0	hsa-miR-4699-3p	0	0	hsa-miR-4699-3p	0	0	hsa-miR-4699-3p	0	0
hsa-miR-4700-5p	0	0	hsa-miR-4700-5p	0	0	hsa-miR-4700-5p	0	0	hsa-miR-4700-5p	0	0	hsa-miR-4700-5p	0	0	hsa-miR-4700-5p	0	0
hsa-miR-4700-3p	0	0	hsa-miR-4700-3p	0	0	hsa-miR-4700-3p	0	0	hsa-miR-4700-3p	0	0	hsa-miR-4700-3p	0	0	hsa-miR-4700-3p	0	0
hsa-miR-4701-5p	0	0	hsa-miR-4701-5p	0	0	hsa-miR-4701-5p	0	0	hsa-miR-4701-5p	0	0	hsa-miR-4701-5p	0	0	hsa-miR-4701-5p	0	0
hsa-miR-4701-3p	0	0	hsa-miR-4701-3p	0	0	hsa-miR-4701-3p	0	0	hsa-miR-4701-3p	0	0	hsa-miR-4701-3p	0	0	hsa-miR-4701-3p	0	0
hsa-miR-4703-5p	0	0	hsa-miR-4703-5p	0	0	hsa-miR-4703-5p	0	0	hsa-miR-4703-5p	0	0	hsa-miR-4703-5p	0	0	hsa-miR-4703-5p	0	0
hsa-miR-4703-3p	0	0	hsa-miR-4703-3p	0	0	hsa-miR-4703-3p	0	0	hsa-miR-4703-3p	0	0	hsa-miR-4703-3p	0	0	hsa-miR-4703-3p	0	0
hsa-miR-4704-5p	0	0	hsa-miR-4704-5p	0	0	hsa-miR-4704-5p	0	0	hsa-miR-4704-5p	0	0	hsa-miR-4704-5p	0	0	hsa-miR-4704-5p	0	0
hsa-miR-4704-3p	0	0	hsa-miR-4704-3p	0	0	hsa-miR-4704-3p	0	0	hsa-miR-4704-3p	0	0	hsa-miR-4704-3p	0	0	hsa-miR-4704-3p	0	0
hsa-miR-4705	0	0	hsa-miR-4705	0	0	hsa-miR-4705	0	0	hsa-miR-4705	0	0	hsa-miR-4705	0	0	hsa-miR-4705	0	0
hsa-miR-4706	0	0	hsa-miR-4706	0	0	hsa-miR-4706	0	0	hsa-miR-4706	0	0	hsa-miR-4706	0	0	hsa-miR-4706	0	0
hsa-miR-4707-5p	0	0	hsa-miR-4707-5p	0	0	hsa-miR-4707-5p	0	0	hsa-miR-4707-5p	0	0	hsa-miR-4707-5p	0	0	hsa-miR-4707-5p	0	0
hsa-miR-4707-3p	0	0	hsa-miR-4707-3p	0	0	hsa-miR-4707-3p	0	0	hsa-miR-4707-3p	0	0	hsa-miR-4707-3p	0	0	hsa-miR-4707-3p	0	0
hsa-miR-4708-5p	0	0	hsa-miR-4708-5p	0	0	hsa-miR-4708-5p	0	0	hsa-miR-4708-5p	0	0	hsa-miR-4708-5p	0	0	hsa-miR-4708-5p	0	0
hsa-miR-4708-3p	0	0	hsa-miR-4708-3p	0	0	hsa-miR-4708-3p	0	0	hsa-miR-4708-3p	0	0	hsa-miR-4708-3p	0	0	hsa-miR-4708-3p	0	0
hsa-miR-4709-5p	0	0	hsa-miR-4709-5p	0	0	hsa-miR-4709-5p	0	0	hsa-miR-4709-5p	0	0	hsa-miR-4709-5p	0	0	hsa-miR-4709-5p	0	0
hsa-miR-4709-3p	0	0	hsa-miR-4709-3p	0	0	hsa-miR-4709-3p	0	0	hsa-miR-4709-3p	0	0	hsa-miR-4709-3p	0	0	hsa-miR-4709-3p	0	0
hsa-miR-203b-5p	0	0	hsa-miR-203b-5p	0	0	hsa-miR-203b-5p	0	0	hsa-miR-203b-5p	0	0	hsa-miR-203b-5p	0	0	hsa-miR-203b-5p	0	0
hsa-miR-203b-3p	0	0	hsa-miR-203b-3p	0	0	hsa-miR-203b-3p	0	0	hsa-miR-203b-3p	0	0	hsa-miR-203b-3p	0	0	hsa-miR-203b-3p	0	0
hsa-miR-4710	0	0	hsa-miR-4710	0	0	hsa-miR-4710	0	0	hsa-miR-4710	0	0	hsa-miR-4710	0	0	hsa-miR-4710	0	0
hsa-miR-4711-5p	0	0	hsa-miR-4711-5p	0	0	hsa-miR-4711-5p	0	0	hsa-miR-4711-5p	0	0	hsa-miR-4711-5p	0	0	hsa-miR-4711-5p	0	0
hsa-miR-4711-3p	0	0	hsa-miR-4711-3p	0	0	hsa-miR-4711-3p	0	0	hsa-miR-4711-3p	0	0	hsa-miR-4711-3p	0	0	hsa-miR-4711-3p	0	0
hsa-miR-4712-5p	0	0	hsa-miR-4712-5p	0	0	hsa-miR-4712-5p	0	0	hsa-miR-4712-5p	0	0	hsa-miR-4712-5p	0	0	hsa-miR-4712-5p	0	0
hsa-miR-4712-3p	0	0	hsa-miR-4712-3p	0	0	hsa-miR-4712-3p	0	0	hsa-miR-4712-3p	0	0	hsa-miR-4712-3p	0	0	hsa-miR-4712-3p	0	0
hsa-miR-4713-5p	0	0	hsa-miR-4713-5p	0	0	hsa-miR-4713-5p	0	0	hsa-miR-4713-5p	0	0	hsa-miR-4713-5p	0	0	hsa-miR-4713-5p	0	0
hsa-miR-4713-3p	0	0	hsa-miR-4713-3p	0	0	hsa-miR-4713-3p	0	0	hsa-miR-4713-3p	0	0	hsa-miR-4713-3p	0	0	hsa-miR-4713-3p	0	0
hsa-miR-4714-5p	0	0	hsa-miR-4714-5p	0	0	hsa-miR-4714-5p	0	0	hsa-miR-4714-5p	0	0	hsa-miR-4714-5p	0	0	hsa-miR-4714-5p	0	0
hsa-miR-4714-3p	0	0	hsa-miR-4714-3p	0	0	hsa-miR-4714-3p	0	0	hsa-miR-4714-3p	0	0	hsa-miR-4714-3p	0	0	hsa-miR-4714-3p	0	0
hsa-miR-4715-5p	0	0	hsa-miR-4715-5p	0	0	hsa-miR-4715-5p	0	0	hsa-miR-4715-5p	0	0	hsa-miR-4715-5p	0	0	hsa-miR-4715-5p	0	0
hsa-miR-4715-3p	0	0	hsa-miR-4715-3p	0	0	hsa-miR-4715-3p	0	0	hsa-miR-4715-3p	0	0	hsa-miR-4715-3p	0	0	hsa-miR-4715-3p	0	0
hsa-miR-4716-5p	0	0	hsa-miR-4716-5p	0	0	hsa-miR-4716-5p	0	0	hsa-miR-4716-5p	0	0	hsa-miR-4716-5p	0	0	hsa-miR-4716-5p	0	0
hsa-miR-4716-3p	0	0	hsa-miR-4716-3p	0	0	hsa-miR-4716-3p	0	0	hsa-miR-4716-3p	0	0	hsa-miR-4716-3p	0	0	hsa-miR-4716-3p	0	0
hsa-miR-3529-5p	0	0	hsa-miR-3529-5p	0	0	hsa-miR-3529-5p	0	0	hsa-miR-3529-5p	0	0	hsa-miR-3529-5p	0	0	hsa-miR-3529-5p	0	0
hsa-miR-3529-3p	910	69.5597	hsa-miR-3529-3p	451	36.4744	hsa-miR-3529-3p	809	52.6618	hsa-miR-3529-3p	2332	167.15	hsa-miR-3529-3p	1279	106.064	hsa-miR-3529-3p	719	67.8127
hsa-miR-4717-5p	0	0	hsa-miR-4717-5p	0	0	hsa-miR-4717-5p	0	0	hsa-miR-4717-5p	0	0	hsa-miR-4717-5p	0	0	hsa-miR-4717-5p	0	0
hsa-miR-4717-3p	0	0	hsa-miR-4717-3p	0	0	hsa-miR-4717-3p	0	0	hsa-miR-4717-3p	0	0	hsa-miR-4717-3p	0	0	hsa-miR-4717-3p	0	0
hsa-miR-4718	0	0	hsa-miR-4718	0	0	hsa-miR-4718	0	0	hsa-miR-4718	0	0	hsa-miR-4718	0	0	hsa-miR-4718	0	0
hsa-miR-4719	0	0	hsa-miR-4719	0	0	hsa-miR-4719	0	0	hsa-miR-4719	0	0	hsa-miR-4719	0	0	hsa-miR-4719	0	0
hsa-miR-4720-5p	0	0	hsa-miR-4720-5p	0	0	hsa-miR-4720-5p	0	0	hsa-miR-4720-5p	0	0	hsa-miR-4720-5p	0	0	hsa-miR-4720-5p	0	0
hsa-miR-4720-3p	0	0	hsa-miR-4720-3p	0	0	hsa-miR-4720-3p	0	0	hsa-miR-4720-3p	0	0	hsa-miR-4720-3p	0	0	hsa-miR-4720-3p	0	0
hsa-miR-4721	0	0	hsa-miR-4721	0	0	hsa-miR-4721	0	0	hsa-miR-4721	0	0	hsa-miR-4721	0	0	hsa-miR-4721	0	0
hsa-miR-4722-5p	0	0	hsa-miR-4722-5p	0	0	hsa-miR-4722-5p	0	0	hsa-miR-4722-5p	0	0	hsa-miR-4722-5p	0	0	hsa-miR-4722-5p	0	0
hsa-miR-4722-3p	0	0	hsa-miR-4722-3p	0	0	hsa-miR-4722-3p	0	0	hsa-miR-4722-3p	0	0	hsa-miR-4722-3p	0	0	hsa-miR-4722-3p	0	0
hsa-miR-4520-2-3p	0	0	hsa-miR-4520-2-3p	0	0	hsa-miR-4520-2-3p	0	0	hsa-miR-4520-2-3p	0	0	hsa-miR-4520-2-3p	0	0	hsa-miR-4520-2-3p	0	0
hsa-miR-4723-5p	0	0	hsa-miR-4723-5p	0	0	hsa-miR-4723-5p	0	0	hsa-miR-4723-5p	0	0	hsa-miR-4723-5p	0	0	hsa-miR-4723-5p	0	0
hsa-miR-4723-3p	0	0	hsa-miR-4723-3p	0	0	hsa-miR-4723-3p	0	0	hsa-miR-4723-3p	0	0	hsa-miR-4723-3p	0	0	hsa-miR-4723-3p	0	0
hsa-miR-451b	13	0.9937	hsa-miR-451b	12	0.9705	hsa-miR-451b	20	1.3019	hsa-miR-451b	60	4.3006	hsa-miR-451b	46	3.8147	hsa-miR-451b	0	0
hsa-miR-4724-5p	0	0	hsa-miR-4724-5p	0	0	hsa-miR-4724-5p	0	0	hsa-miR-4724-5p	0	0	hsa-miR-4724-5p	0	0	hsa-miR-4724-5p	0	0
hsa-miR-4724-3p	0	0	hsa-miR-4724-3p	0	0	hsa-miR-4724-3p	0	0	hsa-miR-4724-3p	0	0	hsa-miR-4724-3p	0	0	hsa-miR-4724-3p	0	0
hsa-miR-4725-5p	0	0	hsa-miR-4725-5p	0	0	hsa-miR-4725-5p	0	0	hsa-miR-4725-5p	0	0	hsa-miR-4725-5p	0	0	hsa-miR-4725-5p	0	0
hsa-miR-4725-3p	0	0	hsa-miR-4725-3p	0	0	hsa-miR-4725-3p	0	0	hsa-miR-4725-3p	0	0	hsa-miR-4725-3p	0	0	hsa-miR-4725-3p	0	0
hsa-miR-4726-5p	0	0	hsa-miR-4726-5p	0	0	hsa-miR-4726-5p	0	0	hsa-miR-4726-5p	0	0	hsa-miR-4726-5p	0	0	hsa-miR-4726-5p	0	0
hsa-miR-4726-3p	0	0	hsa-miR-4726-3p	0	0	hsa-miR-4726-3p	0	0	hsa-miR-4726-3p	0	0	hsa-miR-4726-3p	0	0	hsa-miR-4726-3p	0	0
hsa-miR-4727-5p	0	0	hsa-miR-4727-5p	0	0	hsa-miR-4727-5p	0	0	hsa-miR-4727-5p	0	0	hsa-miR-4727-5p	0	0	hsa-miR-4727-5p	0	0
hsa-miR-4727-3p	0	0	hsa-miR-4727-3p	0	0	hsa-miR-4727-3p	0	0	hsa-miR-4727-3p	0	0	hsa-miR-4727-3p	0	0	hsa-miR-4727-3p	0	0
hsa-miR-4728-5p	0	0	hsa-miR-4728-5p	0	0	hsa-miR-4728-5p	0	0	hsa-miR-4728-5p	0	0	hsa-miR-4728-5p	0	0	hsa-miR-4728-5p	0	0
hsa-miR-4728-3p	0	0	hsa-miR-4728-3p	0	0	hsa-miR-4728-3p	0	0	hsa-miR-4728-3p	0	0	hsa-miR-4728-3p	0	0	hsa-miR-4728-3p	0	0
hsa-miR-4729	0	0	hsa-miR-4729	0	0	hsa-miR-4729	0	0	hsa-miR-4729	0	0	hsa-miR-4729	0	0	hsa-miR-4729	0	0
hsa-miR-4730	0	0	hsa-miR-4730	0	0	hsa-miR-4730	0	0	hsa-miR-4730	0	0	hsa-miR-4730	0	0	hsa-miR-4730	0	0
hsa-miR-4731-5p	0	0	hsa-miR-4731-5p	0	0	hsa-miR-4731-5p	0	0	hsa-miR-4731-5p	0	0	hsa-miR-4731-5p	0	0	hsa-miR-4731-5p	0	0
hsa-miR-4731-3p	0	0	hsa-miR-4731-3p	0	0	hsa-miR-4731-3p	0	0	hsa-miR-4731-3p	0	0	hsa-miR-4731-3p	0	0	hsa-miR-4731-3p	0	0
hsa-miR-4732-5p	166	12.6889	hsa-miR-4732-5p	98	7.9257	hsa-miR-4732-5p	329	21.4162	hsa-miR-4732-5p	211	15.1238	hsa-miR-4732-5p	246	20.4002	hsa-miR-4732-5p	112	10.5633
hsa-miR-4732-3p	83	6.3445	hsa-miR-4732-3p	56	4.529	hsa-miR-4732-3p	38	2.4736	hsa-miR-4732-3p	19	1.3619	hsa-miR-4732-3p	409	33.9173	hsa-miR-4732-3p	335	31.5956
hsa-miR-4733-5p	0	0	hsa-miR-4733-5p	0	0	hsa-miR-4733-5p	0	0	hsa-miR-4733-5p	0	0	hsa-miR-4733-5p	0	0	hsa-miR-4733-5p	0	0
hsa-miR-4733-3p	0	0	hsa-miR-4733-3p	0	0	hsa-miR-4733-3p	0	0	hsa-miR-4733-3p	0	0	hsa-miR-4733-3p	0	0	hsa-miR-4733-3p	0	0
hsa-miR-4734	0	0	hsa-miR-4734	0	0	hsa-miR-4734	0	0	hsa-miR-4734	0	0	hsa-miR-4734	0	0	hsa-miR-4734	0	0
hsa-miR-4735-5p	0	0	hsa-miR-4735-5p	0	0	hsa-miR-4735-5p	0	0	hsa-miR-4735-5p	0	0	hsa-miR-4735-5p	0	0	hsa-miR-4735-5p	0	0
hsa-miR-4735-3p	0	0	hsa-miR-4735-3p	0	0	hsa-miR-4735-3p	0	0	hsa-miR-4735-3p	0	0	hsa-miR-4735-3p	0	0	hsa-miR-4735-3p	0	0
hsa-miR-4736	0	0	hsa-miR-4736	0	0	hsa-miR-4736	0	0	hsa-miR-4736	0	0	hsa-miR-4736	0	0	hsa-miR-4736	0	0
hsa-miR-4737	0	0	hsa-miR-4737	0	0	hsa-miR-4737	0	0	hsa-miR-4737	0	0	hsa-miR-4737	0	0	hsa-miR-4737	0	0
hsa-miR-3064-5p	0	0	hsa-miR-3064-5p	12	0.9705	hsa-miR-3064-5p	0	0	hsa-miR-3064-5p	0	0	hsa-miR-3064-5p	14	1.161	hsa-miR-3064-5p	35	3.301
hsa-miR-3064-3p	0	0	hsa-miR-3064-3p	0	0	hsa-miR-3064-3p	0	0	hsa-miR-3064-3p	0	0	hsa-miR-3064-3p	0	0	hsa-miR-3064-3p	0	0
hsa-miR-4738-5p	0	0	hsa-miR-4738-5p	0	0	hsa-miR-4738-5p	0	0	hsa-miR-4738-5p	0	0	hsa-miR-4738-5p	0	0	hsa-miR-4738-5p	0	0
hsa-miR-4738-3p	17	1.2995	hsa-miR-4738-3p	13	1.0514	hsa-miR-4738-3p	13	0.8462	hsa-miR-4738-3p	0	0	hsa-miR-4738-3p	15	1.2439	hsa-miR-4738-3p	24	2.2636
hsa-miR-4739	0	0	hsa-miR-4739	0	0	hsa-miR-4739	0	0	hsa-miR-4739	0	0	hsa-miR-4739	0	0	hsa-miR-4739	0	0
hsa-miR-4740-5p	0	0	hsa-miR-4740-5p	0	0	hsa-miR-4740-5p	0	0	hsa-miR-4740-5p	0	0	hsa-miR-4740-5p	0	0	hsa-miR-4740-5p	0	0
hsa-miR-4740-3p	0	0	hsa-miR-4740-3p	0	0	hsa-miR-4740-3p	0	0	hsa-miR-4740-3p	0	0	hsa-miR-4740-3p	0	0	hsa-miR-4740-3p	0	0
hsa-miR-4741	0	0	hsa-miR-4741	0	0	hsa-miR-4741	0	0	hsa-miR-4741	0	0	hsa-miR-4741	0	0	hsa-miR-4741	0	0
hsa-miR-4742-5p	11	0.8408	hsa-miR-4742-5p	0	0	hsa-miR-4742-5p	0	0	hsa-miR-4742-5p	0	0	hsa-miR-4742-5p	0	0	hsa-miR-4742-5p	0	0
hsa-miR-4742-3p	0	0	hsa-miR-4742-3p	0	0	hsa-miR-4742-3p	0	0	hsa-miR-4742-3p	0	0	hsa-miR-4742-3p	0	0	hsa-miR-4742-3p	0	0
hsa-miR-4743-5p	0	0	hsa-miR-4743-5p	0	0	hsa-miR-4743-5p	0	0	hsa-miR-4743-5p	0	0	hsa-miR-4743-5p	0	0	hsa-miR-4743-5p	0	0
hsa-miR-4743-3p	0	0	hsa-miR-4743-3p	0	0	hsa-miR-4743-3p	0	0	hsa-miR-4743-3p	0	0	hsa-miR-4743-3p	0	0	hsa-miR-4743-3p	0	0
hsa-miR-4744	0	0	hsa-miR-4744	0	0	hsa-miR-4744	0	0	hsa-miR-4744	0	0	hsa-miR-4744	0	0	hsa-miR-4744	0	0
hsa-miR-3591-5p	0	0	hsa-miR-3591-5p	0	0	hsa-miR-3591-5p	0	0	hsa-miR-3591-5p	0	0	hsa-miR-3591-5p	0	0	hsa-miR-3591-5p	0	0
hsa-miR-3591-3p	0	0	hsa-miR-3591-3p	0	0	hsa-miR-3591-3p	11	0.716	hsa-miR-3591-3p	0	0	hsa-miR-3591-3p	18	1.4927	hsa-miR-3591-3p	0	0
hsa-miR-4745-5p	0	0	hsa-miR-4745-5p	0	0	hsa-miR-4745-5p	0	0	hsa-miR-4745-5p	0	0	hsa-miR-4745-5p	0	0	hsa-miR-4745-5p	0	0
hsa-miR-4745-3p	0	0	hsa-miR-4745-3p	0	0	hsa-miR-4745-3p	0	0	hsa-miR-4745-3p	0	0	hsa-miR-4745-3p	0	0	hsa-miR-4745-3p	0	0
hsa-miR-4746-5p	46	3.5162	hsa-miR-4746-5p	49	3.9629	hsa-miR-4746-5p	75	4.8821	hsa-miR-4746-5p	35	2.5087	hsa-miR-4746-5p	47	3.8976	hsa-miR-4746-5p	145	13.6757
hsa-miR-4746-3p	0	0	hsa-miR-4746-3p	0	0	hsa-miR-4746-3p	0	0	hsa-miR-4746-3p	0	0	hsa-miR-4746-3p	0	0	hsa-miR-4746-3p	0	0
hsa-miR-4747-5p	0	0	hsa-miR-4747-5p	0	0	hsa-miR-4747-5p	0	0	hsa-miR-4747-5p	0	0	hsa-miR-4747-5p	0	0	hsa-miR-4747-5p	0	0
hsa-miR-4747-3p	0	0	hsa-miR-4747-3p	0	0	hsa-miR-4747-3p	0	0	hsa-miR-4747-3p	0	0	hsa-miR-4747-3p	0	0	hsa-miR-4747-3p	0	0
hsa-miR-4748	0	0	hsa-miR-4748	0	0	hsa-miR-4748	0	0	hsa-miR-4748	0	0	hsa-miR-4748	0	0	hsa-miR-4748	0	0
hsa-miR-4749-5p	0	0	hsa-miR-4749-5p	0	0	hsa-miR-4749-5p	0	0	hsa-miR-4749-5p	0	0	hsa-miR-4749-5p	0	0	hsa-miR-4749-5p	0	0
hsa-miR-4749-3p	0	0	hsa-miR-4749-3p	0	0	hsa-miR-4749-3p	0	0	hsa-miR-4749-3p	0	0	hsa-miR-4749-3p	0	0	hsa-miR-4749-3p	0	0
hsa-miR-4750-5p	0	0	hsa-miR-4750-5p	0	0	hsa-miR-4750-5p	0	0	hsa-miR-4750-5p	0	0	hsa-miR-4750-5p	10	0.8293	hsa-miR-4750-5p	0	0
hsa-miR-4750-3p	0	0	hsa-miR-4750-3p	0	0	hsa-miR-4750-3p	0	0	hsa-miR-4750-3p	0	0	hsa-miR-4750-3p	0	0	hsa-miR-4750-3p	0	0
hsa-miR-4751	0	0	hsa-miR-4751	0	0	hsa-miR-4751	0	0	hsa-miR-4751	0	0	hsa-miR-4751	0	0	hsa-miR-4751	0	0
hsa-miR-4752	0	0	hsa-miR-4752	0	0	hsa-miR-4752	0	0	hsa-miR-4752	0	0	hsa-miR-4752	0	0	hsa-miR-4752	0	0
hsa-miR-4753-5p	0	0	hsa-miR-4753-5p	0	0	hsa-miR-4753-5p	0	0	hsa-miR-4753-5p	0	0	hsa-miR-4753-5p	0	0	hsa-miR-4753-5p	0	0
hsa-miR-4753-3p	0	0	hsa-miR-4753-3p	0	0	hsa-miR-4753-3p	0	0	hsa-miR-4753-3p	0	0	hsa-miR-4753-3p	0	0	hsa-miR-4753-3p	0	0
hsa-miR-371b-5p	0	0	hsa-miR-371b-5p	0	0	hsa-miR-371b-5p	0	0	hsa-miR-371b-5p	0	0	hsa-miR-371b-5p	0	0	hsa-miR-371b-5p	0	0
hsa-miR-371b-3p	0	0	hsa-miR-371b-3p	0	0	hsa-miR-371b-3p	0	0	hsa-miR-371b-3p	0	0	hsa-miR-371b-3p	0	0	hsa-miR-371b-3p	0	0
hsa-miR-4754	0	0	hsa-miR-4754	0	0	hsa-miR-4754	0	0	hsa-miR-4754	0	0	hsa-miR-4754	0	0	hsa-miR-4754	0	0
hsa-miR-4755-5p	0	0	hsa-miR-4755-5p	0	0	hsa-miR-4755-5p	0	0	hsa-miR-4755-5p	0	0	hsa-miR-4755-5p	10	0.8293	hsa-miR-4755-5p	10	0.9432
hsa-miR-4755-3p	10	0.7644	hsa-miR-4755-3p	0	0	hsa-miR-4755-3p	0	0	hsa-miR-4755-3p	0	0	hsa-miR-4755-3p	12	0.9951	hsa-miR-4755-3p	0	0
hsa-miR-499b-5p	0	0	hsa-miR-499b-5p	0	0	hsa-miR-499b-5p	0	0	hsa-miR-499b-5p	0	0	hsa-miR-499b-5p	0	0	hsa-miR-499b-5p	0	0
hsa-miR-499b-3p	0	0	hsa-miR-499b-3p	0	0	hsa-miR-499b-3p	0	0	hsa-miR-499b-3p	0	0	hsa-miR-499b-3p	0	0	hsa-miR-499b-3p	0	0
hsa-miR-4756-5p	0	0	hsa-miR-4756-5p	0	0	hsa-miR-4756-5p	0	0	hsa-miR-4756-5p	0	0	hsa-miR-4756-5p	0	0	hsa-miR-4756-5p	0	0
hsa-miR-4756-3p	0	0	hsa-miR-4756-3p	0	0	hsa-miR-4756-3p	0	0	hsa-miR-4756-3p	0	0	hsa-miR-4756-3p	0	0	hsa-miR-4756-3p	0	0
hsa-miR-4757-5p	0	0	hsa-miR-4757-5p	0	0	hsa-miR-4757-5p	0	0	hsa-miR-4757-5p	0	0	hsa-miR-4757-5p	0	0	hsa-miR-4757-5p	0	0
hsa-miR-4757-3p	0	0	hsa-miR-4757-3p	0	0	hsa-miR-4757-3p	0	0	hsa-miR-4757-3p	0	0	hsa-miR-4757-3p	0	0	hsa-miR-4757-3p	0	0
hsa-miR-4758-5p	0	0	hsa-miR-4758-5p	0	0	hsa-miR-4758-5p	0	0	hsa-miR-4758-5p	0	0	hsa-miR-4758-5p	0	0	hsa-miR-4758-5p	0	0
hsa-miR-4758-3p	0	0	hsa-miR-4758-3p	0	0	hsa-miR-4758-3p	0	0	hsa-miR-4758-3p	0	0	hsa-miR-4758-3p	0	0	hsa-miR-4758-3p	0	0
hsa-miR-4759	0	0	hsa-miR-4759	0	0	hsa-miR-4759	0	0	hsa-miR-4759	0	0	hsa-miR-4759	0	0	hsa-miR-4759	0	0
hsa-miR-4760-5p	0	0	hsa-miR-4760-5p	0	0	hsa-miR-4760-5p	0	0	hsa-miR-4760-5p	0	0	hsa-miR-4760-5p	0	0	hsa-miR-4760-5p	0	0
hsa-miR-4760-3p	0	0	hsa-miR-4760-3p	0	0	hsa-miR-4760-3p	0	0	hsa-miR-4760-3p	0	0	hsa-miR-4760-3p	0	0	hsa-miR-4760-3p	0	0
hsa-miR-4761-5p	0	0	hsa-miR-4761-5p	0	0	hsa-miR-4761-5p	0	0	hsa-miR-4761-5p	0	0	hsa-miR-4761-5p	0	0	hsa-miR-4761-5p	0	0
hsa-miR-4761-3p	0	0	hsa-miR-4761-3p	0	0	hsa-miR-4761-3p	0	0	hsa-miR-4761-3p	0	0	hsa-miR-4761-3p	0	0	hsa-miR-4761-3p	0	0
hsa-miR-4762-5p	0	0	hsa-miR-4762-5p	0	0	hsa-miR-4762-5p	0	0	hsa-miR-4762-5p	0	0	hsa-miR-4762-5p	0	0	hsa-miR-4762-5p	0	0
hsa-miR-4762-3p	0	0	hsa-miR-4762-3p	0	0	hsa-miR-4762-3p	0	0	hsa-miR-4762-3p	0	0	hsa-miR-4762-3p	0	0	hsa-miR-4762-3p	0	0
hsa-miR-4763-5p	0	0	hsa-miR-4763-5p	0	0	hsa-miR-4763-5p	0	0	hsa-miR-4763-5p	0	0	hsa-miR-4763-5p	0	0	hsa-miR-4763-5p	0	0
hsa-miR-4763-3p	0	0	hsa-miR-4763-3p	0	0	hsa-miR-4763-3p	0	0	hsa-miR-4763-3p	0	0	hsa-miR-4763-3p	0	0	hsa-miR-4763-3p	0	0
hsa-miR-4764-5p	0	0	hsa-miR-4764-5p	0	0	hsa-miR-4764-5p	0	0	hsa-miR-4764-5p	0	0	hsa-miR-4764-5p	0	0	hsa-miR-4764-5p	0	0
hsa-miR-4764-3p	0	0	hsa-miR-4764-3p	0	0	hsa-miR-4764-3p	0	0	hsa-miR-4764-3p	0	0	hsa-miR-4764-3p	0	0	hsa-miR-4764-3p	0	0
hsa-miR-4765	0	0	hsa-miR-4765	0	0	hsa-miR-4765	0	0	hsa-miR-4765	0	0	hsa-miR-4765	0	0	hsa-miR-4765	0	0
hsa-miR-4766-5p	0	0	hsa-miR-4766-5p	0	0	hsa-miR-4766-5p	0	0	hsa-miR-4766-5p	0	0	hsa-miR-4766-5p	0	0	hsa-miR-4766-5p	0	0
hsa-miR-4766-3p	0	0	hsa-miR-4766-3p	0	0	hsa-miR-4766-3p	0	0	hsa-miR-4766-3p	0	0	hsa-miR-4766-3p	0	0	hsa-miR-4766-3p	0	0
hsa-miR-4767	0	0	hsa-miR-4767	0	0	hsa-miR-4767	0	0	hsa-miR-4767	0	0	hsa-miR-4767	0	0	hsa-miR-4767	0	0
hsa-miR-4768-5p	0	0	hsa-miR-4768-5p	0	0	hsa-miR-4768-5p	0	0	hsa-miR-4768-5p	0	0	hsa-miR-4768-5p	0	0	hsa-miR-4768-5p	0	0
hsa-miR-4768-3p	0	0	hsa-miR-4768-3p	0	0	hsa-miR-4768-3p	0	0	hsa-miR-4768-3p	0	0	hsa-miR-4768-3p	0	0	hsa-miR-4768-3p	0	0
hsa-miR-4769-5p	0	0	hsa-miR-4769-5p	0	0	hsa-miR-4769-5p	0	0	hsa-miR-4769-5p	0	0	hsa-miR-4769-5p	0	0	hsa-miR-4769-5p	0	0
hsa-miR-4769-3p	0	0	hsa-miR-4769-3p	0	0	hsa-miR-4769-3p	0	0	hsa-miR-4769-3p	0	0	hsa-miR-4769-3p	0	0	hsa-miR-4769-3p	0	0
hsa-miR-4770	0	0	hsa-miR-4770	0	0	hsa-miR-4770	0	0	hsa-miR-4770	0	0	hsa-miR-4770	0	0	hsa-miR-4770	0	0
hsa-miR-4771	0	0	hsa-miR-4771	0	0	hsa-miR-4771	0	0	hsa-miR-4771	0	0	hsa-miR-4771	0	0	hsa-miR-4771	0	0
hsa-miR-4772-5p	0	0	hsa-miR-4772-5p	0	0	hsa-miR-4772-5p	0	0	hsa-miR-4772-5p	0	0	hsa-miR-4772-5p	0	0	hsa-miR-4772-5p	0	0
hsa-miR-4772-3p	0	0	hsa-miR-4772-3p	0	0	hsa-miR-4772-3p	0	0	hsa-miR-4772-3p	12	0.8601	hsa-miR-4772-3p	0	0	hsa-miR-4772-3p	0	0
hsa-miR-4773	0	0	hsa-miR-4773	0	0	hsa-miR-4773	0	0	hsa-miR-4773	0	0	hsa-miR-4773	0	0	hsa-miR-4773	0	0
hsa-miR-4774-5p	0	0	hsa-miR-4774-5p	0	0	hsa-miR-4774-5p	0	0	hsa-miR-4774-5p	0	0	hsa-miR-4774-5p	0	0	hsa-miR-4774-5p	0	0
hsa-miR-4774-3p	0	0	hsa-miR-4774-3p	0	0	hsa-miR-4774-3p	0	0	hsa-miR-4774-3p	0	0	hsa-miR-4774-3p	0	0	hsa-miR-4774-3p	0	0
hsa-miR-4775	0	0	hsa-miR-4775	0	0	hsa-miR-4775	0	0	hsa-miR-4775	0	0	hsa-miR-4775	0	0	hsa-miR-4775	0	0
hsa-miR-4776-5p	0	0	hsa-miR-4776-5p	0	0	hsa-miR-4776-5p	0	0	hsa-miR-4776-5p	0	0	hsa-miR-4776-5p	0	0	hsa-miR-4776-5p	0	0
hsa-miR-4776-3p	0	0	hsa-miR-4776-3p	0	0	hsa-miR-4776-3p	0	0	hsa-miR-4776-3p	0	0	hsa-miR-4776-3p	0	0	hsa-miR-4776-3p	0	0
hsa-miR-4777-5p	0	0	hsa-miR-4777-5p	0	0	hsa-miR-4777-5p	0	0	hsa-miR-4777-5p	0	0	hsa-miR-4777-5p	0	0	hsa-miR-4777-5p	0	0
hsa-miR-4777-3p	0	0	hsa-miR-4777-3p	0	0	hsa-miR-4777-3p	0	0	hsa-miR-4777-3p	0	0	hsa-miR-4777-3p	0	0	hsa-miR-4777-3p	0	0
hsa-miR-4778-5p	0	0	hsa-miR-4778-5p	0	0	hsa-miR-4778-5p	0	0	hsa-miR-4778-5p	0	0	hsa-miR-4778-5p	0	0	hsa-miR-4778-5p	0	0
hsa-miR-4778-3p	0	0	hsa-miR-4778-3p	0	0	hsa-miR-4778-3p	0	0	hsa-miR-4778-3p	0	0	hsa-miR-4778-3p	0	0	hsa-miR-4778-3p	0	0
hsa-miR-4779	0	0	hsa-miR-4779	0	0	hsa-miR-4779	0	0	hsa-miR-4779	0	0	hsa-miR-4779	0	0	hsa-miR-4779	0	0
hsa-miR-4780	0	0	hsa-miR-4780	0	0	hsa-miR-4780	0	0	hsa-miR-4780	0	0	hsa-miR-4780	0	0	hsa-miR-4780	0	0
hsa-miR-4436b-5p	0	0	hsa-miR-4436b-5p	0	0	hsa-miR-4436b-5p	0	0	hsa-miR-4436b-5p	0	0	hsa-miR-4436b-5p	0	0	hsa-miR-4436b-5p	0	0
hsa-miR-4436b-3p	0	0	hsa-miR-4436b-3p	0	0	hsa-miR-4436b-3p	0	0	hsa-miR-4436b-3p	0	0	hsa-miR-4436b-3p	0	0	hsa-miR-4436b-3p	0	0
hsa-miR-4781-5p	0	0	hsa-miR-4781-5p	0	0	hsa-miR-4781-5p	0	0	hsa-miR-4781-5p	0	0	hsa-miR-4781-5p	0	0	hsa-miR-4781-5p	0	0
hsa-miR-4781-3p	0	0	hsa-miR-4781-3p	0	0	hsa-miR-4781-3p	0	0	hsa-miR-4781-3p	0	0	hsa-miR-4781-3p	0	0	hsa-miR-4781-3p	0	0
hsa-miR-4782-5p	0	0	hsa-miR-4782-5p	0	0	hsa-miR-4782-5p	0	0	hsa-miR-4782-5p	0	0	hsa-miR-4782-5p	0	0	hsa-miR-4782-5p	0	0
hsa-miR-4782-3p	0	0	hsa-miR-4782-3p	0	0	hsa-miR-4782-3p	0	0	hsa-miR-4782-3p	0	0	hsa-miR-4782-3p	0	0	hsa-miR-4782-3p	0	0
hsa-miR-4783-5p	0	0	hsa-miR-4783-5p	0	0	hsa-miR-4783-5p	0	0	hsa-miR-4783-5p	0	0	hsa-miR-4783-5p	0	0	hsa-miR-4783-5p	0	0
hsa-miR-4783-3p	0	0	hsa-miR-4783-3p	0	0	hsa-miR-4783-3p	0	0	hsa-miR-4783-3p	0	0	hsa-miR-4783-3p	0	0	hsa-miR-4783-3p	0	0
hsa-miR-4784	0	0	hsa-miR-4784	0	0	hsa-miR-4784	0	0	hsa-miR-4784	0	0	hsa-miR-4784	0	0	hsa-miR-4784	0	0
hsa-miR-4785	0	0	hsa-miR-4785	0	0	hsa-miR-4785	0	0	hsa-miR-4785	0	0	hsa-miR-4785	0	0	hsa-miR-4785	0	0
hsa-miR-1245b-5p	0	0	hsa-miR-1245b-5p	0	0	hsa-miR-1245b-5p	0	0	hsa-miR-1245b-5p	0	0	hsa-miR-1245b-5p	0	0	hsa-miR-1245b-5p	0	0
hsa-miR-1245b-3p	0	0	hsa-miR-1245b-3p	0	0	hsa-miR-1245b-3p	0	0	hsa-miR-1245b-3p	0	0	hsa-miR-1245b-3p	0	0	hsa-miR-1245b-3p	0	0
hsa-miR-2467-5p	0	0	hsa-miR-2467-5p	0	0	hsa-miR-2467-5p	0	0	hsa-miR-2467-5p	0	0	hsa-miR-2467-5p	0	0	hsa-miR-2467-5p	0	0
hsa-miR-2467-3p	0	0	hsa-miR-2467-3p	0	0	hsa-miR-2467-3p	0	0	hsa-miR-2467-3p	0	0	hsa-miR-2467-3p	0	0	hsa-miR-2467-3p	0	0
hsa-miR-4786-5p	0	0	hsa-miR-4786-5p	0	0	hsa-miR-4786-5p	0	0	hsa-miR-4786-5p	0	0	hsa-miR-4786-5p	0	0	hsa-miR-4786-5p	0	0
hsa-miR-4786-3p	0	0	hsa-miR-4786-3p	0	0	hsa-miR-4786-3p	0	0	hsa-miR-4786-3p	0	0	hsa-miR-4786-3p	0	0	hsa-miR-4786-3p	0	0
hsa-miR-4787-5p	0	0	hsa-miR-4787-5p	0	0	hsa-miR-4787-5p	0	0	hsa-miR-4787-5p	0	0	hsa-miR-4787-5p	0	0	hsa-miR-4787-5p	0	0
hsa-miR-4787-3p	0	0	hsa-miR-4787-3p	0	0	hsa-miR-4787-3p	0	0	hsa-miR-4787-3p	0	0	hsa-miR-4787-3p	0	0	hsa-miR-4787-3p	0	0
hsa-miR-4788	0	0	hsa-miR-4788	0	0	hsa-miR-4788	0	0	hsa-miR-4788	0	0	hsa-miR-4788	0	0	hsa-miR-4788	0	0
hsa-miR-4789-5p	0	0	hsa-miR-4789-5p	0	0	hsa-miR-4789-5p	0	0	hsa-miR-4789-5p	0	0	hsa-miR-4789-5p	0	0	hsa-miR-4789-5p	0	0
hsa-miR-4789-3p	0	0	hsa-miR-4789-3p	0	0	hsa-miR-4789-3p	0	0	hsa-miR-4789-3p	0	0	hsa-miR-4789-3p	0	0	hsa-miR-4789-3p	0	0
hsa-miR-4790-5p	0	0	hsa-miR-4790-5p	0	0	hsa-miR-4790-5p	0	0	hsa-miR-4790-5p	0	0	hsa-miR-4790-5p	0	0	hsa-miR-4790-5p	0	0
hsa-miR-4790-3p	0	0	hsa-miR-4790-3p	0	0	hsa-miR-4790-3p	0	0	hsa-miR-4790-3p	0	0	hsa-miR-4790-3p	0	0	hsa-miR-4790-3p	0	0
hsa-miR-4791	23	1.7581	hsa-miR-4791	0	0	hsa-miR-4791	0	0	hsa-miR-4791	19	1.3619	hsa-miR-4791	12	0.9951	hsa-miR-4791	0	0
hsa-miR-4792	0	0	hsa-miR-4792	0	0	hsa-miR-4792	0	0	hsa-miR-4792	0	0	hsa-miR-4792	0	0	hsa-miR-4792	0	0
hsa-miR-4793-5p	0	0	hsa-miR-4793-5p	0	0	hsa-miR-4793-5p	0	0	hsa-miR-4793-5p	0	0	hsa-miR-4793-5p	0	0	hsa-miR-4793-5p	0	0
hsa-miR-4793-3p	0	0	hsa-miR-4793-3p	0	0	hsa-miR-4793-3p	0	0	hsa-miR-4793-3p	0	0	hsa-miR-4793-3p	0	0	hsa-miR-4793-3p	0	0
hsa-miR-4794	0	0	hsa-miR-4794	0	0	hsa-miR-4794	0	0	hsa-miR-4794	0	0	hsa-miR-4794	0	0	hsa-miR-4794	0	0
hsa-miR-4795-5p	0	0	hsa-miR-4795-5p	0	0	hsa-miR-4795-5p	0	0	hsa-miR-4795-5p	0	0	hsa-miR-4795-5p	0	0	hsa-miR-4795-5p	0	0
hsa-miR-4795-3p	0	0	hsa-miR-4795-3p	0	0	hsa-miR-4795-3p	0	0	hsa-miR-4795-3p	0	0	hsa-miR-4795-3p	0	0	hsa-miR-4795-3p	0	0
hsa-miR-4796-5p	0	0	hsa-miR-4796-5p	0	0	hsa-miR-4796-5p	0	0	hsa-miR-4796-5p	0	0	hsa-miR-4796-5p	0	0	hsa-miR-4796-5p	0	0
hsa-miR-4796-3p	0	0	hsa-miR-4796-3p	0	0	hsa-miR-4796-3p	0	0	hsa-miR-4796-3p	0	0	hsa-miR-4796-3p	0	0	hsa-miR-4796-3p	0	0
hsa-miR-4797-5p	0	0	hsa-miR-4797-5p	0	0	hsa-miR-4797-5p	0	0	hsa-miR-4797-5p	0	0	hsa-miR-4797-5p	0	0	hsa-miR-4797-5p	0	0
hsa-miR-4797-3p	0	0	hsa-miR-4797-3p	0	0	hsa-miR-4797-3p	0	0	hsa-miR-4797-3p	0	0	hsa-miR-4797-3p	0	0	hsa-miR-4797-3p	0	0
hsa-miR-4798-5p	0	0	hsa-miR-4798-5p	0	0	hsa-miR-4798-5p	0	0	hsa-miR-4798-5p	0	0	hsa-miR-4798-5p	0	0	hsa-miR-4798-5p	0	0
hsa-miR-4798-3p	0	0	hsa-miR-4798-3p	0	0	hsa-miR-4798-3p	0	0	hsa-miR-4798-3p	0	0	hsa-miR-4798-3p	0	0	hsa-miR-4798-3p	0	0
hsa-miR-4799-5p	0	0	hsa-miR-4799-5p	0	0	hsa-miR-4799-5p	0	0	hsa-miR-4799-5p	0	0	hsa-miR-4799-5p	0	0	hsa-miR-4799-5p	0	0
hsa-miR-4799-3p	0	0	hsa-miR-4799-3p	0	0	hsa-miR-4799-3p	0	0	hsa-miR-4799-3p	0	0	hsa-miR-4799-3p	0	0	hsa-miR-4799-3p	0	0
hsa-miR-4800-5p	0	0	hsa-miR-4800-5p	0	0	hsa-miR-4800-5p	0	0	hsa-miR-4800-5p	0	0	hsa-miR-4800-5p	0	0	hsa-miR-4800-5p	0	0
hsa-miR-4800-3p	0	0	hsa-miR-4800-3p	0	0	hsa-miR-4800-3p	0	0	hsa-miR-4800-3p	0	0	hsa-miR-4800-3p	0	0	hsa-miR-4800-3p	0	0
hsa-miR-4801	0	0	hsa-miR-4801	0	0	hsa-miR-4801	0	0	hsa-miR-4801	0	0	hsa-miR-4801	0	0	hsa-miR-4801	0	0
hsa-miR-4802-5p	0	0	hsa-miR-4802-5p	0	0	hsa-miR-4802-5p	0	0	hsa-miR-4802-5p	0	0	hsa-miR-4802-5p	0	0	hsa-miR-4802-5p	0	0
hsa-miR-4802-3p	0	0	hsa-miR-4802-3p	0	0	hsa-miR-4802-3p	0	0	hsa-miR-4802-3p	0	0	hsa-miR-4802-3p	0	0	hsa-miR-4802-3p	0	0
hsa-miR-4803	0	0	hsa-miR-4803	0	0	hsa-miR-4803	0	0	hsa-miR-4803	0	0	hsa-miR-4803	0	0	hsa-miR-4803	0	0
hsa-miR-4804-5p	0	0	hsa-miR-4804-5p	0	0	hsa-miR-4804-5p	0	0	hsa-miR-4804-5p	0	0	hsa-miR-4804-5p	0	0	hsa-miR-4804-5p	0	0
hsa-miR-4804-3p	0	0	hsa-miR-4804-3p	0	0	hsa-miR-4804-3p	0	0	hsa-miR-4804-3p	0	0	hsa-miR-4804-3p	0	0	hsa-miR-4804-3p	0	0
hsa-miR-4999-5p	0	0	hsa-miR-4999-5p	0	0	hsa-miR-4999-5p	0	0	hsa-miR-4999-5p	0	0	hsa-miR-4999-5p	0	0	hsa-miR-4999-5p	0	0
hsa-miR-4999-3p	0	0	hsa-miR-4999-3p	0	0	hsa-miR-4999-3p	0	0	hsa-miR-4999-3p	0	0	hsa-miR-4999-3p	0	0	hsa-miR-4999-3p	0	0
hsa-miR-5000-5p	0	0	hsa-miR-5000-5p	0	0	hsa-miR-5000-5p	0	0	hsa-miR-5000-5p	0	0	hsa-miR-5000-5p	0	0	hsa-miR-5000-5p	0	0
hsa-miR-5000-3p	0	0	hsa-miR-5000-3p	0	0	hsa-miR-5000-3p	0	0	hsa-miR-5000-3p	0	0	hsa-miR-5000-3p	0	0	hsa-miR-5000-3p	0	0
hsa-miR-5001-5p	0	0	hsa-miR-5001-5p	0	0	hsa-miR-5001-5p	0	0	hsa-miR-5001-5p	0	0	hsa-miR-5001-5p	11	0.9122	hsa-miR-5001-5p	0	0
hsa-miR-5001-3p	0	0	hsa-miR-5001-3p	0	0	hsa-miR-5001-3p	0	0	hsa-miR-5001-3p	0	0	hsa-miR-5001-3p	18	1.4927	hsa-miR-5001-3p	0	0
hsa-miR-5002-5p	0	0	hsa-miR-5002-5p	0	0	hsa-miR-5002-5p	0	0	hsa-miR-5002-5p	0	0	hsa-miR-5002-5p	0	0	hsa-miR-5002-5p	0	0
hsa-miR-5002-3p	0	0	hsa-miR-5002-3p	0	0	hsa-miR-5002-3p	0	0	hsa-miR-5002-3p	0	0	hsa-miR-5002-3p	0	0	hsa-miR-5002-3p	0	0
hsa-miR-5003-5p	0	0	hsa-miR-5003-5p	0	0	hsa-miR-5003-5p	0	0	hsa-miR-5003-5p	0	0	hsa-miR-5003-5p	0	0	hsa-miR-5003-5p	0	0
hsa-miR-5003-3p	0	0	hsa-miR-5003-3p	0	0	hsa-miR-5003-3p	0	0	hsa-miR-5003-3p	0	0	hsa-miR-5003-3p	0	0	hsa-miR-5003-3p	0	0
hsa-miR-5004-5p	0	0	hsa-miR-5004-5p	0	0	hsa-miR-5004-5p	0	0	hsa-miR-5004-5p	0	0	hsa-miR-5004-5p	0	0	hsa-miR-5004-5p	0	0
hsa-miR-5004-3p	0	0	hsa-miR-5004-3p	0	0	hsa-miR-5004-3p	0	0	hsa-miR-5004-3p	0	0	hsa-miR-5004-3p	0	0	hsa-miR-5004-3p	0	0
hsa-miR-548ao-5p	0	0	hsa-miR-548ao-5p	0	0	hsa-miR-548ao-5p	0	0	hsa-miR-548ao-5p	0	0	hsa-miR-548ao-5p	0	0	hsa-miR-548ao-5p	0	0
hsa-miR-548ao-3p	14	1.0701	hsa-miR-548ao-3p	28	2.2645	hsa-miR-548ao-3p	0	0	hsa-miR-548ao-3p	95	6.8093	hsa-miR-548ao-3p	0	0	hsa-miR-548ao-3p	0	0
hsa-miR-5006-5p	0	0	hsa-miR-5006-5p	0	0	hsa-miR-5006-5p	0	0	hsa-miR-5006-5p	0	0	hsa-miR-5006-5p	0	0	hsa-miR-5006-5p	0	0
hsa-miR-5006-3p	0	0	hsa-miR-5006-3p	0	0	hsa-miR-5006-3p	0	0	hsa-miR-5006-3p	0	0	hsa-miR-5006-3p	0	0	hsa-miR-5006-3p	0	0
hsa-miR-5007-5p	0	0	hsa-miR-5007-5p	0	0	hsa-miR-5007-5p	0	0	hsa-miR-5007-5p	0	0	hsa-miR-5007-5p	0	0	hsa-miR-5007-5p	0	0
hsa-miR-5007-3p	0	0	hsa-miR-5007-3p	0	0	hsa-miR-5007-3p	0	0	hsa-miR-5007-3p	0	0	hsa-miR-5007-3p	0	0	hsa-miR-5007-3p	0	0
hsa-miR-548ap-5p	26	1.9874	hsa-miR-548ap-5p	13	1.0514	hsa-miR-548ap-5p	0	0	hsa-miR-548ap-5p	15	1.0752	hsa-miR-548ap-5p	51	4.2293	hsa-miR-548ap-5p	45	4.2442
hsa-miR-548ap-3p	0	0	hsa-miR-548ap-3p	0	0	hsa-miR-548ap-3p	0	0	hsa-miR-548ap-3p	0	0	hsa-miR-548ap-3p	0	0	hsa-miR-548ap-3p	0	0
hsa-miR-5008-5p	0	0	hsa-miR-5008-5p	0	0	hsa-miR-5008-5p	0	0	hsa-miR-5008-5p	0	0	hsa-miR-5008-5p	0	0	hsa-miR-5008-5p	0	0
hsa-miR-5008-3p	0	0	hsa-miR-5008-3p	0	0	hsa-miR-5008-3p	0	0	hsa-miR-5008-3p	0	0	hsa-miR-5008-3p	0	0	hsa-miR-5008-3p	0	0
hsa-miR-5009-5p	0	0	hsa-miR-5009-5p	14	1.1322	hsa-miR-5009-5p	19	1.2368	hsa-miR-5009-5p	22	1.5769	hsa-miR-5009-5p	15	1.2439	hsa-miR-5009-5p	30	2.8295
hsa-miR-5009-3p	0	0	hsa-miR-5009-3p	0	0	hsa-miR-5009-3p	0	0	hsa-miR-5009-3p	0	0	hsa-miR-5009-3p	0	0	hsa-miR-5009-3p	0	0
hsa-miR-5010-5p	27	2.0639	hsa-miR-5010-5p	0	0	hsa-miR-5010-5p	50	3.2547	hsa-miR-5010-5p	15	1.0752	hsa-miR-5010-5p	51	4.2293	hsa-miR-5010-5p	49	4.6214
hsa-miR-5010-3p	46	3.5162	hsa-miR-5010-3p	19	1.5366	hsa-miR-5010-3p	22	1.4321	hsa-miR-5010-3p	31	2.222	hsa-miR-5010-3p	23	1.9073	hsa-miR-5010-3p	30	2.8295
hsa-miR-5011-5p	0	0	hsa-miR-5011-5p	0	0	hsa-miR-5011-5p	0	0	hsa-miR-5011-5p	0	0	hsa-miR-5011-5p	0	0	hsa-miR-5011-5p	0	0
hsa-miR-5011-3p	0	0	hsa-miR-5011-3p	0	0	hsa-miR-5011-3p	0	0	hsa-miR-5011-3p	0	0	hsa-miR-5011-3p	0	0	hsa-miR-5011-3p	0	0
hsa-miR-5047	0	0	hsa-miR-5047	0	0	hsa-miR-5047	0	0	hsa-miR-5047	0	0	hsa-miR-5047	0	0	hsa-miR-5047	0	0
hsa-miR-5087	0	0	hsa-miR-5087	0	0	hsa-miR-5087	0	0	hsa-miR-5087	0	0	hsa-miR-5087	0	0	hsa-miR-5087	0	0
hsa-miR-5088-5p	0	0	hsa-miR-5088-5p	0	0	hsa-miR-5088-5p	0	0	hsa-miR-5088-5p	0	0	hsa-miR-5088-5p	0	0	hsa-miR-5088-5p	0	0
hsa-miR-5088-3p	0	0	hsa-miR-5088-3p	0	0	hsa-miR-5088-3p	0	0	hsa-miR-5088-3p	0	0	hsa-miR-5088-3p	0	0	hsa-miR-5088-3p	0	0
hsa-miR-5089-5p	0	0	hsa-miR-5089-5p	0	0	hsa-miR-5089-5p	0	0	hsa-miR-5089-5p	0	0	hsa-miR-5089-5p	0	0	hsa-miR-5089-5p	0	0
hsa-miR-5089-3p	0	0	hsa-miR-5089-3p	0	0	hsa-miR-5089-3p	0	0	hsa-miR-5089-3p	0	0	hsa-miR-5089-3p	0	0	hsa-miR-5089-3p	0	0
hsa-miR-5090	0	0	hsa-miR-5090	0	0	hsa-miR-5090	0	0	hsa-miR-5090	0	0	hsa-miR-5090	0	0	hsa-miR-5090	0	0
hsa-miR-5091	0	0	hsa-miR-5091	0	0	hsa-miR-5091	0	0	hsa-miR-5091	0	0	hsa-miR-5091	0	0	hsa-miR-5091	0	0
hsa-miR-5092	0	0	hsa-miR-5092	0	0	hsa-miR-5092	0	0	hsa-miR-5092	0	0	hsa-miR-5092	0	0	hsa-miR-5092	0	0
hsa-miR-5093	0	0	hsa-miR-5093	0	0	hsa-miR-5093	0	0	hsa-miR-5093	0	0	hsa-miR-5093	0	0	hsa-miR-5093	0	0
hsa-miR-5094	0	0	hsa-miR-5094	0	0	hsa-miR-5094	0	0	hsa-miR-5094	0	0	hsa-miR-5094	0	0	hsa-miR-5094	0	0
hsa-miR-5095	0	0	hsa-miR-5095	0	0	hsa-miR-5095	0	0	hsa-miR-5095	0	0	hsa-miR-5095	0	0	hsa-miR-5095	0	0
hsa-miR-1273f	0	0	hsa-miR-1273f	0	0	hsa-miR-1273f	0	0	hsa-miR-1273f	0	0	hsa-miR-1273f	0	0	hsa-miR-1273f	0	0
hsa-miR-1273g-5p	0	0	hsa-miR-1273g-5p	0	0	hsa-miR-1273g-5p	0	0	hsa-miR-1273g-5p	0	0	hsa-miR-1273g-5p	0	0	hsa-miR-1273g-5p	0	0
hsa-miR-1273g-3p	53	4.0513	hsa-miR-1273g-3p	57	4.6098	hsa-miR-1273g-3p	15	0.9764	hsa-miR-1273g-3p	28	2.0069	hsa-miR-1273g-3p	65	5.3903	hsa-miR-1273g-3p	17	1.6034
hsa-miR-5096	0	0	hsa-miR-5096	0	0	hsa-miR-5096	0	0	hsa-miR-5096	0	0	hsa-miR-5096	0	0	hsa-miR-5096	0	0
hsa-miR-5186	0	0	hsa-miR-5186	0	0	hsa-miR-5186	0	0	hsa-miR-5186	0	0	hsa-miR-5186	0	0	hsa-miR-5186	0	0
hsa-miR-5187-5p	0	0	hsa-miR-5187-5p	0	0	hsa-miR-5187-5p	0	0	hsa-miR-5187-5p	0	0	hsa-miR-5187-5p	11	0.9122	hsa-miR-5187-5p	0	0
hsa-miR-5187-3p	0	0	hsa-miR-5187-3p	0	0	hsa-miR-5187-3p	0	0	hsa-miR-5187-3p	0	0	hsa-miR-5187-3p	0	0	hsa-miR-5187-3p	0	0
hsa-miR-5188	0	0	hsa-miR-5188	0	0	hsa-miR-5188	0	0	hsa-miR-5188	0	0	hsa-miR-5188	0	0	hsa-miR-5188	0	0
hsa-miR-5189-5p	0	0	hsa-miR-5189-5p	16	1.294	hsa-miR-5189-5p	27	1.7576	hsa-miR-5189-5p	14	1.0035	hsa-miR-5189-5p	36	2.9854	hsa-miR-5189-5p	14	1.3204
hsa-miR-5189-3p	0	0	hsa-miR-5189-3p	11	0.8896	hsa-miR-5189-3p	11	0.716	hsa-miR-5189-3p	0	0	hsa-miR-5189-3p	18	1.4927	hsa-miR-5189-3p	16	1.509
hsa-miR-5190	0	0	hsa-miR-5190	0	0	hsa-miR-5190	0	0	hsa-miR-5190	0	0	hsa-miR-5190	0	0	hsa-miR-5190	0	0
hsa-miR-5191	0	0	hsa-miR-5191	0	0	hsa-miR-5191	0	0	hsa-miR-5191	0	0	hsa-miR-5191	0	0	hsa-miR-5191	0	0
hsa-miR-5192	0	0	hsa-miR-5192	0	0	hsa-miR-5192	0	0	hsa-miR-5192	0	0	hsa-miR-5192	0	0	hsa-miR-5192	0	0
hsa-miR-5193	0	0	hsa-miR-5193	0	0	hsa-miR-5193	0	0	hsa-miR-5193	0	0	hsa-miR-5193	0	0	hsa-miR-5193	14	1.3204
hsa-miR-5194	0	0	hsa-miR-5194	0	0	hsa-miR-5194	0	0	hsa-miR-5194	0	0	hsa-miR-5194	0	0	hsa-miR-5194	0	0
hsa-miR-5195-5p	0	0	hsa-miR-5195-5p	0	0	hsa-miR-5195-5p	0	0	hsa-miR-5195-5p	0	0	hsa-miR-5195-5p	0	0	hsa-miR-5195-5p	0	0
hsa-miR-5195-3p	0	0	hsa-miR-5195-3p	0	0	hsa-miR-5195-3p	0	0	hsa-miR-5195-3p	0	0	hsa-miR-5195-3p	0	0	hsa-miR-5195-3p	0	0
hsa-miR-5196-5p	0	0	hsa-miR-5196-5p	0	0	hsa-miR-5196-5p	0	0	hsa-miR-5196-5p	0	0	hsa-miR-5196-5p	0	0	hsa-miR-5196-5p	0	0
hsa-miR-5196-3p	0	0	hsa-miR-5196-3p	0	0	hsa-miR-5196-3p	0	0	hsa-miR-5196-3p	0	0	hsa-miR-5196-3p	0	0	hsa-miR-5196-3p	0	0
hsa-miR-5197-5p	0	0	hsa-miR-5197-5p	0	0	hsa-miR-5197-5p	0	0	hsa-miR-5197-5p	0	0	hsa-miR-5197-5p	0	0	hsa-miR-5197-5p	0	0
hsa-miR-5197-3p	0	0	hsa-miR-5197-3p	0	0	hsa-miR-5197-3p	0	0	hsa-miR-5197-3p	0	0	hsa-miR-5197-3p	0	0	hsa-miR-5197-3p	0	0
hsa-miR-4524b-5p	0	0	hsa-miR-4524b-5p	0	0	hsa-miR-4524b-5p	0	0	hsa-miR-4524b-5p	0	0	hsa-miR-4524b-5p	0	0	hsa-miR-4524b-5p	0	0
hsa-miR-4524b-3p	0	0	hsa-miR-4524b-3p	0	0	hsa-miR-4524b-3p	0	0	hsa-miR-4524b-3p	0	0	hsa-miR-4524b-3p	0	0	hsa-miR-4524b-3p	0	0
hsa-miR-5571-5p	0	0	hsa-miR-5571-5p	0	0	hsa-miR-5571-5p	0	0	hsa-miR-5571-5p	0	0	hsa-miR-5571-5p	0	0	hsa-miR-5571-5p	0	0
hsa-miR-5571-3p	0	0	hsa-miR-5571-3p	0	0	hsa-miR-5571-3p	0	0	hsa-miR-5571-3p	0	0	hsa-miR-5571-3p	0	0	hsa-miR-5571-3p	0	0
hsa-miR-5100	0	0	hsa-miR-5100	0	0	hsa-miR-5100	0	0	hsa-miR-5100	0	0	hsa-miR-5100	0	0	hsa-miR-5100	0	0
hsa-miR-5572	0	0	hsa-miR-5572	0	0	hsa-miR-5572	0	0	hsa-miR-5572	0	0	hsa-miR-5572	0	0	hsa-miR-5572	0	0
hsa-miR-548aq-5p	0	0	hsa-miR-548aq-5p	0	0	hsa-miR-548aq-5p	0	0	hsa-miR-548aq-5p	0	0	hsa-miR-548aq-5p	0	0	hsa-miR-548aq-5p	0	0
hsa-miR-548aq-3p	14	1.0701	hsa-miR-548aq-3p	0	0	hsa-miR-548aq-3p	0	0	hsa-miR-548aq-3p	0	0	hsa-miR-548aq-3p	0	0	hsa-miR-548aq-3p	0	0
hsa-miR-548ar-5p	0	0	hsa-miR-548ar-5p	0	0	hsa-miR-548ar-5p	0	0	hsa-miR-548ar-5p	0	0	hsa-miR-548ar-5p	0	0	hsa-miR-548ar-5p	0	0
hsa-miR-548ar-3p	14	1.0701	hsa-miR-548ar-3p	0	0	hsa-miR-548ar-3p	0	0	hsa-miR-548ar-3p	42	3.0104	hsa-miR-548ar-3p	0	0	hsa-miR-548ar-3p	0	0
hsa-miR-548as-5p	0	0	hsa-miR-548as-5p	0	0	hsa-miR-548as-5p	0	0	hsa-miR-548as-5p	0	0	hsa-miR-548as-5p	0	0	hsa-miR-548as-5p	0	0
hsa-miR-548as-3p	0	0	hsa-miR-548as-3p	0	0	hsa-miR-548as-3p	0	0	hsa-miR-548as-3p	0	0	hsa-miR-548as-3p	0	0	hsa-miR-548as-3p	0	0
hsa-miR-5579-5p	0	0	hsa-miR-5579-5p	0	0	hsa-miR-5579-5p	0	0	hsa-miR-5579-5p	0	0	hsa-miR-5579-5p	0	0	hsa-miR-5579-5p	0	0
hsa-miR-5579-3p	0	0	hsa-miR-5579-3p	0	0	hsa-miR-5579-3p	0	0	hsa-miR-5579-3p	0	0	hsa-miR-5579-3p	0	0	hsa-miR-5579-3p	0	0
hsa-miR-664b-5p	10	0.7644	hsa-miR-664b-5p	0	0	hsa-miR-664b-5p	0	0	hsa-miR-664b-5p	0	0	hsa-miR-664b-5p	0	0	hsa-miR-664b-5p	0	0
hsa-miR-664b-3p	0	0	hsa-miR-664b-3p	0	0	hsa-miR-664b-3p	0	0	hsa-miR-664b-3p	0	0	hsa-miR-664b-3p	0	0	hsa-miR-664b-3p	0	0
hsa-miR-5580-5p	0	0	hsa-miR-5580-5p	0	0	hsa-miR-5580-5p	0	0	hsa-miR-5580-5p	0	0	hsa-miR-5580-5p	0	0	hsa-miR-5580-5p	0	0
hsa-miR-5580-3p	0	0	hsa-miR-5580-3p	0	0	hsa-miR-5580-3p	0	0	hsa-miR-5580-3p	0	0	hsa-miR-5580-3p	0	0	hsa-miR-5580-3p	0	0
hsa-miR-5581-5p	0	0	hsa-miR-5581-5p	0	0	hsa-miR-5581-5p	0	0	hsa-miR-5581-5p	0	0	hsa-miR-5581-5p	0	0	hsa-miR-5581-5p	0	0
hsa-miR-5581-3p	0	0	hsa-miR-5581-3p	0	0	hsa-miR-5581-3p	0	0	hsa-miR-5581-3p	0	0	hsa-miR-5581-3p	0	0	hsa-miR-5581-3p	0	0
hsa-miR-548at-5p	0	0	hsa-miR-548at-5p	0	0	hsa-miR-548at-5p	0	0	hsa-miR-548at-5p	0	0	hsa-miR-548at-5p	0	0	hsa-miR-548at-5p	0	0
hsa-miR-548at-3p	0	0	hsa-miR-548at-3p	0	0	hsa-miR-548at-3p	0	0	hsa-miR-548at-3p	0	0	hsa-miR-548at-3p	0	0	hsa-miR-548at-3p	0	0
hsa-miR-5582-5p	0	0	hsa-miR-5582-5p	0	0	hsa-miR-5582-5p	0	0	hsa-miR-5582-5p	0	0	hsa-miR-5582-5p	0	0	hsa-miR-5582-5p	0	0
hsa-miR-5582-3p	0	0	hsa-miR-5582-3p	0	0	hsa-miR-5582-3p	0	0	hsa-miR-5582-3p	0	0	hsa-miR-5582-3p	0	0	hsa-miR-5582-3p	0	0
hsa-miR-5583-5p	0	0	hsa-miR-5583-5p	0	0	hsa-miR-5583-5p	0	0	hsa-miR-5583-5p	0	0	hsa-miR-5583-5p	0	0	hsa-miR-5583-5p	0	0
hsa-miR-5583-3p	0	0	hsa-miR-5583-3p	0	0	hsa-miR-5583-3p	0	0	hsa-miR-5583-3p	0	0	hsa-miR-5583-3p	0	0	hsa-miR-5583-3p	0	0
hsa-miR-5584-5p	0	0	hsa-miR-5584-5p	0	0	hsa-miR-5584-5p	0	0	hsa-miR-5584-5p	0	0	hsa-miR-5584-5p	0	0	hsa-miR-5584-5p	14	1.3204
hsa-miR-5584-3p	0	0	hsa-miR-5584-3p	0	0	hsa-miR-5584-3p	0	0	hsa-miR-5584-3p	0	0	hsa-miR-5584-3p	0	0	hsa-miR-5584-3p	0	0
hsa-miR-5585-5p	0	0	hsa-miR-5585-5p	0	0	hsa-miR-5585-5p	0	0	hsa-miR-5585-5p	0	0	hsa-miR-5585-5p	0	0	hsa-miR-5585-5p	0	0
hsa-miR-5585-3p	0	0	hsa-miR-5585-3p	0	0	hsa-miR-5585-3p	0	0	hsa-miR-5585-3p	0	0	hsa-miR-5585-3p	0	0	hsa-miR-5585-3p	0	0
hsa-miR-5586-5p	0	0	hsa-miR-5586-5p	0	0	hsa-miR-5586-5p	0	0	hsa-miR-5586-5p	0	0	hsa-miR-5586-5p	0	0	hsa-miR-5586-5p	0	0
hsa-miR-5586-3p	0	0	hsa-miR-5586-3p	0	0	hsa-miR-5586-3p	0	0	hsa-miR-5586-3p	0	0	hsa-miR-5586-3p	0	0	hsa-miR-5586-3p	0	0
hsa-miR-5587-5p	0	0	hsa-miR-5587-5p	0	0	hsa-miR-5587-5p	0	0	hsa-miR-5587-5p	0	0	hsa-miR-5587-5p	0	0	hsa-miR-5587-5p	0	0
hsa-miR-5587-3p	0	0	hsa-miR-5587-3p	0	0	hsa-miR-5587-3p	0	0	hsa-miR-5587-3p	0	0	hsa-miR-5587-3p	0	0	hsa-miR-5587-3p	0	0
hsa-miR-548au-5p	0	0	hsa-miR-548au-5p	0	0	hsa-miR-548au-5p	0	0	hsa-miR-548au-5p	0	0	hsa-miR-548au-5p	0	0	hsa-miR-548au-5p	0	0
hsa-miR-548au-3p	0	0	hsa-miR-548au-3p	0	0	hsa-miR-548au-3p	0	0	hsa-miR-548au-3p	0	0	hsa-miR-548au-3p	0	0	hsa-miR-548au-3p	0	0
hsa-miR-1295b-5p	0	0	hsa-miR-1295b-5p	0	0	hsa-miR-1295b-5p	0	0	hsa-miR-1295b-5p	0	0	hsa-miR-1295b-5p	0	0	hsa-miR-1295b-5p	0	0
hsa-miR-1295b-3p	0	0	hsa-miR-1295b-3p	0	0	hsa-miR-1295b-3p	0	0	hsa-miR-1295b-3p	0	0	hsa-miR-1295b-3p	0	0	hsa-miR-1295b-3p	0	0
hsa-miR-5588-5p	0	0	hsa-miR-5588-5p	0	0	hsa-miR-5588-5p	0	0	hsa-miR-5588-5p	0	0	hsa-miR-5588-5p	0	0	hsa-miR-5588-5p	0	0
hsa-miR-5588-3p	0	0	hsa-miR-5588-3p	0	0	hsa-miR-5588-3p	0	0	hsa-miR-5588-3p	0	0	hsa-miR-5588-3p	0	0	hsa-miR-5588-3p	0	0
hsa-miR-5589-5p	0	0	hsa-miR-5589-5p	0	0	hsa-miR-5589-5p	0	0	hsa-miR-5589-5p	0	0	hsa-miR-5589-5p	0	0	hsa-miR-5589-5p	0	0
hsa-miR-5589-3p	0	0	hsa-miR-5589-3p	0	0	hsa-miR-5589-3p	0	0	hsa-miR-5589-3p	0	0	hsa-miR-5589-3p	0	0	hsa-miR-5589-3p	0	0
hsa-miR-5590-5p	0	0	hsa-miR-5590-5p	0	0	hsa-miR-5590-5p	0	0	hsa-miR-5590-5p	0	0	hsa-miR-5590-5p	0	0	hsa-miR-5590-5p	0	0
hsa-miR-5590-3p	0	0	hsa-miR-5590-3p	0	0	hsa-miR-5590-3p	0	0	hsa-miR-5590-3p	0	0	hsa-miR-5590-3p	0	0	hsa-miR-5590-3p	0	0
hsa-miR-5591-5p	0	0	hsa-miR-5591-5p	0	0	hsa-miR-5591-5p	0	0	hsa-miR-5591-5p	0	0	hsa-miR-5591-5p	0	0	hsa-miR-5591-5p	0	0
hsa-miR-5591-3p	0	0	hsa-miR-5591-3p	0	0	hsa-miR-5591-3p	0	0	hsa-miR-5591-3p	0	0	hsa-miR-5591-3p	0	0	hsa-miR-5591-3p	0	0
hsa-miR-548av-5p	44	3.3633	hsa-miR-548av-5p	24	1.941	hsa-miR-548av-5p	54	3.5151	hsa-miR-548av-5p	76	5.4474	hsa-miR-548av-5p	68	5.6391	hsa-miR-548av-5p	41	3.8669
hsa-miR-548av-3p	91	6.956	hsa-miR-548av-3p	138	11.1607	hsa-miR-548av-3p	22	1.4321	hsa-miR-548av-3p	31	2.222	hsa-miR-548av-3p	13	1.0781	hsa-miR-548av-3p	122	11.5065
hsa-miR-5680	0	0	hsa-miR-5680	0	0	hsa-miR-5680	0	0	hsa-miR-5680	0	0	hsa-miR-5680	0	0	hsa-miR-5680	0	0
[truncated: 590 more rows]

## Sheet: RNA-seq PCa
PCa#1			PCa#2			PCa#3			PCa#4			PCa#5			PCa#6			PCa#7			PCa#8			PCa#9			PCa#10			PCa#11			PCa#12			PCa#13
miRNA ID	raw reads(RPM)	mapping reads(RPM)	miRNA ID	raw reads(RPM)	mapping reads(RPM)	miRNA ID	raw reads(RPM)	mapping reads(RPM)	miRNA ID	raw reads(RPM)	mapping reads(RPM)	miRNA ID	raw reads(RPM)	mapping reads(RPM)	miRNA ID	raw reads(RPM)	mapping reads(RPM)	miRNA ID	raw reads(RPM)	mapping reads(RPM)	miRNA ID	raw reads(RPM)	mapping reads(RPM)	miRNA ID	raw reads(RPM)	mapping reads(RPM)	miRNA ID	raw reads(RPM)	mapping reads(RPM)	miRNA ID	raw reads(RPM)	mapping reads(RPM)	miRNA ID	raw reads(RPM)	mapping reads(RPM)	miRNA ID	raw reads(RPM)	mapping reads(RPM)
hsa-let-7a-5p	95118	6005.15	hsa-let-7a-5p	38581	3196.46	hsa-let-7a-5p	67601	6198.74	hsa-let-7a-5p	114134	9219.32	hsa-let-7a-5p	107901	8653.37	hsa-let-7a-5p	76304	6184.28	hsa-let-7a-5p	3854	508.767	hsa-let-7a-5p	16983	1533.67	hsa-let-7a-5p	49105	4551.2	hsa-let-7a-5p	135511	10742.8	hsa-let-7a-5p	160259	14085.8	hsa-let-7a-5p	72895	4512.4	hsa-let-7a-5p	2482	236.695
hsa-let-7a-3p	166	10.4802	hsa-let-7a-3p	22	1.8227	hsa-let-7a-3p	183	16.7804	hsa-let-7a-3p	255	20.5979	hsa-let-7a-3p	409	32.8007	hsa-let-7a-3p	179	14.5076	hsa-let-7a-3p	17	2.2442	hsa-let-7a-3p	65	5.8699	hsa-let-7a-3p	169	15.6634	hsa-let-7a-3p	275	21.801	hsa-let-7a-3p	277	24.3466	hsa-let-7a-3p	259	16.0328	hsa-let-7a-3p	0	0
hsa-let-7a-2-3p	0	0	hsa-let-7a-2-3p	0	0	hsa-let-7a-2-3p	0	0	hsa-let-7a-2-3p	0	0	hsa-let-7a-2-3p	0	0	hsa-let-7a-2-3p	0	0	hsa-let-7a-2-3p	0	0	hsa-let-7a-2-3p	0	0	hsa-let-7a-2-3p	0	0	hsa-let-7a-2-3p	0	0	hsa-let-7a-2-3p	0	0	hsa-let-7a-2-3p	0	0	hsa-let-7a-2-3p	0	0
hsa-let-7b-5p	25554	1613.32	hsa-let-7b-5p	41464	3435.32	hsa-let-7b-5p	30352	2783.16	hsa-let-7b-5p	28827	2328.54	hsa-let-7b-5p	34503	2767.05	hsa-let-7b-5p	13705	1110.76	hsa-let-7b-5p	11161	1473.37	hsa-let-7b-5p	20727	1871.77	hsa-let-7b-5p	17047	1579.97	hsa-let-7b-5p	58827	4663.59	hsa-let-7b-5p	28861	2536.7	hsa-let-7b-5p	19272	1192.99	hsa-let-7b-5p	4477	426.948
hsa-let-7b-3p	109	6.8816	hsa-let-7b-3p	18	1.4913	hsa-let-7b-3p	59	5.4101	hsa-let-7b-3p	146	11.7933	hsa-let-7b-3p	193	15.4781	hsa-let-7b-3p	107	8.6721	hsa-let-7b-3p	13	1.7161	hsa-let-7b-3p	14	1.2643	hsa-let-7b-3p	92	8.5268	hsa-let-7b-3p	181	14.349	hsa-let-7b-3p	166	14.5904	hsa-let-7b-3p	198	12.2567	hsa-let-7b-3p	0	0
hsa-let-7c-5p	896	56.5678	hsa-let-7c-5p	306	25.3523	hsa-let-7c-5p	430	39.4293	hsa-let-7c-5p	948	76.5759	hsa-let-7c-5p	1349	108.186	hsa-let-7c-5p	1031	83.5604	hsa-let-7c-5p	50	6.6005	hsa-let-7c-5p	390	35.2194	hsa-let-7c-5p	386	35.7756	hsa-let-7c-5p	1546	122.561	hsa-let-7c-5p	640	56.252	hsa-let-7c-5p	4760	294.657	hsa-let-7c-5p	64	6.1033
hsa-let-7c-3p	0	0	hsa-let-7c-3p	0	0	hsa-let-7c-3p	0	0	hsa-let-7c-3p	0	0	hsa-let-7c-3p	0	0	hsa-let-7c-3p	0	0	hsa-let-7c-3p	0	0	hsa-let-7c-3p	0	0	hsa-let-7c-3p	0	0	hsa-let-7c-3p	0	0	hsa-let-7c-3p	0	0	hsa-let-7c-3p	0	0	hsa-let-7c-3p	0	0
hsa-let-7d-5p	2679	169.135	hsa-let-7d-5p	850	70.423	hsa-let-7d-5p	1372	125.807	hsa-let-7d-5p	3275	264.542	hsa-let-7d-5p	4023	322.634	hsa-let-7d-5p	2706	219.315	hsa-let-7d-5p	48	6.3365	hsa-let-7d-5p	590	53.2806	hsa-let-7d-5p	2664	246.907	hsa-let-7d-5p	4352	345.011	hsa-let-7d-5p	2788	245.048	hsa-let-7d-5p	2110	130.615	hsa-let-7d-5p	111	10.5855
hsa-let-7d-3p	1183	74.6871	hsa-let-7d-3p	475	39.354	hsa-let-7d-3p	1927	176.698	hsa-let-7d-3p	1425	115.106	hsa-let-7d-3p	2318	185.898	hsa-let-7d-3p	1261	102.201	hsa-let-7d-3p	196	25.874	hsa-let-7d-3p	649	58.6086	hsa-let-7d-3p	1472	136.429	hsa-let-7d-3p	2886	228.792	hsa-let-7d-3p	2607	229.139	hsa-let-7d-3p	1742	107.835	hsa-let-7d-3p	73	6.9616
hsa-let-7e-5p	435	27.4631	hsa-let-7e-5p	126	10.4392	hsa-let-7e-5p	200	18.3392	hsa-let-7e-5p	210	16.963	hsa-let-7e-5p	683	54.7748	hsa-let-7e-5p	249	20.1809	hsa-let-7e-5p	56	7.3926	hsa-let-7e-5p	132	11.9204	hsa-let-7e-5p	291	26.9707	hsa-let-7e-5p	906	71.8244	hsa-let-7e-5p	321	28.2139	hsa-let-7e-5p	381	23.5849	hsa-let-7e-5p	28	2.6702
hsa-let-7e-3p	0	0	hsa-let-7e-3p	0	0	hsa-let-7e-3p	0	0	hsa-let-7e-3p	0	0	hsa-let-7e-3p	0	0	hsa-let-7e-3p	0	0	hsa-let-7e-3p	0	0	hsa-let-7e-3p	0	0	hsa-let-7e-3p	0	0	hsa-let-7e-3p	0	0	hsa-let-7e-3p	0	0	hsa-let-7e-3p	0	0	hsa-let-7e-3p	0	0
hsa-let-7f-5p	43984	2776.87	hsa-let-7f-5p	5196	430.492	hsa-let-7f-5p	10711	982.156	hsa-let-7f-5p	40910	3304.56	hsa-let-7f-5p	30566	2451.31	hsa-let-7f-5p	34105	2764.14	hsa-let-7f-5p	440	58.0845	hsa-let-7f-5p	3617	326.637	hsa-let-7f-5p	20274	1879.05	hsa-let-7f-5p	32418	2569.98	hsa-let-7f-5p	37132	3263.67	hsa-let-7f-5p	25290	1565.52	hsa-let-7f-5p	598	57.0281
hsa-let-7f-1-3p	50	3.1567	hsa-let-7f-1-3p	11	0.9114	hsa-let-7f-1-3p	13	1.192	hsa-let-7f-1-3p	38	3.0695	hsa-let-7f-1-3p	43	3.4485	hsa-let-7f-1-3p	28	2.2693	hsa-let-7f-1-3p	0	0	hsa-let-7f-1-3p	0	0	hsa-let-7f-1-3p	18	1.6683	hsa-let-7f-1-3p	43	3.4089	hsa-let-7f-1-3p	78	6.8557	hsa-let-7f-1-3p	34	2.1047	hsa-let-7f-1-3p	0	0
hsa-let-7f-2-3p	0	0	hsa-let-7f-2-3p	0	0	hsa-let-7f-2-3p	0	0	hsa-let-7f-2-3p	0	0	hsa-let-7f-2-3p	0	0	hsa-let-7f-2-3p	0	0	hsa-let-7f-2-3p	0	0	hsa-let-7f-2-3p	0	0	hsa-let-7f-2-3p	0	0	hsa-let-7f-2-3p	0	0	hsa-let-7f-2-3p	0	0	hsa-let-7f-2-3p	0	0	hsa-let-7f-2-3p	0	0
hsa-miR-15a-5p	174	10.9853	hsa-miR-15a-5p	135	11.1848	hsa-miR-15a-5p	346	31.7268	hsa-miR-15a-5p	319	25.7676	hsa-miR-15a-5p	226	18.1246	hsa-miR-15a-5p	150	12.1572	hsa-miR-15a-5p	29	3.8283	hsa-miR-15a-5p	76	6.8633	hsa-miR-15a-5p	206	19.0927	hsa-miR-15a-5p	170	13.477	hsa-miR-15a-5p	192	16.8756	hsa-miR-15a-5p	309	19.1279	hsa-miR-15a-5p	0	0
hsa-miR-15a-3p	0	0	hsa-miR-15a-3p	0	0	hsa-miR-15a-3p	0	0	hsa-miR-15a-3p	0	0	hsa-miR-15a-3p	0	0	hsa-miR-15a-3p	0	0	hsa-miR-15a-3p	0	0	hsa-miR-15a-3p	0	0	hsa-miR-15a-3p	0	0	hsa-miR-15a-3p	0	0	hsa-miR-15a-3p	0	0	hsa-miR-15a-3p	0	0	hsa-miR-15a-3p	0	0
hsa-miR-16-5p	4469	282.144	hsa-miR-16-5p	2102	174.152	hsa-miR-16-5p	6107	559.988	hsa-miR-16-5p	7703	622.22	hsa-miR-16-5p	6318	506.687	hsa-miR-16-5p	2155	174.658	hsa-miR-16-5p	390	51.484	hsa-miR-16-5p	637	57.525	hsa-miR-16-5p	3138	290.839	hsa-miR-16-5p	5602	444.106	hsa-miR-16-5p	7247	636.966	hsa-miR-16-5p	5341	330.623	hsa-miR-16-5p	54	5.1497
hsa-miR-16-1-3p	44	2.7779	hsa-miR-16-1-3p	46	3.8111	hsa-miR-16-1-3p	23	2.109	hsa-miR-16-1-3p	0	0	hsa-miR-16-1-3p	23	1.8445	hsa-miR-16-1-3p	0	0	hsa-miR-16-1-3p	0	0	hsa-miR-16-1-3p	12	1.0837	hsa-miR-16-1-3p	0	0	hsa-miR-16-1-3p	0	0	hsa-miR-16-1-3p	11	0.9668	hsa-miR-16-1-3p	20	1.2381	hsa-miR-16-1-3p	10	0.9536
hsa-miR-17-5p	726	45.835	hsa-miR-17-5p	684	56.6698	hsa-miR-17-5p	911	83.5351	hsa-miR-17-5p	741	59.8552	hsa-miR-17-5p	626	50.2035	hsa-miR-17-5p	819	66.3782	hsa-miR-17-5p	141	18.6134	hsa-miR-17-5p	529	47.7719	hsa-miR-17-5p	1019	94.4439	hsa-miR-17-5p	1194	94.656	hsa-miR-17-5p	1233	108.373	hsa-miR-17-5p	495	30.6419	hsa-miR-17-5p	145	13.8279
hsa-miR-17-3p	0	0	hsa-miR-17-3p	58	4.8053	hsa-miR-17-3p	22	2.0173	hsa-miR-17-3p	0	0	hsa-miR-17-3p	11	0.8822	hsa-miR-17-3p	0	0	hsa-miR-17-3p	47	6.2045	hsa-miR-17-3p	56	5.0571	hsa-miR-17-3p	15	1.3902	hsa-miR-17-3p	15	1.1891	hsa-miR-17-3p	16	1.4063	hsa-miR-17-3p	0	0	hsa-miR-17-3p	73	6.9616
hsa-miR-18a-5p	15	0.947	hsa-miR-18a-5p	48	3.9768	hsa-miR-18a-5p	55	5.0433	hsa-miR-18a-5p	12	0.9693	hsa-miR-18a-5p	37	2.9673	hsa-miR-18a-5p	19	1.5399	hsa-miR-18a-5p	16	2.1122	hsa-miR-18a-5p	38	3.4316	hsa-miR-18a-5p	45	4.1707	hsa-miR-18a-5p	53	4.2016	hsa-miR-18a-5p	52	4.5705	hsa-miR-18a-5p	27	1.6714	hsa-miR-18a-5p	0	0
hsa-miR-18a-3p	48	3.0304	hsa-miR-18a-3p	31	2.5684	hsa-miR-18a-3p	41	3.7595	hsa-miR-18a-3p	29	2.3425	hsa-miR-18a-3p	23	1.8445	hsa-miR-18a-3p	14	1.1347	hsa-miR-18a-3p	21	2.7722	hsa-miR-18a-3p	25	2.2577	hsa-miR-18a-3p	29	2.6878	hsa-miR-18a-3p	75	5.9457	hsa-miR-18a-3p	34	2.9884	hsa-miR-18a-3p	27	1.6714	hsa-miR-18a-3p	14	1.3351
hsa-miR-19a-5p	0	0	hsa-miR-19a-5p	0	0	hsa-miR-19a-5p	0	0	hsa-miR-19a-5p	0	0	hsa-miR-19a-5p	0	0	hsa-miR-19a-5p	0	0	hsa-miR-19a-5p	0	0	hsa-miR-19a-5p	0	0	hsa-miR-19a-5p	0	0	hsa-miR-19a-5p	0	0	hsa-miR-19a-5p	0	0	hsa-miR-19a-5p	0	0	hsa-miR-19a-5p	0	0
hsa-miR-19a-3p	422	26.6424	hsa-miR-19a-3p	1028	85.1704	hsa-miR-19a-3p	1274	116.821	hsa-miR-19a-3p	417	33.6837	hsa-miR-19a-3p	660	52.9303	hsa-miR-19a-3p	298	24.1523	hsa-miR-19a-3p	436	57.5565	hsa-miR-19a-3p	932	84.1653	hsa-miR-19a-3p	929	86.1025	hsa-miR-19a-3p	635	50.3405	hsa-miR-19a-3p	895	78.6649	hsa-miR-19a-3p	437	27.0515	hsa-miR-19a-3p	526	50.1619
hsa-miR-19b-1-5p	0	0	hsa-miR-19b-1-5p	0	0	hsa-miR-19b-1-5p	0	0	hsa-miR-19b-1-5p	0	0	hsa-miR-19b-1-5p	0	0	hsa-miR-19b-1-5p	0	0	hsa-miR-19b-1-5p	0	0	hsa-miR-19b-1-5p	0	0	hsa-miR-19b-1-5p	0	0	hsa-miR-19b-1-5p	0	0	hsa-miR-19b-1-5p	0	0	hsa-miR-19b-1-5p	0	0	hsa-miR-19b-1-5p	0	0
hsa-miR-19b-3p	120	7.576	hsa-miR-19b-3p	234	19.387	hsa-miR-19b-3p	291	26.6835	hsa-miR-19b-3p	121	9.7739	hsa-miR-19b-3p	118	9.4633	hsa-miR-19b-3p	129	10.4552	hsa-miR-19b-3p	87	11.4849	hsa-miR-19b-3p	212	19.1449	hsa-miR-19b-3p	180	16.6829	hsa-miR-19b-3p	152	12.05	hsa-miR-19b-3p	179	15.733	hsa-miR-19b-3p	139	8.6045	hsa-miR-19b-3p	79	7.5338
hsa-miR-19b-2-5p	0	0	hsa-miR-19b-2-5p	0	0	hsa-miR-19b-2-5p	0	0	hsa-miR-19b-2-5p	0	0	hsa-miR-19b-2-5p	0	0	hsa-miR-19b-2-5p	0	0	hsa-miR-19b-2-5p	0	0	hsa-miR-19b-2-5p	0	0	hsa-miR-19b-2-5p	0	0	hsa-miR-19b-2-5p	0	0	hsa-miR-19b-2-5p	0	0	hsa-miR-19b-2-5p	0	0	hsa-miR-19b-2-5p	0	0
hsa-miR-20a-5p	1101	69.5102	hsa-miR-20a-5p	544	45.0707	hsa-miR-20a-5p	1427	130.85	hsa-miR-20a-5p	1485	119.953	hsa-miR-20a-5p	1306	104.738	hsa-miR-20a-5p	1268	102.769	hsa-miR-20a-5p	198	26.138	hsa-miR-20a-5p	427	38.5607	hsa-miR-20a-5p	1379	127.81	hsa-miR-20a-5p	1805	143.094	hsa-miR-20a-5p	2477	217.713	hsa-miR-20a-5p	1087	67.2883	hsa-miR-20a-5p	47	4.4821
hsa-miR-20a-3p	0	0	hsa-miR-20a-3p	0	0	hsa-miR-20a-3p	0	0	hsa-miR-20a-3p	0	0	hsa-miR-20a-3p	0	0	hsa-miR-20a-3p	0	0	hsa-miR-20a-3p	0	0	hsa-miR-20a-3p	0	0	hsa-miR-20a-3p	0	0	hsa-miR-20a-3p	0	0	hsa-miR-20a-3p	0	0	hsa-miR-20a-3p	0	0	hsa-miR-20a-3p	0	0
hsa-miR-21-5p	88187	5567.57	hsa-miR-21-5p	53055	4395.64	hsa-miR-21-5p	82845	7596.56	hsa-miR-21-5p	110427	8919.88	hsa-miR-21-5p	102867	8249.66	hsa-miR-21-5p	88292	7155.88	hsa-miR-21-5p	15237	2011.44	hsa-miR-21-5p	61752	5576.58	hsa-miR-21-5p	187572	17384.7	hsa-miR-21-5p	154664	12261.2	hsa-miR-21-5p	109017	9581.91	hsa-miR-21-5p	88972	5507.61	hsa-miR-21-5p	6906	658.589
hsa-miR-21-3p	50	3.1567	hsa-miR-21-3p	199	16.4873	hsa-miR-21-3p	211	19.3479	hsa-miR-21-3p	60	4.8466	hsa-miR-21-3p	103	8.2603	hsa-miR-21-3p	39	3.1609	hsa-miR-21-3p	94	12.409	hsa-miR-21-3p	166	14.9908	hsa-miR-21-3p	126	11.6781	hsa-miR-21-3p	78	6.1836	hsa-miR-21-3p	65	5.7131	hsa-miR-21-3p	66	4.0856	hsa-miR-21-3p	69	6.5802
hsa-miR-22-5p	75	4.735	hsa-miR-22-5p	213	17.6472	hsa-miR-22-5p	274	25.1247	hsa-miR-22-5p	106	8.5623	hsa-miR-22-5p	132	10.5861	hsa-miR-22-5p	133	10.7794	hsa-miR-22-5p	66	8.7127	hsa-miR-22-5p	207	18.6934	hsa-miR-22-5p	136	12.6049	hsa-miR-22-5p	145	11.4951	hsa-miR-22-5p	106	9.3167	hsa-miR-22-5p	143	8.8521	hsa-miR-22-5p	81	7.7245
hsa-miR-22-3p	13757	868.53	hsa-miR-22-3p	78260	6483.89	hsa-miR-22-3p	80420	7374.2	hsa-miR-22-3p	24924	2013.27	hsa-miR-22-3p	29366	2355.08	hsa-miR-22-3p	20257	1641.79	hsa-miR-22-3p	68381	9026.99	hsa-miR-22-3p	70635	6378.77	hsa-miR-22-3p	26841	2487.7	hsa-miR-22-3p	30265	2399.3	hsa-miR-22-3p	27377	2406.27	hsa-miR-22-3p	31325	1939.1	hsa-miR-22-3p	75739	7222.83
hsa-miR-23a-5p	12	0.7576	hsa-miR-23a-5p	48	3.9768	hsa-miR-23a-5p	20	1.8339	hsa-miR-23a-5p	11	0.8885	hsa-miR-23a-5p	18	1.4436	hsa-miR-23a-5p	14	1.1347	hsa-miR-23a-5p	32	4.2243	hsa-miR-23a-5p	25	2.2577	hsa-miR-23a-5p	21	1.9463	hsa-miR-23a-5p	17	1.3477	hsa-miR-23a-5p	10	0.8789	hsa-miR-23a-5p	0	0	hsa-miR-23a-5p	45	4.2914
hsa-miR-23a-3p	2572	162.38	hsa-miR-23a-3p	539	44.6565	hsa-miR-23a-3p	1384	126.907	hsa-miR-23a-3p	3014	243.46	hsa-miR-23a-3p	2792	223.911	hsa-miR-23a-3p	1244	100.824	hsa-miR-23a-3p	150	19.8015	hsa-miR-23a-3p	401	36.2127	hsa-miR-23a-3p	2340	216.878	hsa-miR-23a-3p	1100	87.204	hsa-miR-23a-3p	716	62.9319	hsa-miR-23a-3p	1276	78.9879	hsa-miR-23a-3p	205	19.5498
hsa-miR-24-1-5p	0	0	hsa-miR-24-1-5p	0	0	hsa-miR-24-1-5p	0	0	hsa-miR-24-1-5p	0	0	hsa-miR-24-1-5p	10	0.802	hsa-miR-24-1-5p	0	0	hsa-miR-24-1-5p	0	0	hsa-miR-24-1-5p	0	0	hsa-miR-24-1-5p	0	0	hsa-miR-24-1-5p	0	0	hsa-miR-24-1-5p	0	0	hsa-miR-24-1-5p	0	0	hsa-miR-24-1-5p	0	0
hsa-miR-24-3p	6116	386.125	hsa-miR-24-3p	4293	355.678	hsa-miR-24-3p	9259	849.014	hsa-miR-24-3p	11758	949.767	hsa-miR-24-3p	11254	902.541	hsa-miR-24-3p	7209	584.274	hsa-miR-24-3p	2911	384.282	hsa-miR-24-3p	7222	652.19	hsa-miR-24-3p	10469	970.298	hsa-miR-24-3p	11530	914.057	hsa-miR-24-3p	7030	617.893	hsa-miR-24-3p	7606	470.832	hsa-miR-24-3p	1033	98.5118
hsa-miR-24-2-5p	85	5.3664	hsa-miR-24-2-5p	150	12.4276	hsa-miR-24-2-5p	182	16.6887	hsa-miR-24-2-5p	125	10.097	hsa-miR-24-2-5p	175	14.0345	hsa-miR-24-2-5p	105	8.51	hsa-miR-24-2-5p	67	8.8447	hsa-miR-24-2-5p	157	14.1781	hsa-miR-24-2-5p	173	16.0342	hsa-miR-24-2-5p	132	10.4645	hsa-miR-24-2-5p	126	11.0746	hsa-miR-24-2-5p	83	5.1379	hsa-miR-24-2-5p	53	5.0543
hsa-miR-25-5p	42	2.6516	hsa-miR-25-5p	197	16.3216	hsa-miR-25-5p	146	13.3876	hsa-miR-25-5p	58	4.685	hsa-miR-25-5p	81	6.496	hsa-miR-25-5p	24	1.9451	hsa-miR-25-5p	85	11.2209	hsa-miR-25-5p	136	12.2816	hsa-miR-25-5p	51	4.7268	hsa-miR-25-5p	76	6.025	hsa-miR-25-5p	73	6.4162	hsa-miR-25-5p	51	3.157	hsa-miR-25-5p	176	16.7842
hsa-miR-25-3p	57214	3612.13	hsa-miR-25-3p	31880	2641.28	hsa-miR-25-3p	76023	6971.01	hsa-miR-25-3p	65677	5305.14	hsa-miR-25-3p	54501	4370.84	hsa-miR-25-3p	16758	1358.2	hsa-miR-25-3p	9952	1313.77	hsa-miR-25-3p	18016	1626.95	hsa-miR-25-3p	19842	1839.02	hsa-miR-25-3p	44504	3528.12	hsa-miR-25-3p	48264	4242.1	hsa-miR-25-3p	53160	3290.75	hsa-miR-25-3p	3289	313.655
hsa-miR-26a-5p	37951	2395.99	hsa-miR-26a-5p	13460	1115.17	hsa-miR-26a-5p	25387	2327.89	hsa-miR-26a-5p	32802	2649.62	hsa-miR-26a-5p	46145	3700.71	hsa-miR-26a-5p	36676	2972.51	hsa-miR-26a-5p	1408	185.87	hsa-miR-26a-5p	12720	1148.69	hsa-miR-26a-5p	50962	4723.31	hsa-miR-26a-5p	61596	4883.11	hsa-miR-26a-5p	42736	3756.22	hsa-miR-26a-5p	29423	1821.36	hsa-miR-26a-5p	623	59.4122
hsa-miR-26a-1-3p	0	0	hsa-miR-26a-1-3p	0	0	hsa-miR-26a-1-3p	0	0	hsa-miR-26a-1-3p	0	0	hsa-miR-26a-1-3p	0	0	hsa-miR-26a-1-3p	0	0	hsa-miR-26a-1-3p	0	0	hsa-miR-26a-1-3p	0	0	hsa-miR-26a-1-3p	0	0	hsa-miR-26a-1-3p	0	0	hsa-miR-26a-1-3p	0	0	hsa-miR-26a-1-3p	0	0	hsa-miR-26a-1-3p	0	0
hsa-miR-26b-5p	3537	223.304	hsa-miR-26b-5p	1823	151.037	hsa-miR-26b-5p	2903	266.194	hsa-miR-26b-5p	4671	377.306	hsa-miR-26b-5p	4043	324.238	hsa-miR-26b-5p	3888	315.114	hsa-miR-26b-5p	171	22.5737	hsa-miR-26b-5p	840	75.8571	hsa-miR-26b-5p	2967	274.99	hsa-miR-26b-5p	6499	515.217	hsa-miR-26b-5p	6351	558.213	hsa-miR-26b-5p	3164	195.86	hsa-miR-26b-5p	123	11.7299
hsa-miR-26b-3p	19	1.1995	hsa-miR-26b-3p	0	0	hsa-miR-26b-3p	26	2.3841	hsa-miR-26b-3p	28	2.2617	hsa-miR-26b-3p	49	3.9297	hsa-miR-26b-3p	20	1.621	hsa-miR-26b-3p	0	0	hsa-miR-26b-3p	21	1.8964	hsa-miR-26b-3p	33	3.0585	hsa-miR-26b-3p	33	2.6161	hsa-miR-26b-3p	27	2.3731	hsa-miR-26b-3p	34	2.1047	hsa-miR-26b-3p	0	0
hsa-miR-27a-5p	155	9.7857	hsa-miR-27a-5p	263	21.7897	hsa-miR-27a-5p	273	25.033	hsa-miR-27a-5p	339	27.3832	hsa-miR-27a-5p	215	17.2424	hsa-miR-27a-5p	132	10.6983	hsa-miR-27a-5p	123	16.2373	hsa-miR-27a-5p	392	35.4	hsa-miR-27a-5p	222	20.5756	hsa-miR-27a-5p	204	16.1724	hsa-miR-27a-5p	141	12.393	hsa-miR-27a-5p	126	7.7997	hsa-miR-27a-5p	107	10.204
hsa-miR-27a-3p	4747	299.695	hsa-miR-27a-3p	2554	211.6	hsa-miR-27a-3p	7777	713.12	hsa-miR-27a-3p	7660	618.746	hsa-miR-27a-3p	13326	1068.71	hsa-miR-27a-3p	5782	468.619	hsa-miR-27a-3p	659	86.9947	hsa-miR-27a-3p	3472	313.543	hsa-miR-27a-3p	6322	585.942	hsa-miR-27a-3p	9325	739.252	hsa-miR-27a-3p	7548	663.422	hsa-miR-27a-3p	6999	433.257	hsa-miR-27a-3p	448	42.7234
hsa-miR-28-5p	126	7.9548	hsa-miR-28-5p	103	8.5336	hsa-miR-28-5p	137	12.5624	hsa-miR-28-5p	162	13.0858	hsa-miR-28-5p	209	16.7612	hsa-miR-28-5p	148	11.9951	hsa-miR-28-5p	48	6.3365	hsa-miR-28-5p	168	15.1714	hsa-miR-28-5p	298	27.6195	hsa-miR-28-5p	225	17.8372	hsa-miR-28-5p	148	13.0083	hsa-miR-28-5p	105	6.4998	hsa-miR-28-5p	17	1.6212
hsa-miR-28-3p	2322	146.596	hsa-miR-28-3p	2230	184.757	hsa-miR-28-3p	2697	247.304	hsa-miR-28-3p	2215	178.919	hsa-miR-28-3p	2542	203.862	hsa-miR-28-3p	1291	104.633	hsa-miR-28-3p	1099	145.079	hsa-miR-28-3p	4013	362.398	hsa-miR-28-3p	2989	277.029	hsa-miR-28-3p	2205	174.804	hsa-miR-28-3p	2327	204.529	hsa-miR-28-3p	1363	84.3734	hsa-miR-28-3p	634	60.4613
hsa-miR-29a-5p	0	0	hsa-miR-29a-5p	0	0	hsa-miR-29a-5p	0	0	hsa-miR-29a-5p	0	0	hsa-miR-29a-5p	0	0	hsa-miR-29a-5p	0	0	hsa-miR-29a-5p	0	0	hsa-miR-29a-5p	0	0	hsa-miR-29a-5p	0	0	hsa-miR-29a-5p	0	0	hsa-miR-29a-5p	0	0	hsa-miR-29a-5p	0	0	hsa-miR-29a-5p	0	0
hsa-miR-29a-3p	413	26.0742	hsa-miR-29a-3p	442	36.62	hsa-miR-29a-3p	872	79.9589	hsa-miR-29a-3p	554	44.7501	hsa-miR-29a-3p	970	77.7914	hsa-miR-29a-3p	484	39.2272	hsa-miR-29a-3p	159	20.9896	hsa-miR-29a-3p	433	39.1025	hsa-miR-29a-3p	783	72.5708	hsa-miR-29a-3p	765	60.6464	hsa-miR-29a-3p	710	62.4045	hsa-miR-29a-3p	550	34.0465	hsa-miR-29a-3p	104	9.9179
hsa-miR-30a-5p	6407	404.497	hsa-miR-30a-5p	6952	575.977	hsa-miR-30a-5p	14928	1368.84	hsa-miR-30a-5p	7441	601.056	hsa-miR-30a-5p	10611	850.974	hsa-miR-30a-5p	5313	430.607	hsa-miR-30a-5p	2622	346.131	hsa-miR-30a-5p	6837	617.423	hsa-miR-30a-5p	8521	789.751	hsa-miR-30a-5p	11379	902.086	hsa-miR-30a-5p	11034	969.819	hsa-miR-30a-5p	10219	632.584	hsa-miR-30a-5p	1357	129.41
hsa-miR-30a-3p	1308	82.5788	hsa-miR-30a-3p	518	42.9166	hsa-miR-30a-3p	1037	95.0888	hsa-miR-30a-3p	1265	102.182	hsa-miR-30a-3p	1238	99.2843	hsa-miR-30a-3p	1072	86.8833	hsa-miR-30a-3p	59	7.7886	hsa-miR-30a-3p	565	51.0229	hsa-miR-30a-3p	765	70.9025	hsa-miR-30a-3p	1417	112.335	hsa-miR-30a-3p	1301	114.35	hsa-miR-30a-3p	1126	69.7025	hsa-miR-30a-3p	71	6.7709
hsa-miR-31-5p	0	0	hsa-miR-31-5p	0	0	hsa-miR-31-5p	0	0	hsa-miR-31-5p	0	0	hsa-miR-31-5p	0	0	hsa-miR-31-5p	0	0	hsa-miR-31-5p	0	0	hsa-miR-31-5p	20	1.8061	hsa-miR-31-5p	0	0	hsa-miR-31-5p	0	0	hsa-miR-31-5p	0	0	hsa-miR-31-5p	0	0	hsa-miR-31-5p	0	0
hsa-miR-31-3p	0	0	hsa-miR-31-3p	0	0	hsa-miR-31-3p	0	0	hsa-miR-31-3p	0	0	hsa-miR-31-3p	0	0	hsa-miR-31-3p	0	0	hsa-miR-31-3p	0	0	hsa-miR-31-3p	0	0	hsa-miR-31-3p	0	0	hsa-miR-31-3p	0	0	hsa-miR-31-3p	0	0	hsa-miR-31-3p	0	0	hsa-miR-31-3p	0	0
hsa-miR-32-5p	84	5.3032	hsa-miR-32-5p	43	3.5626	hsa-miR-32-5p	130	11.9205	hsa-miR-32-5p	178	14.3782	hsa-miR-32-5p	176	14.1147	hsa-miR-32-5p	67	5.4302	hsa-miR-32-5p	14	1.8481	hsa-miR-32-5p	32	2.8898	hsa-miR-32-5p	100	9.2683	hsa-miR-32-5p	226	17.9165	hsa-miR-32-5p	206	18.1061	hsa-miR-32-5p	132	8.1712	hsa-miR-32-5p	0	0
hsa-miR-32-3p	0	0	hsa-miR-32-3p	0	0	hsa-miR-32-3p	0	0	hsa-miR-32-3p	0	0	hsa-miR-32-3p	0	0	hsa-miR-32-3p	0	0	hsa-miR-32-3p	0	0	hsa-miR-32-3p	0	0	hsa-miR-32-3p	0	0	hsa-miR-32-3p	0	0	hsa-miR-32-3p	0	0	hsa-miR-32-3p	0	0	hsa-miR-32-3p	0	0
hsa-miR-33a-5p	0	0	hsa-miR-33a-5p	0	0	hsa-miR-33a-5p	21	1.9256	hsa-miR-33a-5p	0	0	hsa-miR-33a-5p	0	0	hsa-miR-33a-5p	0	0	hsa-miR-33a-5p	0	0	hsa-miR-33a-5p	30	2.7092	hsa-miR-33a-5p	10	0.9268	hsa-miR-33a-5p	0	0	hsa-miR-33a-5p	0	0	hsa-miR-33a-5p	0	0	hsa-miR-33a-5p	0	0
hsa-miR-33a-3p	0	0	hsa-miR-33a-3p	0	0	hsa-miR-33a-3p	0	0	hsa-miR-33a-3p	0	0	hsa-miR-33a-3p	0	0	hsa-miR-33a-3p	0	0	hsa-miR-33a-3p	0	0	hsa-miR-33a-3p	0	0	hsa-miR-33a-3p	0	0	hsa-miR-33a-3p	0	0	hsa-miR-33a-3p	0	0	hsa-miR-33a-3p	0	0	hsa-miR-33a-3p	0	0
hsa-miR-92a-1-5p	10	0.6313	hsa-miR-92a-1-5p	18	1.4913	hsa-miR-92a-1-5p	16	1.4671	hsa-miR-92a-1-5p	0	0	hsa-miR-92a-1-5p	0	0	hsa-miR-92a-1-5p	12	0.9726	hsa-miR-92a-1-5p	0	0	hsa-miR-92a-1-5p	30	2.7092	hsa-miR-92a-1-5p	12	1.1122	hsa-miR-92a-1-5p	16	1.2684	hsa-miR-92a-1-5p	16	1.4063	hsa-miR-92a-1-5p	0	0	hsa-miR-92a-1-5p	14	1.3351
hsa-miR-92a-3p	57510	3630.82	hsa-miR-92a-3p	30519	2528.52	hsa-miR-92a-3p	76640	7027.58	hsa-miR-92a-3p	47244	3816.19	hsa-miR-92a-3p	60935	4886.83	hsa-miR-92a-3p	28941	2345.61	hsa-miR-92a-3p	8036	1060.83	hsa-miR-92a-3p	18241	1647.27	hsa-miR-92a-3p	31858	2952.69	hsa-miR-92a-3p	78585	6229.93	hsa-miR-92a-3p	93379	8207.42	hsa-miR-92a-3p	76963	4764.22	hsa-miR-92a-3p	2811	268.07
hsa-miR-92a-2-5p	0	0	hsa-miR-92a-2-5p	0	0	hsa-miR-92a-2-5p	0	0	hsa-miR-92a-2-5p	0	0	hsa-miR-92a-2-5p	0	0	hsa-miR-92a-2-5p	0	0	hsa-miR-92a-2-5p	0	0	hsa-miR-92a-2-5p	0	0	hsa-miR-92a-2-5p	0	0	hsa-miR-92a-2-5p	0	0	hsa-miR-92a-2-5p	0	0	hsa-miR-92a-2-5p	0	0	hsa-miR-92a-2-5p	11	1.049
hsa-miR-93-5p	1479	93.3747	hsa-miR-93-5p	1678	139.023	hsa-miR-93-5p	2093	191.92	hsa-miR-93-5p	1651	133.362	hsa-miR-93-5p	1363	109.309	hsa-miR-93-5p	966	78.2922	hsa-miR-93-5p	376	49.6358	hsa-miR-93-5p	1145	103.4	hsa-miR-93-5p	1465	135.78	hsa-miR-93-5p	1828	144.917	hsa-miR-93-5p	1878	165.064	hsa-miR-93-5p	958	59.3028	hsa-miR-93-5p	148	14.114
hsa-miR-93-3p	10	0.6313	hsa-miR-93-3p	0	0	hsa-miR-93-3p	16	1.4671	hsa-miR-93-3p	12	0.9693	hsa-miR-93-3p	14	1.1228	hsa-miR-93-3p	0	0	hsa-miR-93-3p	0	0	hsa-miR-93-3p	0	0	hsa-miR-93-3p	22	2.039	hsa-miR-93-3p	18	1.427	hsa-miR-93-3p	0	0	hsa-miR-93-3p	0	0	hsa-miR-93-3p	0	0
hsa-miR-95-5p	0	0	hsa-miR-95-5p	0	0	hsa-miR-95-5p	0	0	hsa-miR-95-5p	0	0	hsa-miR-95-5p	0	0	hsa-miR-95-5p	0	0	hsa-miR-95-5p	0	0	hsa-miR-95-5p	0	0	hsa-miR-95-5p	0	0	hsa-miR-95-5p	0	0	hsa-miR-95-5p	0	0	hsa-miR-95-5p	0	0	hsa-miR-95-5p	0	0
hsa-miR-95-3p	90	5.682	hsa-miR-95-3p	36	2.9826	hsa-miR-95-3p	107	9.8115	hsa-miR-95-3p	77	6.2198	hsa-miR-95-3p	130	10.4257	hsa-miR-95-3p	92	7.4564	hsa-miR-95-3p	0	0	hsa-miR-95-3p	43	3.8832	hsa-miR-95-3p	69	6.3951	hsa-miR-95-3p	109	8.6411	hsa-miR-95-3p	141	12.393	hsa-miR-95-3p	83	5.1379	hsa-miR-95-3p	0	0
hsa-miR-96-5p	59	3.7249	hsa-miR-96-5p	78	6.4623	hsa-miR-96-5p	103	9.4447	hsa-miR-96-5p	61	4.9274	hsa-miR-96-5p	93	7.4584	hsa-miR-96-5p	44	3.5661	hsa-miR-96-5p	0	0	hsa-miR-96-5p	95	8.5791	hsa-miR-96-5p	27	2.5024	hsa-miR-96-5p	66	5.2322	hsa-miR-96-5p	88	7.7346	hsa-miR-96-5p	43	2.6618	hsa-miR-96-5p	0	0
hsa-miR-96-3p	0	0	hsa-miR-96-3p	0	0	hsa-miR-96-3p	0	0	hsa-miR-96-3p	0	0	hsa-miR-96-3p	0	0	hsa-miR-96-3p	0	0	hsa-miR-96-3p	0	0	hsa-miR-96-3p	0	0	hsa-miR-96-3p	0	0	hsa-miR-96-3p	0	0	hsa-miR-96-3p	0	0	hsa-miR-96-3p	0	0	hsa-miR-96-3p	0	0
hsa-miR-98-5p	730	46.0876	hsa-miR-98-5p	133	11.0191	hsa-miR-98-5p	255	23.3825	hsa-miR-98-5p	907	73.2641	hsa-miR-98-5p	796	63.8371	hsa-miR-98-5p	695	56.3283	hsa-miR-98-5p	12	1.5841	hsa-miR-98-5p	130	11.7398	hsa-miR-98-5p	568	52.6439	hsa-miR-98-5p	948	75.154	hsa-miR-98-5p	573	50.3631	hsa-miR-98-5p	503	31.1371	hsa-miR-98-5p	0	0
hsa-miR-98-3p	0	0	hsa-miR-98-3p	0	0	hsa-miR-98-3p	0	0	hsa-miR-98-3p	0	0	hsa-miR-98-3p	0	0	hsa-miR-98-3p	0	0	hsa-miR-98-3p	0	0	hsa-miR-98-3p	0	0	hsa-miR-98-3p	0	0	hsa-miR-98-3p	0	0	hsa-miR-98-3p	0	0	hsa-miR-98-3p	0	0	hsa-miR-98-3p	0	0
hsa-miR-99a-5p	539	34.029	hsa-miR-99a-5p	1779	147.391	hsa-miR-99a-5p	2476	227.039	hsa-miR-99a-5p	637	51.4545	hsa-miR-99a-5p	494	39.6175	hsa-miR-99a-5p	1071	86.8023	hsa-miR-99a-5p	998	131.746	hsa-miR-99a-5p	3310	298.913	hsa-miR-99a-5p	1011	93.7025	hsa-miR-99a-5p	1375	109.005	hsa-miR-99a-5p	1011	88.8605	hsa-miR-99a-5p	992	61.4075	hsa-miR-99a-5p	1271	121.209
hsa-miR-99a-3p	0	0	hsa-miR-99a-3p	0	0	hsa-miR-99a-3p	0	0	hsa-miR-99a-3p	0	0	hsa-miR-99a-3p	0	0	hsa-miR-99a-3p	0	0	hsa-miR-99a-3p	0	0	hsa-miR-99a-3p	0	0	hsa-miR-99a-3p	0	0	hsa-miR-99a-3p	0	0	hsa-miR-99a-3p	0	0	hsa-miR-99a-3p	0	0	hsa-miR-99a-3p	0	0
hsa-miR-100-5p	4021	253.86	hsa-miR-100-5p	6016	498.429	hsa-miR-100-5p	21351	1957.8	hsa-miR-100-5p	4623	373.429	hsa-miR-100-5p	5470	438.68	hsa-miR-100-5p	5816	471.374	hsa-miR-100-5p	3321	438.406	hsa-miR-100-5p	11544	1042.49	hsa-miR-100-5p	8585	795.683	hsa-miR-100-5p	8382	664.495	hsa-miR-100-5p	8433	741.207	hsa-miR-100-5p	9849	609.68	hsa-miR-100-5p	11451	1092.02
hsa-miR-100-3p	0	0	hsa-miR-100-3p	0	0	hsa-miR-100-3p	0	0	hsa-miR-100-3p	0	0	hsa-miR-100-3p	0	0	hsa-miR-100-3p	0	0	hsa-miR-100-3p	0	0	hsa-miR-100-3p	0	0	hsa-miR-100-3p	0	0	hsa-miR-100-3p	0	0	hsa-miR-100-3p	0	0	hsa-miR-100-3p	0	0	hsa-miR-100-3p	0	0
hsa-miR-101-5p	0	0	hsa-miR-101-5p	0	0	hsa-miR-101-5p	0	0	hsa-miR-101-5p	0	0	hsa-miR-101-5p	0	0	hsa-miR-101-5p	0	0	hsa-miR-101-5p	0	0	hsa-miR-101-5p	0	0	hsa-miR-101-5p	0	0	hsa-miR-101-5p	0	0	hsa-miR-101-5p	0	0	hsa-miR-101-5p	0	0	hsa-miR-101-5p	0	0
hsa-miR-101-3p	19835	1252.26	hsa-miR-101-3p	36232	3001.84	hsa-miR-101-3p	54660	5012.11	hsa-miR-101-3p	26582	2147.19	hsa-miR-101-3p	38007	3048.06	hsa-miR-101-3p	11523	933.915	hsa-miR-101-3p	18633	2459.75	hsa-miR-101-3p	24753	2235.35	hsa-miR-101-3p	23541	2181.85	hsa-miR-101-3p	28394	2250.97	hsa-miR-101-3p	37675	3311.39	hsa-miR-101-3p	19671	1217.69	hsa-miR-101-3p	5554	529.656
hsa-miR-29b-1-5p	0	0	hsa-miR-29b-1-5p	0	0	hsa-miR-29b-1-5p	0	0	hsa-miR-29b-1-5p	0	0	hsa-miR-29b-1-5p	0	0	hsa-miR-29b-1-5p	0	0	hsa-miR-29b-1-5p	0	0	hsa-miR-29b-1-5p	0	0	hsa-miR-29b-1-5p	0	0	hsa-miR-29b-1-5p	0	0	hsa-miR-29b-1-5p	0	0	hsa-miR-29b-1-5p	0	0	hsa-miR-29b-1-5p	0	0
hsa-miR-29b-3p	51	3.2198	hsa-miR-29b-3p	47	3.894	hsa-miR-29b-3p	124	11.3703	hsa-miR-29b-3p	75	6.0582	hsa-miR-29b-3p	70	5.6138	hsa-miR-29b-3p	61	4.9439	hsa-miR-29b-3p	11	1.4521	hsa-miR-29b-3p	42	3.7929	hsa-miR-29b-3p	63	5.839	hsa-miR-29b-3p	118	9.3546	hsa-miR-29b-3p	130	11.4262	hsa-miR-29b-3p	53	3.2808	hsa-miR-29b-3p	0	0
hsa-miR-29b-2-5p	0	0	hsa-miR-29b-2-5p	0	0	hsa-miR-29b-2-5p	0	0	hsa-miR-29b-2-5p	0	0	hsa-miR-29b-2-5p	0	0	hsa-miR-29b-2-5p	0	0	hsa-miR-29b-2-5p	0	0	hsa-miR-29b-2-5p	14	1.2643	hsa-miR-29b-2-5p	0	0	hsa-miR-29b-2-5p	0	0	hsa-miR-29b-2-5p	18	1.5821	hsa-miR-29b-2-5p	0	0	hsa-miR-29b-2-5p	0	0
hsa-miR-103a-2-5p	0	0	hsa-miR-103a-2-5p	0	0	hsa-miR-103a-2-5p	0	0	hsa-miR-103a-2-5p	0	0	hsa-miR-103a-2-5p	0	0	hsa-miR-103a-2-5p	0	0	hsa-miR-103a-2-5p	0	0	hsa-miR-103a-2-5p	0	0	hsa-miR-103a-2-5p	0	0	hsa-miR-103a-2-5p	0	0	hsa-miR-103a-2-5p	0	0	hsa-miR-103a-2-5p	0	0	hsa-miR-103a-2-5p	0	0
hsa-miR-103a-3p	6925	437.201	hsa-miR-103a-3p	6811	564.295	hsa-miR-103a-3p	7733	709.086	hsa-miR-103a-3p	7550	609.861	hsa-miR-103a-3p	5716	458.408	hsa-miR-103a-3p	7238	586.625	hsa-miR-103a-3p	1092	144.155	hsa-miR-103a-3p	3827	345.601	hsa-miR-103a-3p	8537	791.234	hsa-miR-103a-3p	6788	538.128	hsa-miR-103a-3p	8255	725.562	hsa-miR-103a-3p	4184	259.001	hsa-miR-103a-3p	515	49.1129
hsa-miR-105-5p	0	0	hsa-miR-105-5p	0	0	hsa-miR-105-5p	0	0	hsa-miR-105-5p	0	0	hsa-miR-105-5p	0	0	hsa-miR-105-5p	0	0	hsa-miR-105-5p	0	0	hsa-miR-105-5p	0	0	hsa-miR-105-5p	0	0	hsa-miR-105-5p	0	0	hsa-miR-105-5p	0	0	hsa-miR-105-5p	0	0	hsa-miR-105-5p	0	0
hsa-miR-105-3p	0	0	hsa-miR-105-3p	0	0	hsa-miR-105-3p	0	0	hsa-miR-105-3p	0	0	hsa-miR-105-3p	0	0	hsa-miR-105-3p	0	0	hsa-miR-105-3p	0	0	hsa-miR-105-3p	0	0	hsa-miR-105-3p	0	0	hsa-miR-105-3p	0	0	hsa-miR-105-3p	0	0	hsa-miR-105-3p	0	0	hsa-miR-105-3p	0	0
hsa-miR-106a-5p	162	10.2277	hsa-miR-106a-5p	244	20.2155	hsa-miR-106a-5p	295	27.0503	hsa-miR-106a-5p	176	14.2166	hsa-miR-106a-5p	268	21.4929	hsa-miR-106a-5p	217	17.5874	hsa-miR-106a-5p	32	4.2243	hsa-miR-106a-5p	151	13.6362	hsa-miR-106a-5p	187	17.3317	hsa-miR-106a-5p	309	24.4964	hsa-miR-106a-5p	293	25.7529	hsa-miR-106a-5p	156	9.6568	hsa-miR-106a-5p	11	1.049
hsa-miR-106a-3p	0	0	hsa-miR-106a-3p	0	0	hsa-miR-106a-3p	0	0	hsa-miR-106a-3p	0	0	hsa-miR-106a-3p	0	0	hsa-miR-106a-3p	0	0	hsa-miR-106a-3p	0	0	hsa-miR-106a-3p	0	0	hsa-miR-106a-3p	0	0	hsa-miR-106a-3p	0	0	hsa-miR-106a-3p	0	0	hsa-miR-106a-3p	0	0	hsa-miR-106a-3p	0	0
hsa-miR-107	0	0	hsa-miR-107	0	0	hsa-miR-107	0	0	hsa-miR-107	21	1.6963	hsa-miR-107	0	0	hsa-miR-107	16	1.2968	hsa-miR-107	0	0	hsa-miR-107	0	0	hsa-miR-107	10	0.9268	hsa-miR-107	0	0	hsa-miR-107	0	0	hsa-miR-107	0	0	hsa-miR-107	0	0
hsa-miR-16-2-3p	2020	127.53	hsa-miR-16-2-3p	2096	173.655	hsa-miR-16-2-3p	5168	473.885	hsa-miR-16-2-3p	2433	196.529	hsa-miR-16-2-3p	4861	389.839	hsa-miR-16-2-3p	1517	122.95	hsa-miR-16-2-3p	232	30.6264	hsa-miR-16-2-3p	1138	102.768	hsa-miR-16-2-3p	2119	196.395	hsa-miR-16-2-3p	5122	406.054	hsa-miR-16-2-3p	6511	572.276	hsa-miR-16-2-3p	3928	243.154	hsa-miR-16-2-3p	77	7.3431
hsa-miR-192-5p	5524	348.75	hsa-miR-192-5p	6884	570.344	hsa-miR-192-5p	13674	1253.85	hsa-miR-192-5p	6045	488.293	hsa-miR-192-5p	10342	829.401	hsa-miR-192-5p	5112	414.317	hsa-miR-192-5p	2134	281.71	hsa-miR-192-5p	7676	693.189	hsa-miR-192-5p	3771	349.507	hsa-miR-192-5p	8709	690.418	hsa-miR-192-5p	7370	647.777	hsa-miR-192-5p	6519	403.544	hsa-miR-192-5p	1781	169.845
hsa-miR-192-3p	0	0	hsa-miR-192-3p	0	0	hsa-miR-192-3p	0	0	hsa-miR-192-3p	0	0	hsa-miR-192-3p	0	0	hsa-miR-192-3p	0	0	hsa-miR-192-3p	0	0	hsa-miR-192-3p	0	0	hsa-miR-192-3p	0	0	hsa-miR-192-3p	0	0	hsa-miR-192-3p	0	0	hsa-miR-192-3p	0	0	hsa-miR-192-3p	0	0
hsa-miR-196a-5p	11	0.6945	hsa-miR-196a-5p	0	0	hsa-miR-196a-5p	14	1.2837	hsa-miR-196a-5p	33	2.6656	hsa-miR-196a-5p	20	1.6039	hsa-miR-196a-5p	41	3.323	hsa-miR-196a-5p	0	0	hsa-miR-196a-5p	10	0.9031	hsa-miR-196a-5p	13	1.2049	hsa-miR-196a-5p	28	2.2197	hsa-miR-196a-5p	13	1.1426	hsa-miR-196a-5p	37	2.2904	hsa-miR-196a-5p	0	0
hsa-miR-197-5p	0	0	hsa-miR-197-5p	0	0	hsa-miR-197-5p	0	0	hsa-miR-197-5p	0	0	hsa-miR-197-5p	0	0	hsa-miR-197-5p	0	0	hsa-miR-197-5p	0	0	hsa-miR-197-5p	0	0	hsa-miR-197-5p	0	0	hsa-miR-197-5p	0	0	hsa-miR-197-5p	0	0	hsa-miR-197-5p	0	0	hsa-miR-197-5p	21	2.0027
hsa-miR-197-3p	437	27.5894	hsa-miR-197-3p	83	6.8766	hsa-miR-197-3p	134	12.2873	hsa-miR-197-3p	431	34.8146	hsa-miR-197-3p	434	34.8056	hsa-miR-197-3p	255	20.6672	hsa-miR-197-3p	29	3.8283	hsa-miR-197-3p	93	8.3985	hsa-miR-197-3p	376	34.8488	hsa-miR-197-3p	355	28.1431	hsa-miR-197-3p	224	19.6882	hsa-miR-197-3p	421	26.0611	hsa-miR-197-3p	23	2.1934
hsa-miR-198	0	0	hsa-miR-198	0	0	hsa-miR-198	0	0	hsa-miR-198	0	0	hsa-miR-198	0	0	hsa-miR-198	0	0	hsa-miR-198	0	0	hsa-miR-198	0	0	hsa-miR-198	0	0	hsa-miR-198	0	0	hsa-miR-198	0	0	hsa-miR-198	0	0	hsa-miR-198	0	0
hsa-miR-199a-5p	1461	92.2383	hsa-miR-199a-5p	872	72.2457	hsa-miR-199a-5p	1224	112.236	hsa-miR-199a-5p	1237	99.9202	hsa-miR-199a-5p	1730	138.741	hsa-miR-199a-5p	1377	111.603	hsa-miR-199a-5p	514	67.8533	hsa-miR-199a-5p	1264	114.147	hsa-miR-199a-5p	2411	223.459	hsa-miR-199a-5p	1688	133.819	hsa-miR-199a-5p	997	87.63	hsa-miR-199a-5p	901	55.7744	hsa-miR-199a-5p	116	11.0623
hsa-miR-199a-3p	2114	133.465	hsa-miR-199a-3p	755	62.5522	hsa-miR-199a-3p	1788	163.952	hsa-miR-199a-3p	2395	193.459	hsa-miR-199a-3p	2443	195.922	hsa-miR-199a-3p	2156	174.739	hsa-miR-199a-3p	142	18.7455	hsa-miR-199a-3p	956	86.3326	hsa-miR-199a-3p	2711	251.263	hsa-miR-199a-3p	1857	147.216	hsa-miR-199a-3p	1395	122.612	hsa-miR-199a-3p	1862	115.263	hsa-miR-199a-3p	176	16.7842
hsa-miR-208a-5p	0	0	hsa-miR-208a-5p	0	0	hsa-miR-208a-5p	0	0	hsa-miR-208a-5p	0	0	hsa-miR-208a-5p	0	0	hsa-miR-208a-5p	0	0	hsa-miR-208a-5p	0	0	hsa-miR-208a-5p	0	0	hsa-miR-208a-5p	0	0	hsa-miR-208a-5p	0	0	hsa-miR-208a-5p	0	0	hsa-miR-208a-5p	0	0	hsa-miR-208a-5p	0	0
hsa-miR-208a-3p	0	0	hsa-miR-208a-3p	0	0	hsa-miR-208a-3p	0	0	hsa-miR-208a-3p	0	0	hsa-miR-208a-3p	0	0	hsa-miR-208a-3p	0	0	hsa-miR-208a-3p	0	0	hsa-miR-208a-3p	0	0	hsa-miR-208a-3p	0	0	hsa-miR-208a-3p	0	0	hsa-miR-208a-3p	0	0	hsa-miR-208a-3p	0	0	hsa-miR-208a-3p	0	0
hsa-miR-129-5p	20	1.2627	hsa-miR-129-5p	34	2.8169	hsa-miR-129-5p	42	3.8512	hsa-miR-129-5p	27	2.181	hsa-miR-129-5p	29	2.3257	hsa-miR-129-5p	60	4.8629	hsa-miR-129-5p	29	3.8283	hsa-miR-129-5p	46	4.1541	hsa-miR-129-5p	23	2.1317	hsa-miR-129-5p	81	6.4214	hsa-miR-129-5p	34	2.9884	hsa-miR-129-5p	275	17.0233	hsa-miR-129-5p	74	7.057
hsa-miR-129-1-3p	0	0	hsa-miR-129-1-3p	0	0	hsa-miR-129-1-3p	0	0	hsa-miR-129-1-3p	0	0	hsa-miR-129-1-3p	0	0	hsa-miR-129-1-3p	0	0	hsa-miR-129-1-3p	0	0	hsa-miR-129-1-3p	0	0	hsa-miR-129-1-3p	0	0	hsa-miR-129-1-3p	0	0	hsa-miR-129-1-3p	0	0	hsa-miR-129-1-3p	0	0	hsa-miR-129-1-3p	0	0
hsa-miR-148a-5p	99	6.2502	hsa-miR-148a-5p	256	21.2098	hsa-miR-148a-5p	171	15.68	hsa-miR-148a-5p	80	6.4621	hsa-miR-148a-5p	160	12.8316	hsa-miR-148a-5p	45	3.6472	hsa-miR-148a-5p	140	18.4814	hsa-miR-148a-5p	255	23.028	hsa-miR-148a-5p	123	11.4	hsa-miR-148a-5p	127	10.0681	hsa-miR-148a-5p	98	8.6136	hsa-miR-148a-5p	125	7.7378	hsa-miR-148a-5p	441	42.0559
hsa-miR-148a-3p	92538	5842.26	hsa-miR-148a-3p	25064	2076.57	hsa-miR-148a-3p	41421	3798.14	hsa-miR-148a-3p	100400	8109.94	hsa-miR-148a-3p	102481	8218.7	hsa-miR-148a-3p	33831	2741.93	hsa-miR-148a-3p	7182	948.097	hsa-miR-148a-3p	21328	1926.05	hsa-miR-148a-3p	38366	3555.87	hsa-miR-148a-3p	58111	4606.83	hsa-miR-148a-3p	62389	5483.6	hsa-miR-148a-3p	87324	5405.6	hsa-miR-148a-3p	4547	433.624
hsa-miR-30c-5p	2022	127.656	hsa-miR-30c-5p	528	43.7451	hsa-miR-30c-5p	1033	94.722	hsa-miR-30c-5p	1814	146.528	hsa-miR-30c-5p	1576	126.391	hsa-miR-30c-5p	2185	177.09	hsa-miR-30c-5p	56	7.3926	hsa-miR-30c-5p	377	34.0454	hsa-miR-30c-5p	2108	195.376	hsa-miR-30c-5p	2679	212.381	hsa-miR-30c-5p	2472	217.273	hsa-miR-30c-5p	2149	133.029	hsa-miR-30c-5p	76	7.2477
hsa-miR-30c-2-3p	12	0.7576	hsa-miR-30c-2-3p	45	3.7283	hsa-miR-30c-2-3p	60	5.5018	hsa-miR-30c-2-3p	12	0.9693	hsa-miR-30c-2-3p	12	0.9624	hsa-miR-30c-2-3p	23	1.8641	hsa-miR-30c-2-3p	11	1.4521	hsa-miR-30c-2-3p	45	4.0638	hsa-miR-30c-2-3p	18	1.6683	hsa-miR-30c-2-3p	18	1.427	hsa-miR-30c-2-3p	19	1.67	hsa-miR-30c-2-3p	44	2.7237	hsa-miR-30c-2-3p	0	0
hsa-miR-30d-5p	43307	2734.13	hsa-miR-30d-5p	23593	1954.69	hsa-miR-30d-5p	37007	3393.4	hsa-miR-30d-5p	32871	2655.2	hsa-miR-30d-5p	35805	2871.47	hsa-miR-30d-5p	19033	1542.58	hsa-miR-30d-5p	6777	894.633	hsa-miR-30d-5p	21459	1937.88	hsa-miR-30d-5p	41895	3882.95	hsa-miR-30d-5p	45105	3575.76	hsa-miR-30d-5p	35096	3084.72	hsa-miR-30d-5p	31908	1975.19	hsa-miR-30d-5p	2921	278.56
hsa-miR-30d-3p	11	0.6945	hsa-miR-30d-3p	33	2.7341	hsa-miR-30d-3p	44	4.0346	hsa-miR-30d-3p	18	1.454	hsa-miR-30d-3p	34	2.7267	hsa-miR-30d-3p	10	0.8105	hsa-miR-30d-3p	0	0	hsa-miR-30d-3p	53	4.7862	hsa-miR-30d-3p	24	2.2244	hsa-miR-30d-3p	36	2.8539	hsa-miR-30d-3p	14	1.2305	hsa-miR-30d-3p	17	1.0523	hsa-miR-30d-3p	21	2.0027
hsa-miR-139-5p	2287	144.387	hsa-miR-139-5p	962	79.7023	hsa-miR-139-5p	1943	178.165	hsa-miR-139-5p	1278	103.232	hsa-miR-139-5p	1340	107.464	hsa-miR-139-5p	1470	119.14	hsa-miR-139-5p	179	23.6298	hsa-miR-139-5p	993	89.6739	hsa-miR-139-5p	1081	100.19	hsa-miR-139-5p	1915	151.814	hsa-miR-139-5p	1511	132.807	hsa-miR-139-5p	1202	74.4071	hsa-miR-139-5p	137	13.065
hsa-miR-139-3p	259	16.3516	hsa-miR-139-3p	713	59.0725	hsa-miR-139-3p	625	57.31	hsa-miR-139-3p	121	9.7739	hsa-miR-139-3p	198	15.8791	hsa-miR-139-3p	200	16.2096	hsa-miR-139-3p	568	74.9818	hsa-miR-139-3p	1043	94.1892	hsa-miR-139-3p	228	21.1317	hsa-miR-139-3p	481	38.1319	hsa-miR-139-3p	290	25.4892	hsa-miR-139-3p	135	8.3569	hsa-miR-139-3p	459	43.7724
hsa-miR-147a	0	0	hsa-miR-147a	16	1.3256	hsa-miR-147a	14	1.2837	hsa-miR-147a	16	1.2924	hsa-miR-147a	11	0.8822	hsa-miR-147a	0	0	hsa-miR-147a	47	6.2045	hsa-miR-147a	39	3.5219	hsa-miR-147a	11	1.0195	hsa-miR-147a	0	0	hsa-miR-147a	0	0	hsa-miR-147a	12	0.7428	hsa-miR-147a	76	7.2477
hsa-miR-7-5p	1430	90.2811	hsa-miR-7-5p	2849	236.041	hsa-miR-7-5p	2068	189.627	hsa-miR-7-5p	1265	102.182	hsa-miR-7-5p	1070	85.8112	hsa-miR-7-5p	491	39.7945	hsa-miR-7-5p	377	49.7679	hsa-miR-7-5p	1165	105.207	hsa-miR-7-5p	596	55.239	hsa-miR-7-5p	989	78.4043	hsa-miR-7-5p	1395	122.612	hsa-miR-7-5p	1063	65.8026	hsa-miR-7-5p	227	21.6478
hsa-miR-7-1-3p	0	0	hsa-miR-7-1-3p	0	0	hsa-miR-7-1-3p	0	0	hsa-miR-7-1-3p	0	0	hsa-miR-7-1-3p	0	0	hsa-miR-7-1-3p	0	0	hsa-miR-7-1-3p	0	0	hsa-miR-7-1-3p	0	0	hsa-miR-7-1-3p	0	0	hsa-miR-7-1-3p	0	0	hsa-miR-7-1-3p	0	0	hsa-miR-7-1-3p	0	0	hsa-miR-7-1-3p	0	0
hsa-miR-7-2-3p	0	0	hsa-miR-7-2-3p	0	0	hsa-miR-7-2-3p	0	0	hsa-miR-7-2-3p	0	0	hsa-miR-7-2-3p	0	0	hsa-miR-7-2-3p	0	0	hsa-miR-7-2-3p	0	0	hsa-miR-7-2-3p	0	0	hsa-miR-7-2-3p	0	0	hsa-miR-7-2-3p	0	0	hsa-miR-7-2-3p	0	0	hsa-miR-7-2-3p	0	0	hsa-miR-7-2-3p	0	0
hsa-miR-10a-5p	13555	855.777	hsa-miR-10a-5p	8530	706.716	hsa-miR-10a-5p	24002	2200.89	hsa-miR-10a-5p	8475	684.579	hsa-miR-10a-5p	10883	872.788	hsa-miR-10a-5p	14892	1206.96	hsa-miR-10a-5p	1206	159.204	hsa-miR-10a-5p	10155	917.058	hsa-miR-10a-5p	19035	1764.22	hsa-miR-10a-5p	19001	1506.33	hsa-miR-10a-5p	35893	3154.77	hsa-miR-10a-5p	19624	1214.78	hsa-miR-10a-5p	951	90.6919
hsa-miR-10a-3p	13	0.8207	hsa-miR-10a-3p	12	0.9942	hsa-miR-10a-3p	12	1.1004	hsa-miR-10a-3p	13	1.0501	hsa-miR-10a-3p	14	1.1228	hsa-miR-10a-3p	19	1.5399	hsa-miR-10a-3p	0	0	hsa-miR-10a-3p	0	0	hsa-miR-10a-3p	31	2.8732	hsa-miR-10a-3p	24	1.9026	hsa-miR-10a-3p	17	1.4942	hsa-miR-10a-3p	21	1.3	hsa-miR-10a-3p	0	0
hsa-miR-10b-5p	2425	153.099	hsa-miR-10b-5p	1586	131.401	hsa-miR-10b-5p	3845	352.571	hsa-miR-10b-5p	1370	110.663	hsa-miR-10b-5p	1906	152.856	hsa-miR-10b-5p	2744	222.395	hsa-miR-10b-5p	172	22.7058	hsa-miR-10b-5p	1816	163.996	hsa-miR-10b-5p	2563	237.546	hsa-miR-10b-5p	3453	273.741	hsa-miR-10b-5p	5491	482.624	hsa-miR-10b-5p	3117	192.951	hsa-miR-10b-5p	129	12.3021
hsa-miR-10b-3p	0	0	hsa-miR-10b-3p	0	0	hsa-miR-10b-3p	34	3.1177	hsa-miR-10b-3p	0	0	hsa-miR-10b-3p	12	0.9624	hsa-miR-10b-3p	10	0.8105	hsa-miR-10b-3p	0	0	hsa-miR-10b-3p	22	1.9867	hsa-miR-10b-3p	33	3.0585	hsa-miR-10b-3p	0	0	hsa-miR-10b-3p	24	2.1094	hsa-miR-10b-3p	16	0.9904	hsa-miR-10b-3p	0	0
hsa-miR-34a-5p	0	0	hsa-miR-34a-5p	0	0	hsa-miR-34a-5p	0	0	hsa-miR-34a-5p	0	0	hsa-miR-34a-5p	0	0	hsa-miR-34a-5p	0	0	hsa-miR-34a-5p	0	0	hsa-miR-34a-5p	0	0	hsa-miR-34a-5p	0	0	hsa-miR-34a-5p	0	0	hsa-miR-34a-5p	0	0	hsa-miR-34a-5p	0	0	hsa-miR-34a-5p	0	0
hsa-miR-34a-3p	0	0	hsa-miR-34a-3p	0	0	hsa-miR-34a-3p	0	0	hsa-miR-34a-3p	0	0	hsa-miR-34a-3p	0	0	hsa-miR-34a-3p	0	0	hsa-miR-34a-3p	0	0	hsa-miR-34a-3p	0	0	hsa-miR-34a-3p	0	0	hsa-miR-34a-3p	0	0	hsa-miR-34a-3p	0	0	hsa-miR-34a-3p	0	0	hsa-miR-34a-3p	0	0
hsa-miR-181a-5p	2216	139.904	hsa-miR-181a-5p	6645	550.542	hsa-miR-181a-5p	7862	720.914	hsa-miR-181a-5p	3703	299.115	hsa-miR-181a-5p	4847	388.717	hsa-miR-181a-5p	2525	204.646	hsa-miR-181a-5p	3215	424.413	hsa-miR-181a-5p	5461	493.161	hsa-miR-181a-5p	5292	490.478	hsa-miR-181a-5p	6117	484.934	hsa-miR-181a-5p	5395	474.187	hsa-miR-181a-5p	3421	211.769	hsa-miR-181a-5p	2526	240.891
hsa-miR-181a-2-3p	175	11.0484	hsa-miR-181a-2-3p	376	31.1518	hsa-miR-181a-2-3p	853	78.2167	hsa-miR-181a-2-3p	260	21.0018	hsa-miR-181a-2-3p	422	33.8433	hsa-miR-181a-2-3p	218	17.6684	hsa-miR-181a-2-3p	270	35.6428	hsa-miR-181a-2-3p	374	33.7745	hsa-miR-181a-2-3p	251	23.2634	hsa-miR-181a-2-3p	363	28.7773	hsa-miR-181a-2-3p	403	35.4212	hsa-miR-181a-2-3p	189	11.6996	hsa-miR-181a-2-3p	152	14.4954
hsa-miR-181b-5p	412	26.0111	hsa-miR-181b-5p	732	60.6466	hsa-miR-181b-5p	808	74.0904	hsa-miR-181b-5p	729	58.8859	hsa-miR-181b-5p	726	58.2233	hsa-miR-181b-5p	453	36.7147	hsa-miR-181b-5p	294	38.811	hsa-miR-181b-5p	746	67.3683	hsa-miR-181b-5p	710	65.8049	hsa-miR-181b-5p	775	61.4392	hsa-miR-181b-5p	579	50.8904	hsa-miR-181b-5p	544	33.6751	hsa-miR-181b-5p	266	25.367
hsa-miR-181b-3p	0	0	hsa-miR-181b-3p	0	0	hsa-miR-181b-3p	0	0	hsa-miR-181b-3p	0	0	hsa-miR-181b-3p	0	0	hsa-miR-181b-3p	0	0	hsa-miR-181b-3p	0	0	hsa-miR-181b-3p	0	0	hsa-miR-181b-3p	0	0	hsa-miR-181b-3p	0	0	hsa-miR-181b-3p	0	0	hsa-miR-181b-3p	0	0	hsa-miR-181b-3p	0	0
hsa-miR-181c-5p	0	0	hsa-miR-181c-5p	15	1.2428	hsa-miR-181c-5p	0	0	hsa-miR-181c-5p	0	0	hsa-miR-181c-5p	10	0.802	hsa-miR-181c-5p	0	0	hsa-miR-181c-5p	0	0	hsa-miR-181c-5p	11	0.9934	hsa-miR-181c-5p	12	1.1122	hsa-miR-181c-5p	11	0.872	hsa-miR-181c-5p	0	0	hsa-miR-181c-5p	0	0	hsa-miR-181c-5p	0	0
hsa-miR-181c-3p	0	0	hsa-miR-181c-3p	0	0	hsa-miR-181c-3p	0	0	hsa-miR-181c-3p	0	0	hsa-miR-181c-3p	0	0	hsa-miR-181c-3p	0	0	hsa-miR-181c-3p	0	0	hsa-miR-181c-3p	0	0	hsa-miR-181c-3p	0	0	hsa-miR-181c-3p	0	0	hsa-miR-181c-3p	0	0	hsa-miR-181c-3p	0	0	hsa-miR-181c-3p	0	0
hsa-miR-182-5p	5110	322.613	hsa-miR-182-5p	2795	231.567	hsa-miR-182-5p	2539	232.816	hsa-miR-182-5p	4557	368.098	hsa-miR-182-5p	2560	205.305	hsa-miR-182-5p	2053	166.391	hsa-miR-182-5p	214	28.2502	hsa-miR-182-5p	1834	165.621	hsa-miR-182-5p	1026	95.0927	hsa-miR-182-5p	6183	490.166	hsa-miR-182-5p	5984	525.956	hsa-miR-182-5p	2201	136.248	hsa-miR-182-5p	74	7.057
hsa-miR-182-3p	0	0	hsa-miR-182-3p	0	0	hsa-miR-182-3p	0	0	hsa-miR-182-3p	0	0	hsa-miR-182-3p	0	0	hsa-miR-182-3p	0	0	hsa-miR-182-3p	0	0	hsa-miR-182-3p	0	0	hsa-miR-182-3p	0	0	hsa-miR-182-3p	0	0	hsa-miR-182-3p	0	0	hsa-miR-182-3p	0	0	hsa-miR-182-3p	0	0
hsa-miR-183-5p	2701	170.524	hsa-miR-183-5p	1684	139.52	hsa-miR-183-5p	2077	190.453	hsa-miR-183-5p	2807	226.739	hsa-miR-183-5p	2476	198.569	hsa-miR-183-5p	904	73.2673	hsa-miR-183-5p	282	37.2269	hsa-miR-183-5p	1390	125.525	hsa-miR-183-5p	428	39.6683	hsa-miR-183-5p	4513	357.774	hsa-miR-183-5p	3066	269.482	hsa-miR-183-5p	1433	88.7066	hsa-miR-183-5p	24	2.2888
hsa-miR-183-3p	0	0	hsa-miR-183-3p	0	0	hsa-miR-183-3p	0	0	hsa-miR-183-3p	0	0	hsa-miR-183-3p	0	0	hsa-miR-183-3p	0	0	hsa-miR-183-3p	0	0	hsa-miR-183-3p	0	0	hsa-miR-183-3p	0	0	hsa-miR-183-3p	0	0	hsa-miR-183-3p	0	0	hsa-miR-183-3p	0	0	hsa-miR-183-3p	0	0
hsa-miR-187-5p	0	0	hsa-miR-187-5p	0	0	hsa-miR-187-5p	0	0	hsa-miR-187-5p	0	0	hsa-miR-187-5p	0	0	hsa-miR-187-5p	0	0	hsa-miR-187-5p	0	0	hsa-miR-187-5p	0	0	hsa-miR-187-5p	0	0	hsa-miR-187-5p	0	0	hsa-miR-187-5p	0	0	hsa-miR-187-5p	0	0	hsa-miR-187-5p	0	0
hsa-miR-187-3p	0	0	hsa-miR-187-3p	0	0	hsa-miR-187-3p	0	0	hsa-miR-187-3p	0	0	hsa-miR-187-3p	0	0	hsa-miR-187-3p	0	0	hsa-miR-187-3p	0	0	hsa-miR-187-3p	0	0	hsa-miR-187-3p	0	0	hsa-miR-187-3p	0	0	hsa-miR-187-3p	0	0	hsa-miR-187-3p	0	0	hsa-miR-187-3p	0	0
hsa-miR-196a-3p	0	0	hsa-miR-196a-3p	0	0	hsa-miR-196a-3p	0	0	hsa-miR-196a-3p	0	0	hsa-miR-196a-3p	0	0	hsa-miR-196a-3p	0	0	hsa-miR-196a-3p	0	0	hsa-miR-196a-3p	0	0	hsa-miR-196a-3p	0	0	hsa-miR-196a-3p	0	0	hsa-miR-196a-3p	0	0	hsa-miR-196a-3p	0	0	hsa-miR-196a-3p	0	0
hsa-miR-199b-5p	34	2.1465	hsa-miR-199b-5p	24	1.9884	hsa-miR-199b-5p	38	3.4844	hsa-miR-199b-5p	49	3.958	hsa-miR-199b-5p	108	8.6613	hsa-miR-199b-5p	26	2.1072	hsa-miR-199b-5p	0	0	hsa-miR-199b-5p	14	1.2643	hsa-miR-199b-5p	30	2.7805	hsa-miR-199b-5p	41	3.2503	hsa-miR-199b-5p	33	2.9005	hsa-miR-199b-5p	34	2.1047	hsa-miR-199b-5p	0	0
hsa-miR-199b-3p	0	0	hsa-miR-199b-3p	0	0	hsa-miR-199b-3p	0	0	hsa-miR-199b-3p	0	0	hsa-miR-199b-3p	0	0	hsa-miR-199b-3p	0	0	hsa-miR-199b-3p	0	0	hsa-miR-199b-3p	0	0	hsa-miR-199b-3p	0	0	hsa-miR-199b-3p	0	0	hsa-miR-199b-3p	0	0	hsa-miR-199b-3p	0	0	hsa-miR-199b-3p	0	0
hsa-miR-203a-5p	0	0	hsa-miR-203a-5p	0	0	hsa-miR-203a-5p	0	0	hsa-miR-203a-5p	0	0	hsa-miR-203a-5p	0	0	hsa-miR-203a-5p	0	0	hsa-miR-203a-5p	0	0	hsa-miR-203a-5p	0	0	hsa-miR-203a-5p	0	0	hsa-miR-203a-5p	0	0	hsa-miR-203a-5p	0	0	hsa-miR-203a-5p	0	0	hsa-miR-203a-5p	0	0
hsa-miR-203a-3p	934	58.9668	hsa-miR-203a-3p	455	37.697	hsa-miR-203a-3p	551	50.5245	hsa-miR-203a-3p	611	49.3543	hsa-miR-203a-3p	620	49.7224	hsa-miR-203a-3p	1930	156.422	hsa-miR-203a-3p	120	15.8412	hsa-miR-203a-3p	290	26.1888	hsa-miR-203a-3p	516	47.8244	hsa-miR-203a-3p	1290	102.266	hsa-miR-203a-3p	529	46.4958	hsa-miR-203a-3p	1238	76.6356	hsa-miR-203a-3p	71	6.7709
hsa-miR-204-5p	34	2.1465	hsa-miR-204-5p	20	1.657	hsa-miR-204-5p	24	2.2007	hsa-miR-204-5p	26	2.1002	hsa-miR-204-5p	30	2.4059	hsa-miR-204-5p	175	14.1834	hsa-miR-204-5p	0	0	hsa-miR-204-5p	0	0	hsa-miR-204-5p	12	1.1122	hsa-miR-204-5p	89	7.0556	hsa-miR-204-5p	28	2.461	hsa-miR-204-5p	169	10.4616	hsa-miR-204-5p	0	0
hsa-miR-204-3p	0	0	hsa-miR-204-3p	0	0	hsa-miR-204-3p	0	0	hsa-miR-204-3p	0	0	hsa-miR-204-3p	0	0	hsa-miR-204-3p	0	0	hsa-miR-204-3p	20	2.6402	hsa-miR-204-3p	24	2.1673	hsa-miR-204-3p	0	0	hsa-miR-204-3p	13	1.0306	hsa-miR-204-3p	0	0	hsa-miR-204-3p	11	0.6809	hsa-miR-204-3p	0	0
hsa-miR-205-5p	49	3.0935	hsa-miR-205-5p	83	6.8766	hsa-miR-205-5p	53	4.8599	hsa-miR-205-5p	33	2.6656	hsa-miR-205-5p	82	6.5762	hsa-miR-205-5p	192	15.5612	hsa-miR-205-5p	74	9.7688	hsa-miR-205-5p	44	3.9735	hsa-miR-205-5p	41	3.8	hsa-miR-205-5p	76	6.025	hsa-miR-205-5p	36	3.1642	hsa-miR-205-5p	91	5.6331	hsa-miR-205-5p	0	0
hsa-miR-205-3p	0	0	hsa-miR-205-3p	0	0	hsa-miR-205-3p	0	0	hsa-miR-205-3p	0	0	hsa-miR-205-3p	0	0	hsa-miR-205-3p	0	0	hsa-miR-205-3p	0	0	hsa-miR-205-3p	0	0	hsa-miR-205-3p	0	0	hsa-miR-205-3p	0	0	hsa-miR-205-3p	0	0	hsa-miR-205-3p	0	0	hsa-miR-205-3p	0	0
hsa-miR-210-5p	0	0	hsa-miR-210-5p	0	0	hsa-miR-210-5p	0	0	hsa-miR-210-5p	0	0	hsa-miR-210-5p	0	0	hsa-miR-210-5p	0	0	hsa-miR-210-5p	0	0	hsa-miR-210-5p	0	0	hsa-miR-210-5p	0	0	hsa-miR-210-5p	0	0	hsa-miR-210-5p	0	0	hsa-miR-210-5p	0	0	hsa-miR-210-5p	0	0
hsa-miR-210-3p	52	3.283	hsa-miR-210-3p	243	20.1327	hsa-miR-210-3p	255	23.3825	hsa-miR-210-3p	69	5.5736	hsa-miR-210-3p	98	7.8593	hsa-miR-210-3p	101	8.1858	hsa-miR-210-3p	191	25.214	hsa-miR-210-3p	243	21.9444	hsa-miR-210-3p	77	7.1366	hsa-miR-210-3p	113	8.9582	hsa-miR-210-3p	70	6.1526	hsa-miR-210-3p	89	5.5093	hsa-miR-210-3p	364	34.7128
hsa-miR-211-5p	0	0	hsa-miR-211-5p	0	0	hsa-miR-211-5p	0	0	hsa-miR-211-5p	0	0	hsa-miR-211-5p	0	0	hsa-miR-211-5p	0	0	hsa-miR-211-5p	0	0	hsa-miR-211-5p	0	0	hsa-miR-211-5p	0	0	hsa-miR-211-5p	0	0	hsa-miR-211-5p	0	0	hsa-miR-211-5p	0	0	hsa-miR-211-5p	0	0
hsa-miR-211-3p	0	0	hsa-miR-211-3p	0	0	hsa-miR-211-3p	0	0	hsa-miR-211-3p	0	0	hsa-miR-211-3p	0	0	hsa-miR-211-3p	0	0	hsa-miR-211-3p	0	0	hsa-miR-211-3p	0	0	hsa-miR-211-3p	0	0	hsa-miR-211-3p	0	0	hsa-miR-211-3p	0	0	hsa-miR-211-3p	0	0	hsa-miR-211-3p	0	0
hsa-miR-212-5p	0	0	hsa-miR-212-5p	0	0	hsa-miR-212-5p	0	0	hsa-miR-212-5p	0	0	hsa-miR-212-5p	0	0	hsa-miR-212-5p	13	1.0536	hsa-miR-212-5p	11	1.4521	hsa-miR-212-5p	0	0	hsa-miR-212-5p	0	0	hsa-miR-212-5p	0	0	hsa-miR-212-5p	0	0	hsa-miR-212-5p	0	0	hsa-miR-212-5p	0	0
hsa-miR-212-3p	0	0	hsa-miR-212-3p	0	0	hsa-miR-212-3p	0	0	hsa-miR-212-3p	0	0	hsa-miR-212-3p	0	0	hsa-miR-212-3p	0	0	hsa-miR-212-3p	0	0	hsa-miR-212-3p	0	0	hsa-miR-212-3p	0	0	hsa-miR-212-3p	0	0	hsa-miR-212-3p	0	0	hsa-miR-212-3p	0	0	hsa-miR-212-3p	0	0
hsa-miR-181a-3p	43	2.7147	hsa-miR-181a-3p	150	12.4276	hsa-miR-181a-3p	207	18.9811	hsa-miR-181a-3p	93	7.5122	hsa-miR-181a-3p	107	8.5811	hsa-miR-181a-3p	35	2.8367	hsa-miR-181a-3p	97	12.805	hsa-miR-181a-3p	170	15.352	hsa-miR-181a-3p	144	13.3463	hsa-miR-181a-3p	151	11.9707	hsa-miR-181a-3p	84	7.3831	hsa-miR-181a-3p	74	4.5808	hsa-miR-181a-3p	150	14.3047
hsa-miR-214-5p	21	1.3258	hsa-miR-214-5p	20	1.657	hsa-miR-214-5p	31	2.8426	hsa-miR-214-5p	22	1.7771	hsa-miR-214-5p	31	2.4861	hsa-miR-214-5p	25	2.0262	hsa-miR-214-5p	0	0	hsa-miR-214-5p	42	3.7929	hsa-miR-214-5p	36	3.3366	hsa-miR-214-5p	31	2.4576	hsa-miR-214-5p	18	1.5821	hsa-miR-214-5p	20	1.2381	hsa-miR-214-5p	0	0
hsa-miR-214-3p	20	1.2627	hsa-miR-214-3p	17	1.4085	hsa-miR-214-3p	32	2.9343	hsa-miR-214-3p	15	1.2116	hsa-miR-214-3p	0	0	hsa-miR-214-3p	100	8.1048	hsa-miR-214-3p	0	0	hsa-miR-214-3p	13	1.174	hsa-miR-214-3p	17	1.5756	hsa-miR-214-3p	13	1.0306	hsa-miR-214-3p	0	0	hsa-miR-214-3p	21	1.3	hsa-miR-214-3p	0	0
hsa-miR-215-5p	72	4.5456	hsa-miR-215-5p	22	1.8227	hsa-miR-215-5p	34	3.1177	hsa-miR-215-5p	50	4.0388	hsa-miR-215-5p	184	14.7563	hsa-miR-215-5p	182	14.7507	hsa-miR-215-5p	77	10.1648	hsa-miR-215-5p	41	3.7025	hsa-miR-215-5p	39	3.6146	hsa-miR-215-5p	72	5.7079	hsa-miR-215-5p	62	5.4494	hsa-miR-215-5p	94	5.8189	hsa-miR-215-5p	12	1.1444
hsa-miR-215-3p	0	0	hsa-miR-215-3p	0	0	hsa-miR-215-3p	0	0	hsa-miR-215-3p	0	0	hsa-miR-215-3p	0	0	hsa-miR-215-3p	0	0	hsa-miR-215-3p	0	0	hsa-miR-215-3p	0	0	hsa-miR-215-3p	0	0	hsa-miR-215-3p	0	0	hsa-miR-215-3p	0	0	hsa-miR-215-3p	0	0	hsa-miR-215-3p	0	0
hsa-miR-216a-5p	0	0	hsa-miR-216a-5p	0	0	hsa-miR-216a-5p	0	0	hsa-miR-216a-5p	0	0	hsa-miR-216a-5p	0	0	hsa-miR-216a-5p	0	0	hsa-miR-216a-5p	15	1.9802	hsa-miR-216a-5p	0	0	hsa-miR-216a-5p	0	0	hsa-miR-216a-5p	0	0	hsa-miR-216a-5p	0	0	hsa-miR-216a-5p	0	0	hsa-miR-216a-5p	0	0
hsa-miR-216a-3p	0	0	hsa-miR-216a-3p	0	0	hsa-miR-216a-3p	0	0	hsa-miR-216a-3p	0	0	hsa-miR-216a-3p	0	0	hsa-miR-216a-3p	0	0	hsa-miR-216a-3p	0	0	hsa-miR-216a-3p	0	0	hsa-miR-216a-3p	0	0	hsa-miR-216a-3p	0	0	hsa-miR-216a-3p	0	0	hsa-miR-216a-3p	0	0	hsa-miR-216a-3p	0	0
hsa-miR-217	10	0.6313	hsa-miR-217	0	0	hsa-miR-217	13	1.192	hsa-miR-217	0	0	hsa-miR-217	0	0	hsa-miR-217	12	0.9726	hsa-miR-217	27	3.5643	hsa-miR-217	0	0	hsa-miR-217	0	0	hsa-miR-217	0	0	hsa-miR-217	15	1.3184	hsa-miR-217	0	0	hsa-miR-217	0	0
hsa-miR-218-5p	29	1.8309	hsa-miR-218-5p	19	1.5742	hsa-miR-218-5p	22	2.0173	hsa-miR-218-5p	26	2.1002	hsa-miR-218-5p	26	2.0851	hsa-miR-218-5p	42	3.404	hsa-miR-218-5p	0	0	hsa-miR-218-5p	43	3.8832	hsa-miR-218-5p	10	0.9268	hsa-miR-218-5p	23	1.8234	hsa-miR-218-5p	15	1.3184	hsa-miR-218-5p	38	2.3523	hsa-miR-218-5p	0	0
hsa-miR-218-1-3p	0	0	hsa-miR-218-1-3p	0	0	hsa-miR-218-1-3p	0	0	hsa-miR-218-1-3p	0	0	hsa-miR-218-1-3p	0	0	hsa-miR-218-1-3p	0	0	hsa-miR-218-1-3p	0	0	hsa-miR-218-1-3p	0	0	hsa-miR-218-1-3p	0	0	hsa-miR-218-1-3p	0	0	hsa-miR-218-1-3p	0	0	hsa-miR-218-1-3p	0	0	hsa-miR-218-1-3p	0	0
hsa-miR-218-2-3p	0	0	hsa-miR-218-2-3p	0	0	hsa-miR-218-2-3p	0	0	hsa-miR-218-2-3p	0	0	hsa-miR-218-2-3p	0	0	hsa-miR-218-2-3p	0	0	hsa-miR-218-2-3p	0	0	hsa-miR-218-2-3p	0	0	hsa-miR-218-2-3p	0	0	hsa-miR-218-2-3p	0	0	hsa-miR-218-2-3p	0	0	hsa-miR-218-2-3p	0	0	hsa-miR-218-2-3p	0	0
hsa-miR-219a-5p	0	0	hsa-miR-219a-5p	0	0	hsa-miR-219a-5p	0	0	hsa-miR-219a-5p	0	0	hsa-miR-219a-5p	0	0	hsa-miR-219a-5p	0	0	hsa-miR-219a-5p	0	0	hsa-miR-219a-5p	0	0	hsa-miR-219a-5p	0	0	hsa-miR-219a-5p	0	0	hsa-miR-219a-5p	0	0	hsa-miR-219a-5p	0	0	hsa-miR-219a-5p	0	0
hsa-miR-219a-1-3p	0	0	hsa-miR-219a-1-3p	36	2.9826	hsa-miR-219a-1-3p	15	1.3754	hsa-miR-219a-1-3p	0	0	hsa-miR-219a-1-3p	0	0	hsa-miR-219a-1-3p	0	0	hsa-miR-219a-1-3p	26	3.4323	hsa-miR-219a-1-3p	29	2.6189	hsa-miR-219a-1-3p	0	0	hsa-miR-219a-1-3p	0	0	hsa-miR-219a-1-3p	0	0	hsa-miR-219a-1-3p	0	0	hsa-miR-219a-1-3p	0	0
hsa-miR-221-5p	155	9.7857	hsa-miR-221-5p	50	4.1425	hsa-miR-221-5p	83	7.6108	hsa-miR-221-5p	82	6.6237	hsa-miR-221-5p	93	7.4584	hsa-miR-221-5p	73	5.9165	hsa-miR-221-5p	11	1.4521	hsa-miR-221-5p	60	5.4184	hsa-miR-221-5p	151	13.9951	hsa-miR-221-5p	121	9.5924	hsa-miR-221-5p	88	7.7346	hsa-miR-221-5p	70	4.3332	hsa-miR-221-5p	0	0
hsa-miR-221-3p	3728	235.362	hsa-miR-221-3p	2158	178.792	hsa-miR-221-3p	3184	291.96	hsa-miR-221-3p	3063	247.418	hsa-miR-221-3p	2804	224.873	hsa-miR-221-3p	2125	172.227	hsa-miR-221-3p	436	57.5565	hsa-miR-221-3p	2330	210.413	hsa-miR-221-3p	4630	429.122	hsa-miR-221-3p	3428	271.759	hsa-miR-221-3p	1967	172.887	hsa-miR-221-3p	2411	149.248	hsa-miR-221-3p	491	46.8241
hsa-miR-222-5p	0	0	hsa-miR-222-5p	0	0	hsa-miR-222-5p	0	0	hsa-miR-222-5p	0	0	hsa-miR-222-5p	0	0	hsa-miR-222-5p	0	0	hsa-miR-222-5p	0	0	hsa-miR-222-5p	0	0	hsa-miR-222-5p	0	0	hsa-miR-222-5p	0	0	hsa-miR-222-5p	0	0	hsa-miR-222-5p	0	0	hsa-miR-222-5p	0	0
hsa-miR-222-3p	3976	251.019	hsa-miR-222-3p	2456	203.481	hsa-miR-222-3p	3273	300.121	hsa-miR-222-3p	2590	209.21	hsa-miR-222-3p	2477	198.649	hsa-miR-222-3p	2817	228.312	hsa-miR-222-3p	343	45.2795	hsa-miR-222-3p	2536	229.016	hsa-miR-222-3p	4496	416.703	hsa-miR-222-3p	4971	394.083	hsa-miR-222-3p	4384	385.326	hsa-miR-222-3p	2739	169.552	hsa-miR-222-3p	169	16.1166
hsa-miR-223-5p	2481	156.635	hsa-miR-223-5p	706	58.4925	hsa-miR-223-5p	901	82.6181	hsa-miR-223-5p	4762	384.657	hsa-miR-223-5p	5978	479.42	hsa-miR-223-5p	1522	123.355	hsa-miR-223-5p	104	13.7291	hsa-miR-223-5p	431	38.9219	hsa-miR-223-5p	1548	143.473	hsa-miR-223-5p	2083	165.133	hsa-miR-223-5p	1199	105.385	hsa-miR-223-5p	3243	200.751	hsa-miR-223-5p	24	2.2888
hsa-miR-223-3p	1397	88.1977	hsa-miR-223-3p	171	14.1675	hsa-miR-223-3p	319	29.251	hsa-miR-223-3p	1785	144.186	hsa-miR-223-3p	1957	156.946	hsa-miR-223-3p	723	58.5976	hsa-miR-223-3p	40	5.2804	hsa-miR-223-3p	168	15.1714	hsa-miR-223-3p	1422	131.795	hsa-miR-223-3p	724	57.3961	hsa-miR-223-3p	294	25.8407	hsa-miR-223-3p	864	53.484	hsa-miR-223-3p	10	0.9536
hsa-miR-224-5p	417	26.3267	hsa-miR-224-5p	90	7.4566	hsa-miR-224-5p	283	25.95	hsa-miR-224-5p	773	62.4401	hsa-miR-224-5p	509	40.8205	hsa-miR-224-5p	259	20.9914	hsa-miR-224-5p	0	0	hsa-miR-224-5p	116	10.4755	hsa-miR-224-5p	342	31.6976	hsa-miR-224-5p	1706	135.245	hsa-miR-224-5p	290	25.4892	hsa-miR-224-5p	179	11.0806	hsa-miR-224-5p	19	1.8119
hsa-miR-224-3p	0	0	hsa-miR-224-3p	0	0	hsa-miR-224-3p	0	0	hsa-miR-224-3p	0	0	hsa-miR-224-3p	0	0	hsa-miR-224-3p	0	0	hsa-miR-224-3p	0	0	hsa-miR-224-3p	0	0	hsa-miR-224-3p	0	0	hsa-miR-224-3p	0	0	hsa-miR-224-3p	0	0	hsa-miR-224-3p	0	0	hsa-miR-224-3p	0	0
hsa-miR-200b-5p	0	0	hsa-miR-200b-5p	0	0	hsa-miR-200b-5p	0	0	hsa-miR-200b-5p	10	0.8078	hsa-miR-200b-5p	14	1.1228	hsa-miR-200b-5p	0	0	hsa-miR-200b-5p	0	0	hsa-miR-200b-5p	0	0	hsa-miR-200b-5p	0	0	hsa-miR-200b-5p	19	1.5063	hsa-miR-200b-5p	0	0	hsa-miR-200b-5p	55	3.4047	hsa-miR-200b-5p	0	0
hsa-miR-200b-3p	149	9.4069	hsa-miR-200b-3p	50	4.1425	hsa-miR-200b-3p	101	9.2613	hsa-miR-200b-3p	122	9.8547	hsa-miR-200b-3p	99	7.9395	hsa-miR-200b-3p	294	23.8281	hsa-miR-200b-3p	86	11.3529	hsa-miR-200b-3p	76	6.8633	hsa-miR-200b-3p	69	6.3951	hsa-miR-200b-3p	155	12.2878	hsa-miR-200b-3p	120	10.5472	hsa-miR-200b-3p	402	24.8849	hsa-miR-200b-3p	77	7.3431
hsa-let-7g-5p	13509	852.873	hsa-let-7g-5p	6311	522.87	hsa-let-7g-5p	9950	912.376	hsa-let-7g-5p	14509	1171.98	hsa-let-7g-5p	11639	933.417	hsa-let-7g-5p	10854	879.694	hsa-let-7g-5p	589	77.754	hsa-let-7g-5p	4024	363.392	hsa-let-7g-5p	9816	909.776	hsa-let-7g-5p	11977	949.493	hsa-let-7g-5p	16306	1433.19	hsa-let-7g-5p	10044	621.751	hsa-let-7g-5p	430	41.0068
hsa-let-7g-3p	0	0	hsa-let-7g-3p	0	0	hsa-let-7g-3p	0	0	hsa-let-7g-3p	0	0	hsa-let-7g-3p	0	0	hsa-let-7g-3p	0	0	hsa-let-7g-3p	0	0	hsa-let-7g-3p	0	0	hsa-let-7g-3p	0	0	hsa-let-7g-3p	0	0	hsa-let-7g-3p	0	0	hsa-let-7g-3p	0	0	hsa-let-7g-3p	0	0
hsa-let-7i-5p	48935	3089.45	hsa-let-7i-5p	97064	8041.81	hsa-let-7i-5p	98958	9074.06	hsa-let-7i-5p	46334	3742.69	hsa-let-7i-5p	45397	3640.72	hsa-let-7i-5p	21758	1763.44	hsa-let-7i-5p	17571	2319.55	hsa-let-7i-5p	64921	5862.76	hsa-let-7i-5p	39793	3688.13	hsa-let-7i-5p	47611	3774.43	hsa-let-7i-5p	48911	4298.97	hsa-let-7i-5p	40167	2486.45	hsa-let-7i-5p	7536	718.669
hsa-let-7i-3p	0	0	hsa-let-7i-3p	40	3.314	hsa-let-7i-3p	89	8.1609	hsa-let-7i-3p	20	1.6155	hsa-let-7i-3p	25	2.0049	hsa-let-7i-3p	17	1.3778	hsa-let-7i-3p	42	5.5444	hsa-let-7i-3p	49	4.425	hsa-let-7i-3p	27	2.5024	hsa-let-7i-3p	20	1.5855	hsa-let-7i-3p	31	2.7247	hsa-let-7i-3p	18	1.1142	hsa-let-7i-3p	16	1.5258
hsa-miR-1-3p	2155	136.053	hsa-miR-1-3p	223	18.4757	hsa-miR-1-3p	439	40.2546	hsa-miR-1-3p	2458	198.548	hsa-miR-1-3p	6078	487.44	hsa-miR-1-3p	2138	173.28	hsa-miR-1-3p	80	10.5608	hsa-miR-1-3p	213	19.2352	hsa-miR-1-3p	490	45.4146	hsa-miR-1-3p	1553	123.116	hsa-miR-1-3p	575	50.5389	hsa-miR-1-3p	1853	114.706	hsa-miR-1-3p	608	57.9818
hsa-miR-15b-5p	98	6.1871	hsa-miR-15b-5p	28	2.3198	hsa-miR-15b-5p	15	1.3754	hsa-miR-15b-5p	97	7.8353	hsa-miR-15b-5p	65	5.2128	hsa-miR-15b-5p	83	6.727	hsa-miR-15b-5p	0	0	hsa-miR-15b-5p	11	0.9934	hsa-miR-15b-5p	107	9.9171	hsa-miR-15b-5p	110	8.7204	hsa-miR-15b-5p	91	7.9983	hsa-miR-15b-5p	96	5.9427	hsa-miR-15b-5p	0	0
hsa-miR-15b-3p	124	7.8286	hsa-miR-15b-3p	44	3.6454	hsa-miR-15b-3p	177	16.2302	hsa-miR-15b-3p	200	16.1553	hsa-miR-15b-3p	216	17.3226	hsa-miR-15b-3p	58	4.7008	hsa-miR-15b-3p	0	0	hsa-miR-15b-3p	28	2.5286	hsa-miR-15b-3p	83	7.6927	hsa-miR-15b-3p	166	13.1599	hsa-miR-15b-3p	128	11.2504	hsa-miR-15b-3p	137	8.4807	hsa-miR-15b-3p	0	0
hsa-miR-23b-5p	37	2.3359	hsa-miR-23b-5p	15	1.2428	hsa-miR-23b-5p	23	2.109	hsa-miR-23b-5p	18	1.454	hsa-miR-23b-5p	26	2.0851	hsa-miR-23b-5p	21	1.702	hsa-miR-23b-5p	0	0	hsa-miR-23b-5p	16	1.4449	hsa-miR-23b-5p	18	1.6683	hsa-miR-23b-5p	39	3.0918	hsa-miR-23b-5p	26	2.2852	hsa-miR-23b-5p	12	0.7428	hsa-miR-23b-5p	0	0
hsa-miR-23b-3p	719	45.3931	hsa-miR-23b-3p	114	9.445	hsa-miR-23b-3p	130	11.9205	hsa-miR-23b-3p	427	34.4915	hsa-miR-23b-3p	370	29.673	hsa-miR-23b-3p	197	15.9664	hsa-miR-23b-3p	22	2.9042	hsa-miR-23b-3p	42	3.7929	hsa-miR-23b-3p	350	32.439	hsa-miR-23b-3p	226	17.9165	hsa-miR-23b-3p	142	12.4809	hsa-miR-23b-3p	292	18.0756	hsa-miR-23b-3p	0	0
hsa-miR-27b-5p	29	1.8309	hsa-miR-27b-5p	41	3.3969	hsa-miR-27b-5p	41	3.7595	hsa-miR-27b-5p	15	1.2116	hsa-miR-27b-5p	42	3.3683	hsa-miR-27b-5p	31	2.5125	hsa-miR-27b-5p	18	2.3762	hsa-miR-27b-5p	51	4.6056	hsa-miR-27b-5p	47	4.3561	hsa-miR-27b-5p	37	2.9332	hsa-miR-27b-5p	30	2.6368	hsa-miR-27b-5p	23	1.4238	hsa-miR-27b-5p	0	0
hsa-miR-27b-3p	1985	125.32	hsa-miR-27b-3p	685	56.7527	hsa-miR-27b-3p	1380	126.54	hsa-miR-27b-3p	2063	166.642	hsa-miR-27b-3p	2674	214.448	hsa-miR-27b-3p	1230	99.6889	hsa-miR-27b-3p	236	31.1544	hsa-miR-27b-3p	714	64.4785	hsa-miR-27b-3p	1631	151.166	hsa-miR-27b-3p	2027	160.693	hsa-miR-27b-3p	1525	134.038	hsa-miR-27b-3p	1651	102.201	hsa-miR-27b-3p	153	14.5908
hsa-miR-30b-5p	129	8.1442	hsa-miR-30b-5p	52	4.3082	hsa-miR-30b-5p	80	7.3357	hsa-miR-30b-5p	108	8.7238	hsa-miR-30b-5p	105	8.4207	hsa-miR-30b-5p	87	7.0512	hsa-miR-30b-5p	0	0	hsa-miR-30b-5p	31	2.7995	hsa-miR-30b-5p	127	11.7707	hsa-miR-30b-5p	103	8.1655	hsa-miR-30b-5p	102	8.9652	hsa-miR-30b-5p	99	6.1284	hsa-miR-30b-5p	10	0.9536
hsa-miR-30b-3p	22	1.3889	hsa-miR-30b-3p	16	1.3256	hsa-miR-30b-3p	22	2.0173	hsa-miR-30b-3p	13	1.0501	hsa-miR-30b-3p	0	0	hsa-miR-30b-3p	0	0	hsa-miR-30b-3p	0	0	hsa-miR-30b-3p	19	1.7158	hsa-miR-30b-3p	14	1.2976	hsa-miR-30b-3p	10	0.7928	hsa-miR-30b-3p	15	1.3184	hsa-miR-30b-3p	27	1.6714	hsa-miR-30b-3p	0	0
hsa-miR-122-5p	37096	2342.01	hsa-miR-122-5p	71540	5927.13	hsa-miR-122-5p	41747	3828.03	hsa-miR-122-5p	56975	4602.23	hsa-miR-122-5p	65019	5214.35	hsa-miR-122-5p	58993	4781.26	hsa-miR-122-5p	34444	4546.96	hsa-miR-122-5p	99221	8960.26	hsa-miR-122-5p	15198	1408.6	hsa-miR-122-5p	113590	9005	hsa-miR-122-5p	55290	4859.64	hsa-miR-122-5p	46529	2880.27	hsa-miR-122-5p	20201	1926.46
hsa-miR-122-3p	0	0	hsa-miR-122-3p	0	0	hsa-miR-122-3p	0	0	hsa-miR-122-3p	0	0	hsa-miR-122-3p	0	0	hsa-miR-122-3p	0	0	hsa-miR-122-3p	0	0	hsa-miR-122-3p	0	0	hsa-miR-122-3p	0	0	hsa-miR-122-3p	0	0	hsa-miR-122-3p	0	0	hsa-miR-122-3p	10	0.619	hsa-miR-122-3p	0	0
hsa-miR-124-5p	0	0	hsa-miR-124-5p	0	0	hsa-miR-124-5p	0	0	hsa-miR-124-5p	0	0	hsa-miR-124-5p	0	0	hsa-miR-124-5p	0	0	hsa-miR-124-5p	0	0	hsa-miR-124-5p	0	0	hsa-miR-124-5p	0	0	hsa-miR-124-5p	0	0	hsa-miR-124-5p	0	0	hsa-miR-124-5p	0	0	hsa-miR-124-5p	0	0
hsa-miR-124-3p	0	0	hsa-miR-124-3p	19	1.5742	hsa-miR-124-3p	0	0	hsa-miR-124-3p	0	0	hsa-miR-124-3p	0	0	hsa-miR-124-3p	0	0	hsa-miR-124-3p	0	0	hsa-miR-124-3p	17	1.5352	hsa-miR-124-3p	0	0	hsa-miR-124-3p	0	0	hsa-miR-124-3p	0	0	hsa-miR-124-3p	0	0	hsa-miR-124-3p	0	0
hsa-miR-125b-5p	325	20.5184	hsa-miR-125b-5p	458	37.9456	hsa-miR-125b-5p	1511	138.553	hsa-miR-125b-5p	412	33.2798	hsa-miR-125b-5p	409	32.8007	hsa-miR-125b-5p	793	64.271	hsa-miR-125b-5p	133	17.5574	hsa-miR-125b-5p	935	84.4362	hsa-miR-125b-5p	861	79.8	hsa-miR-125b-5p	994	78.8007	hsa-miR-125b-5p	1024	90.0031	hsa-miR-125b-5p	1472	91.1208	hsa-miR-125b-5p	347	33.0916
hsa-miR-125b-1-3p	0	0	hsa-miR-125b-1-3p	0	0	hsa-miR-125b-1-3p	25	2.2924	hsa-miR-125b-1-3p	0	0	hsa-miR-125b-1-3p	0	0	hsa-miR-125b-1-3p	27	2.1883	hsa-miR-125b-1-3p	0	0	hsa-miR-125b-1-3p	0	0	hsa-miR-125b-1-3p	0	0	hsa-miR-125b-1-3p	16	1.2684	hsa-miR-125b-1-3p	0	0	hsa-miR-125b-1-3p	27	1.6714	hsa-miR-125b-1-3p	0	0
hsa-miR-128-1-5p	0	0	hsa-miR-128-1-5p	0	0	hsa-miR-128-1-5p	0	0	hsa-miR-128-1-5p	0	0	hsa-miR-128-1-5p	0	0	hsa-miR-128-1-5p	0	0	hsa-miR-128-1-5p	0	0	hsa-miR-128-1-5p	0	0	hsa-miR-128-1-5p	0	0	hsa-miR-128-1-5p	0	0	hsa-miR-128-1-5p	0	0	hsa-miR-128-1-5p	12	0.7428	hsa-miR-128-1-5p	0	0
hsa-miR-128-3p	4942	312.007	hsa-miR-128-3p	2494	206.629	hsa-miR-128-3p	5216	478.287	hsa-miR-128-3p	5003	404.124	hsa-miR-128-3p	5988	480.222	hsa-miR-128-3p	5049	409.211	hsa-miR-128-3p	971	128.182	hsa-miR-128-3p	4230	381.995	hsa-miR-128-3p	4524	419.298	hsa-miR-128-3p	8303	658.232	hsa-miR-128-3p	5223	459.069	hsa-miR-128-3p	5151	318.861	hsa-miR-128-3p	334	31.8518
hsa-miR-130a-5p	0	0	hsa-miR-130a-5p	0	0	hsa-miR-130a-5p	0	0	hsa-miR-130a-5p	0	0	hsa-miR-130a-5p	0	0	hsa-miR-130a-5p	0	0	hsa-miR-130a-5p	0	0	hsa-miR-130a-5p	0	0	hsa-miR-130a-5p	0	0	hsa-miR-130a-5p	0	0	hsa-miR-130a-5p	0	0	hsa-miR-130a-5p	0	0	hsa-miR-130a-5p	0	0
hsa-miR-130a-3p	49	3.0935	hsa-miR-130a-3p	91	7.5394	hsa-miR-130a-3p	128	11.7371	hsa-miR-130a-3p	120	9.6932	hsa-miR-130a-3p	78	6.2554	hsa-miR-130a-3p	42	3.404	hsa-miR-130a-3p	31	4.0923	hsa-miR-130a-3p	133	12.0107	hsa-miR-130a-3p	120	11.122	hsa-miR-130a-3p	104	8.2447	hsa-miR-130a-3p	131	11.5141	hsa-miR-130a-3p	87	5.3855	hsa-miR-130a-3p	21	2.0027
hsa-miR-132-5p	10	0.6313	hsa-miR-132-5p	0	0	hsa-miR-132-5p	23	2.109	hsa-miR-132-5p	16	1.2924	hsa-miR-132-5p	0	0	hsa-miR-132-5p	11	0.8915	hsa-miR-132-5p	12	1.5841	hsa-miR-132-5p	14	1.2643	hsa-miR-132-5p	0	0	hsa-miR-132-5p	0	0	hsa-miR-132-5p	0	0	hsa-miR-132-5p	0	0	hsa-miR-132-5p	0	0
hsa-miR-132-3p	30	1.894	hsa-miR-132-3p	0	0	hsa-miR-132-3p	0	0	hsa-miR-132-3p	26	2.1002	hsa-miR-132-3p	25	2.0049	hsa-miR-132-3p	0	0	hsa-miR-132-3p	0	0	hsa-miR-132-3p	0	0	hsa-miR-132-3p	14	1.2976	hsa-miR-132-3p	27	2.1405	hsa-miR-132-3p	0	0	hsa-miR-132-3p	17	1.0523	hsa-miR-132-3p	0	0
hsa-miR-133a-5p	0	0	hsa-miR-133a-5p	0	0	hsa-miR-133a-5p	0	0	hsa-miR-133a-5p	0	0	hsa-miR-133a-5p	0	0	hsa-miR-133a-5p	0	0	hsa-miR-133a-5p	0	0	hsa-miR-133a-5p	0	0	hsa-miR-133a-5p	0	0	hsa-miR-133a-5p	0	0	hsa-miR-133a-5p	0	0	hsa-miR-133a-5p	0	0	hsa-miR-133a-5p	0	0
hsa-miR-133a-3p	23	1.4521	hsa-miR-133a-3p	35	2.8998	hsa-miR-133a-3p	18	1.6505	hsa-miR-133a-3p	42	3.3926	hsa-miR-133a-3p	37	2.9673	hsa-miR-133a-3p	340	27.5563	hsa-miR-133a-3p	11	1.4521	hsa-miR-133a-3p	30	2.7092	hsa-miR-133a-3p	21	1.9463	hsa-miR-133a-3p	41	3.2503	hsa-miR-133a-3p	0	0	hsa-miR-133a-3p	14	0.8666	hsa-miR-133a-3p	61	5.8173
hsa-miR-135a-5p	0	0	hsa-miR-135a-5p	0	0	hsa-miR-135a-5p	0	0	hsa-miR-135a-5p	0	0	hsa-miR-135a-5p	0	0	hsa-miR-135a-5p	0	0	hsa-miR-135a-5p	0	0	hsa-miR-135a-5p	0	0	hsa-miR-135a-5p	0	0	hsa-miR-135a-5p	0	0	hsa-miR-135a-5p	0	0	hsa-miR-135a-5p	0	0	hsa-miR-135a-5p	0	0
hsa-miR-135a-3p	0	0	hsa-miR-135a-3p	0	0	hsa-miR-135a-3p	0	0	hsa-miR-135a-3p	0	0	hsa-miR-135a-3p	0	0	hsa-miR-135a-3p	0	0	hsa-miR-135a-3p	0	0	hsa-miR-135a-3p	0	0	hsa-miR-135a-3p	0	0	hsa-miR-135a-3p	0	0	hsa-miR-135a-3p	0	0	hsa-miR-135a-3p	0	0	hsa-miR-135a-3p	0	0
hsa-miR-137	0	0	hsa-miR-137	0	0	hsa-miR-137	0	0	hsa-miR-137	0	0	hsa-miR-137	0	0	hsa-miR-137	0	0	hsa-miR-137	0	0	hsa-miR-137	0	0	hsa-miR-137	0	0	hsa-miR-137	0	0	hsa-miR-137	0	0	hsa-miR-137	0	0	hsa-miR-137	0	0
hsa-miR-138-5p	0	0	hsa-miR-138-5p	0	0	hsa-miR-138-5p	0	0	hsa-miR-138-5p	0	0	hsa-miR-138-5p	0	0	hsa-miR-138-5p	0	0	hsa-miR-138-5p	0	0	hsa-miR-138-5p	0	0	hsa-miR-138-5p	0	0	hsa-miR-138-5p	0	0	hsa-miR-138-5p	0	0	hsa-miR-138-5p	0	0	hsa-miR-138-5p	0	0
hsa-miR-138-2-3p	0	0	hsa-miR-138-2-3p	0	0	hsa-miR-138-2-3p	0	0	hsa-miR-138-2-3p	0	0	hsa-miR-138-2-3p	0	0	hsa-miR-138-2-3p	0	0	hsa-miR-138-2-3p	0	0	hsa-miR-138-2-3p	0	0	hsa-miR-138-2-3p	0	0	hsa-miR-138-2-3p	0	0	hsa-miR-138-2-3p	0	0	hsa-miR-138-2-3p	0	0	hsa-miR-138-2-3p	0	0
hsa-miR-140-5p	127	8.018	hsa-miR-140-5p	125	10.3563	hsa-miR-140-5p	324	29.7095	hsa-miR-140-5p	253	20.4364	hsa-miR-140-5p	392	31.4374	hsa-miR-140-5p	210	17.0201	hsa-miR-140-5p	17	2.2442	hsa-miR-140-5p	136	12.2816	hsa-miR-140-5p	370	34.2927	hsa-miR-140-5p	325	25.7648	hsa-miR-140-5p	251	22.0613	hsa-miR-140-5p	191	11.8234	hsa-miR-140-5p	32	3.0517
hsa-miR-140-3p	17410	1099.16	hsa-miR-140-3p	24674	2044.26	hsa-miR-140-3p	37795	3465.65	hsa-miR-140-3p	20101	1623.68	hsa-miR-140-3p	18072	1449.33	hsa-miR-140-3p	6357	515.221	hsa-miR-140-3p	15475	2042.86	hsa-miR-140-3p	17912	1617.56	hsa-miR-140-3p	12279	1138.05	hsa-miR-140-3p	12692	1006.18	hsa-miR-140-3p	17084	1501.58	hsa-miR-140-3p	12950	801.641	hsa-miR-140-3p	8802	839.401
hsa-miR-141-5p	0	0	hsa-miR-141-5p	0	0	hsa-miR-141-5p	0	0	hsa-miR-141-5p	0	0	hsa-miR-141-5p	0	0	hsa-miR-141-5p	0	0	hsa-miR-141-5p	0	0	hsa-miR-141-5p	0	0	hsa-miR-141-5p	0	0	hsa-miR-141-5p	0	0	hsa-miR-141-5p	0	0	hsa-miR-141-5p	0	0	hsa-miR-141-5p	0	0
hsa-miR-141-3p	67	4.23	hsa-miR-141-3p	31	2.5684	hsa-miR-141-3p	35	3.2094	hsa-miR-141-3p	77	6.2198	hsa-miR-141-3p	156	12.5108	hsa-miR-141-3p	122	9.8878	hsa-miR-141-3p	13	1.7161	hsa-miR-141-3p	11	0.9934	hsa-miR-141-3p	53	4.9122	hsa-miR-141-3p	91	7.2141	hsa-miR-141-3p	85	7.471	hsa-miR-141-3p	318	19.6851	hsa-miR-141-3p	100	9.5365
hsa-miR-142-5p	857	54.1055	hsa-miR-142-5p	686	56.8355	hsa-miR-142-5p	1676	153.683	hsa-miR-142-5p	1679	135.623	hsa-miR-142-5p	2313	185.496	hsa-miR-142-5p	822	66.6214	hsa-miR-142-5p	257	33.9266	hsa-miR-142-5p	766	69.1744	hsa-miR-142-5p	942	87.3073	hsa-miR-142-5p	1740	137.941	hsa-miR-142-5p	1135	99.7593	hsa-miR-142-5p	950	58.8076	hsa-miR-142-5p	65	6.1987
hsa-miR-142-3p	395	24.9378	hsa-miR-142-3p	1005	83.2649	hsa-miR-142-3p	928	85.0939	hsa-miR-142-3p	631	50.9698	hsa-miR-142-3p	717	57.5015	hsa-miR-142-3p	514	41.6586	hsa-miR-142-3p	449	59.2726	hsa-miR-142-3p	1276	115.231	hsa-miR-142-3p	1210	112.146	hsa-miR-142-3p	905	71.7451	hsa-miR-142-3p	732	64.3382	hsa-miR-142-3p	386	23.8945	hsa-miR-142-3p	376	35.8571
hsa-miR-143-5p	0	0	hsa-miR-143-5p	22	1.8227	hsa-miR-143-5p	88	8.0693	hsa-miR-143-5p	12	0.9693	hsa-miR-143-5p	18	1.4436	hsa-miR-143-5p	15	1.2157	hsa-miR-143-5p	0	0	hsa-miR-143-5p	13	1.174	hsa-miR-143-5p	35	3.2439	hsa-miR-143-5p	10	0.7928	hsa-miR-143-5p	0	0	hsa-miR-143-5p	14	0.8666	hsa-miR-143-5p	16	1.5258
hsa-miR-143-3p	6899	435.559	hsa-miR-143-3p	7369	610.526	hsa-miR-143-3p	34279	3143.25	hsa-miR-143-3p	10518	849.605	hsa-miR-143-3p	24985	2003.73	hsa-miR-143-3p	7241	586.868	hsa-miR-143-3p	4479	591.274	hsa-miR-143-3p	9065	818.625	hsa-miR-143-3p	9440	874.927	hsa-miR-143-3p	8397	665.684	hsa-miR-143-3p	7399	650.325	hsa-miR-143-3p	12652	783.194	hsa-miR-143-3p	3070	292.77
hsa-miR-144-5p	292	18.435	hsa-miR-144-5p	458	37.9456	hsa-miR-144-5p	455	41.7217	hsa-miR-144-5p	290	23.4251	hsa-miR-144-5p	338	27.1067	hsa-miR-144-5p	341	27.6373	hsa-miR-144-5p	23	3.0362	hsa-miR-144-5p	162	14.6296	hsa-miR-144-5p	405	37.5366	hsa-miR-144-5p	929	73.6477	hsa-miR-144-5p	1914	168.228	hsa-miR-144-5p	324	20.0565	hsa-miR-144-5p	0	0
hsa-miR-144-3p	1158	73.1088	hsa-miR-144-3p	14968	1240.11	hsa-miR-144-3p	9143	838.377	hsa-miR-144-3p	1676	135.381	hsa-miR-144-3p	1996	160.074	hsa-miR-144-3p	1251	101.391	hsa-miR-144-3p	5706	753.25	hsa-miR-144-3p	9856	890.057	hsa-miR-144-3p	2038	188.888	hsa-miR-144-3p	3059	242.506	hsa-miR-144-3p	5045	443.424	hsa-miR-144-3p	1417	87.7162	hsa-miR-144-3p	4002	381.65
hsa-miR-145-5p	37	2.3359	hsa-miR-145-5p	27	2.237	hsa-miR-145-5p	85	7.7942	hsa-miR-145-5p	18	1.454	hsa-miR-145-5p	17	1.3634	hsa-miR-145-5p	132	10.6983	hsa-miR-145-5p	33	4.3563	hsa-miR-145-5p	12	1.0837	hsa-miR-145-5p	45	4.1707	hsa-miR-145-5p	19	1.5063	hsa-miR-145-5p	0	0	hsa-miR-145-5p	52	3.2189	hsa-miR-145-5p	31	2.9563
hsa-miR-145-3p	39	2.4622	hsa-miR-145-3p	41	3.3969	hsa-miR-145-3p	153	14.0295	hsa-miR-145-3p	34	2.7464	hsa-miR-145-3p	98	7.8593	hsa-miR-145-3p	56	4.5387	hsa-miR-145-3p	10	1.3201	hsa-miR-145-3p	43	3.8832	hsa-miR-145-3p	87	8.0634	hsa-miR-145-3p	49	3.8845	hsa-miR-145-3p	48	4.2189	hsa-miR-145-3p	87	5.3855	hsa-miR-145-3p	19	1.8119
hsa-miR-152-5p	0	0	hsa-miR-152-5p	0	0	hsa-miR-152-5p	0	0	hsa-miR-152-5p	0	0	hsa-miR-152-5p	0	0	hsa-miR-152-5p	0	0	hsa-miR-152-5p	0	0	hsa-miR-152-5p	0	0	hsa-miR-152-5p	0	0	hsa-miR-152-5p	0	0	hsa-miR-152-5p	0	0	hsa-miR-152-5p	0	0	hsa-miR-152-5p	0	0
hsa-miR-152-3p	1207	76.2023	hsa-miR-152-3p	1029	85.2533	hsa-miR-152-3p	1393	127.733	hsa-miR-152-3p	1272	102.747	hsa-miR-152-3p	797	63.9173	hsa-miR-152-3p	884	71.6463	hsa-miR-152-3p	533	70.3614	hsa-miR-152-3p	1469	132.66	hsa-miR-152-3p	1444	133.834	hsa-miR-152-3p	965	76.5017	hsa-miR-152-3p	916	80.5106	hsa-miR-152-3p	670	41.4748	hsa-miR-152-3p	602	57.4096
hsa-miR-153-3p	0	0	hsa-miR-153-3p	0	0	hsa-miR-153-3p	0	0	hsa-miR-153-3p	0	0	hsa-miR-153-3p	0	0	hsa-miR-153-3p	0	0	hsa-miR-153-3p	0	0	hsa-miR-153-3p	0	0	hsa-miR-153-3p	0	0	hsa-miR-153-3p	0	0	hsa-miR-153-3p	0	0	hsa-miR-153-3p	0	0	hsa-miR-153-3p	0	0
hsa-miR-153-5p	0	0	hsa-miR-153-5p	0	0	hsa-miR-153-5p	0	0	hsa-miR-153-5p	0	0	hsa-miR-153-5p	0	0	hsa-miR-153-5p	0	0	hsa-miR-153-5p	0	0	hsa-miR-153-5p	0	0	hsa-miR-153-5p	0	0	hsa-miR-153-5p	0	0	hsa-miR-153-5p	0	0	hsa-miR-153-5p	0	0	hsa-miR-153-5p	0	0
hsa-miR-191-5p	17139	1082.05	hsa-miR-191-5p	13574	1124.61	hsa-miR-191-5p	13848	1269.81	hsa-miR-191-5p	13545	1094.11	hsa-miR-191-5p	12526	1004.55	hsa-miR-191-5p	12965	1050.79	hsa-miR-191-5p	3669	484.346	hsa-miR-191-5p	12238	1105.17	hsa-miR-191-5p	20195	1871.73	hsa-miR-191-5p	16707	1324.47	hsa-miR-191-5p	12714	1117.48	hsa-miR-191-5p	11029	682.725	hsa-miR-191-5p	2190	208.849
hsa-miR-191-3p	34	2.1465	hsa-miR-191-3p	41	3.3969	hsa-miR-191-3p	29	2.6592	hsa-miR-191-3p	22	1.7771	hsa-miR-191-3p	34	2.7267	hsa-miR-191-3p	12	0.9726	hsa-miR-191-3p	0	0	hsa-miR-191-3p	58	5.2378	hsa-miR-191-3p	35	3.2439	hsa-miR-191-3p	36	2.8539	hsa-miR-191-3p	22	1.9337	hsa-miR-191-3p	20	1.2381	hsa-miR-191-3p	38	3.6239
hsa-miR-9-5p	47	2.9673	hsa-miR-9-5p	438	36.2886	hsa-miR-9-5p	198	18.1558	hsa-miR-9-5p	552	44.5885	hsa-miR-9-5p	238	19.087	hsa-miR-9-5p	933	75.6177	hsa-miR-9-5p	74	9.7688	hsa-miR-9-5p	2013	181.786	hsa-miR-9-5p	50	4.6341	hsa-miR-9-5p	791	62.7076	hsa-miR-9-5p	50	4.3947	hsa-miR-9-5p	649	40.1749	hsa-miR-9-5p	205	19.5498
hsa-miR-9-3p	0	0	hsa-miR-9-3p	22	1.8227	hsa-miR-9-3p	0	0	hsa-miR-9-3p	19	1.5347	hsa-miR-9-3p	0	0	hsa-miR-9-3p	34	2.7556	hsa-miR-9-3p	0	0	hsa-miR-9-3p	112	10.1143	hsa-miR-9-3p	10	0.9268	hsa-miR-9-3p	29	2.299	hsa-miR-9-3p	0	0	hsa-miR-9-3p	27	1.6714	hsa-miR-9-3p	16	1.5258
hsa-miR-125a-5p	1484	93.6904	hsa-miR-125a-5p	1114	92.2956	hsa-miR-125a-5p	2799	256.657	hsa-miR-125a-5p	851	68.7406	hsa-miR-125a-5p	1161	93.1091	hsa-miR-125a-5p	2146	173.929	hsa-miR-125a-5p	251	33.1346	hsa-miR-125a-5p	1618	146.115	hsa-miR-125a-5p	1826	169.239	hsa-miR-125a-5p	3275	259.63	hsa-miR-125a-5p	3155	277.305	hsa-miR-125a-5p	2276	140.891	hsa-miR-125a-5p	200	19.073
hsa-miR-125a-3p	40	2.5253	hsa-miR-125a-3p	100	8.2851	hsa-miR-125a-3p	126	11.5537	hsa-miR-125a-3p	62	5.0081	hsa-miR-125a-3p	63	5.0524	hsa-miR-125a-3p	62	5.025	hsa-miR-125a-3p	31	4.0923	hsa-miR-125a-3p	124	11.198	hsa-miR-125a-3p	75	6.9512	hsa-miR-125a-3p	64	5.0737	hsa-miR-125a-3p	51	4.4826	hsa-miR-125a-3p	57	3.5285	hsa-miR-125a-3p	88	8.3921
hsa-miR-125b-2-3p	0	0	hsa-miR-125b-2-3p	0	0	hsa-miR-125b-2-3p	25	2.2924	hsa-miR-125b-2-3p	0	0	hsa-miR-125b-2-3p	0	0	hsa-miR-125b-2-3p	0	0	hsa-miR-125b-2-3p	0	0	hsa-miR-125b-2-3p	12	1.0837	hsa-miR-125b-2-3p	0	0	hsa-miR-125b-2-3p	0	0	hsa-miR-125b-2-3p	0	0	hsa-miR-125b-2-3p	17	1.0523	hsa-miR-125b-2-3p	0	0
hsa-miR-126-5p	640	40.4055	hsa-miR-126-5p	225	18.6414	hsa-miR-126-5p	742	68.0385	hsa-miR-126-5p	756	61.0669	hsa-miR-126-5p	1139	91.3448	hsa-miR-126-5p	786	63.7036	hsa-miR-126-5p	47	6.2045	hsa-miR-126-5p	323	29.1689	hsa-miR-126-5p	1355	125.585	hsa-miR-126-5p	1449	114.871	hsa-miR-126-5p	1213	106.615	hsa-miR-126-5p	617	38.194	hsa-miR-126-5p	23	2.1934
hsa-miR-126-3p	21732	1372.02	hsa-miR-126-3p	13536	1121.47	hsa-miR-126-3p	27446	2516.69	hsa-miR-126-3p	27305	2205.6	hsa-miR-126-3p	31494	2525.74	hsa-miR-126-3p	29011	2351.28	hsa-miR-126-3p	2675	353.127	hsa-miR-126-3p	17491	1579.54	hsa-miR-126-3p	31467	2916.45	hsa-miR-126-3p	51822	4108.26	hsa-miR-126-3p	36216	3183.16	hsa-miR-126-3p	19936	1234.09	hsa-miR-126-3p	1278	121.876
hsa-miR-127-5p	0	0	hsa-miR-127-5p	0	0	hsa-miR-127-5p	16	1.4671	hsa-miR-127-5p	0	0	hsa-miR-127-5p	0	0	hsa-miR-127-5p	0	0	hsa-miR-127-5p	0	0	hsa-miR-127-5p	14	1.2643	hsa-miR-127-5p	0	0	hsa-miR-127-5p	0	0	hsa-miR-127-5p	0	0	hsa-miR-127-5p	0	0	hsa-miR-127-5p	0	0
hsa-miR-127-3p	2807	177.216	hsa-miR-127-3p	1310	108.534	hsa-miR-127-3p	1318	120.855	hsa-miR-127-3p	685	55.3317	hsa-miR-127-3p	542	43.467	hsa-miR-127-3p	462	37.4441	hsa-miR-127-3p	543	71.6816	hsa-miR-127-3p	2745	247.89	hsa-miR-127-3p	1105	102.415	hsa-miR-127-3p	1970	156.174	hsa-miR-127-3p	723	63.5471	hsa-miR-127-3p	921	57.0124	hsa-miR-127-3p	189	18.0239
hsa-miR-129-2-3p	0	0	hsa-miR-129-2-3p	0	0	hsa-miR-129-2-3p	0	0	hsa-miR-129-2-3p	0	0	hsa-miR-129-2-3p	0	0	hsa-miR-129-2-3p	0	0	hsa-miR-129-2-3p	0	0	hsa-miR-129-2-3p	0	0	hsa-miR-129-2-3p	0	0	hsa-miR-129-2-3p	0	0	hsa-miR-129-2-3p	0	0	hsa-miR-129-2-3p	0	0	hsa-miR-129-2-3p	0	0
hsa-miR-134-5p	1051	66.3535	hsa-miR-134-5p	1183	98.0123	hsa-miR-134-5p	691	63.362	hsa-miR-134-5p	575	46.4464	hsa-miR-134-5p	210	16.8414	hsa-miR-134-5p	296	23.9902	hsa-miR-134-5p	1293	170.689	hsa-miR-134-5p	2854	257.733	hsa-miR-134-5p	844	78.2244	hsa-miR-134-5p	1024	81.179	hsa-miR-134-5p	383	33.6633	hsa-miR-134-5p	344	21.2945	hsa-miR-134-5p	300	28.6094
hsa-miR-134-3p	0	0	hsa-miR-134-3p	0	0	hsa-miR-134-3p	0	0	hsa-miR-134-3p	0	0	hsa-miR-134-3p	0	0	hsa-miR-134-3p	0	0	hsa-miR-134-3p	0	0	hsa-miR-134-3p	0	0	hsa-miR-134-3p	0	0	hsa-miR-134-3p	0	0	hsa-miR-134-3p	0	0	hsa-miR-134-3p	0	0	hsa-miR-134-3p	0	0
hsa-miR-136-5p	0	0	hsa-miR-136-5p	18	1.4913	hsa-miR-136-5p	0	0	hsa-miR-136-5p	0	0	hsa-miR-136-5p	0	0	hsa-miR-136-5p	0	0	hsa-miR-136-5p	10	1.3201	hsa-miR-136-5p	16	1.4449	hsa-miR-136-5p	0	0	hsa-miR-136-5p	0	0	hsa-miR-136-5p	0	0	hsa-miR-136-5p	0	0	hsa-miR-136-5p	17	1.6212
hsa-miR-136-3p	43	2.7147	hsa-miR-136-3p	38	3.1483	hsa-miR-136-3p	42	3.8512	hsa-miR-136-3p	17	1.3732	hsa-miR-136-3p	16	1.2832	hsa-miR-136-3p	0	0	hsa-miR-136-3p	12	1.5841	hsa-miR-136-3p	11	0.9934	hsa-miR-136-3p	42	3.8927	hsa-miR-136-3p	57	4.5188	hsa-miR-136-3p	0	0	hsa-miR-136-3p	20	1.2381	hsa-miR-136-3p	0	0
hsa-miR-138-1-3p	0	0	hsa-miR-138-1-3p	0	0	hsa-miR-138-1-3p	0	0	hsa-miR-138-1-3p	0	0	hsa-miR-138-1-3p	0	0	hsa-miR-138-1-3p	0	0	hsa-miR-138-1-3p	0	0	hsa-miR-138-1-3p	0	0	hsa-miR-138-1-3p	0	0	hsa-miR-138-1-3p	0	0	hsa-miR-138-1-3p	0	0	hsa-miR-138-1-3p	0	0	hsa-miR-138-1-3p	0	0
hsa-miR-146a-5p	13023	822.19	hsa-miR-146a-5p	11686	968.192	hsa-miR-146a-5p	17812	1633.29	hsa-miR-146a-5p	13759	1111.4	hsa-miR-146a-5p	10490	841.27	hsa-miR-146a-5p	8429	683.153	hsa-miR-146a-5p	6914	912.719	hsa-miR-146a-5p	19125	1727.1	hsa-miR-146a-5p	17784	1648.27	hsa-miR-146a-5p	11503	911.916	hsa-miR-146a-5p	10893	957.426	hsa-miR-146a-5p	12185	754.285	hsa-miR-146a-5p	2955	281.803
hsa-miR-146a-3p	0	0	hsa-miR-146a-3p	14	1.1599	hsa-miR-146a-3p	0	0	hsa-miR-146a-3p	12	0.9693	hsa-miR-146a-3p	10	0.802	hsa-miR-146a-3p	15	1.2157	hsa-miR-146a-3p	0	0	hsa-miR-146a-3p	20	1.8061	hsa-miR-146a-3p	24	2.2244	hsa-miR-146a-3p	26	2.0612	hsa-miR-146a-3p	16	1.4063	hsa-miR-146a-3p	17	1.0523	hsa-miR-146a-3p	0	0
hsa-miR-149-5p	0	0	hsa-miR-149-5p	0	0	hsa-miR-149-5p	0	0	hsa-miR-149-5p	0	0	hsa-miR-149-5p	0	0	hsa-miR-149-5p	0	0	hsa-miR-149-5p	0	0	hsa-miR-149-5p	21	1.8964	hsa-miR-149-5p	0	0	hsa-miR-149-5p	0	0	hsa-miR-149-5p	0	0	hsa-miR-149-5p	14	0.8666	hsa-miR-149-5p	0	0
hsa-miR-149-3p	0	0	hsa-miR-149-3p	0	0	hsa-miR-149-3p	0	0	hsa-miR-149-3p	0	0	hsa-miR-149-3p	0	0	hsa-miR-149-3p	0	0	hsa-miR-149-3p	0	0	hsa-miR-149-3p	0	0	hsa-miR-149-3p	0	0	hsa-miR-149-3p	0	0	hsa-miR-149-3p	0	0	hsa-miR-149-3p	0	0	hsa-miR-149-3p	0	0
hsa-miR-150-5p	953	60.1664	hsa-miR-150-5p	510	42.2538	hsa-miR-150-5p	597	54.7425	hsa-miR-150-5p	1212	97.9008	hsa-miR-150-5p	870	69.7717	hsa-miR-150-5p	794	64.352	hsa-miR-150-5p	101	13.333	hsa-miR-150-5p	286	25.8275	hsa-miR-150-5p	1280	118.634	hsa-miR-150-5p	1698	134.611	hsa-miR-150-5p	1596	140.278	hsa-miR-150-5p	868	53.7316	hsa-miR-150-5p	69	6.5802
hsa-miR-150-3p	86	5.4295	hsa-miR-150-3p	253	20.9612	hsa-miR-150-3p	216	19.8063	hsa-miR-150-3p	123	9.9355	hsa-miR-150-3p	146	11.7088	hsa-miR-150-3p	77	6.2407	hsa-miR-150-3p	93	12.277	hsa-miR-150-3p	147	13.275	hsa-miR-150-3p	113	10.4732	hsa-miR-150-3p	214	16.9651	hsa-miR-150-3p	283	24.8739	hsa-miR-150-3p	62	3.838	hsa-miR-150-3p	59	5.6265
hsa-miR-154-5p	0	0	hsa-miR-154-5p	0	0	hsa-miR-154-5p	0	0	hsa-miR-154-5p	0	0	hsa-miR-154-5p	0	0	hsa-miR-154-5p	0	0	hsa-miR-154-5p	0	0	hsa-miR-154-5p	0	0	hsa-miR-154-5p	0	0	hsa-miR-154-5p	0	0	hsa-miR-154-5p	0	0	hsa-miR-154-5p	0	0	hsa-miR-154-5p	0	0
hsa-miR-154-3p	0	0	hsa-miR-154-3p	0	0	hsa-miR-154-3p	0	0	hsa-miR-154-3p	0	0	hsa-miR-154-3p	0	0	hsa-miR-154-3p	0	0	hsa-miR-154-3p	0	0	hsa-miR-154-3p	0	0	hsa-miR-154-3p	0	0	hsa-miR-154-3p	0	0	hsa-miR-154-3p	0	0	hsa-miR-154-3p	0	0	hsa-miR-154-3p	0	0
hsa-miR-184	1826	115.282	hsa-miR-184	191	15.8245	hsa-miR-184	141	12.9291	hsa-miR-184	92	7.4314	hsa-miR-184	460	36.8908	hsa-miR-184	263	21.3156	hsa-miR-184	138	18.2174	hsa-miR-184	202	18.2418	hsa-miR-184	60	5.561	hsa-miR-184	221	17.5201	hsa-miR-184	110	9.6683	hsa-miR-184	432	26.742	hsa-miR-184	65	6.1987
hsa-miR-185-5p	21874	1380.99	hsa-miR-185-5p	23725	1965.63	hsa-miR-185-5p	47863	4388.85	hsa-miR-185-5p	29246	2362.38	hsa-miR-185-5p	22424	1798.35	hsa-miR-185-5p	12628	1023.47	hsa-miR-185-5p	22524	2973.4	hsa-miR-185-5p	45640	4121.57	hsa-miR-185-5p	17315	1604.81	hsa-miR-185-5p	22665	1796.8	hsa-miR-185-5p	17561	1543.5	hsa-miR-185-5p	13125	812.474	hsa-miR-185-5p	38858	3705.68
hsa-miR-185-3p	182	11.4903	hsa-miR-185-3p	209	17.3158	hsa-miR-185-3p	401	36.7701	hsa-miR-185-3p	184	14.8628	hsa-miR-185-3p	125	10.0247	hsa-miR-185-3p	74	5.9975	hsa-miR-185-3p	219	28.9102	hsa-miR-185-3p	300	27.0918	hsa-miR-185-3p	146	13.5317	hsa-miR-185-3p	115	9.1168	hsa-miR-185-3p	112	9.8441	hsa-miR-185-3p	107	6.6236	hsa-miR-185-3p	341	32.5194
hsa-miR-186-5p	2117	133.654	hsa-miR-186-5p	6063	502.323	hsa-miR-186-5p	8420	772.081	hsa-miR-186-5p	2882	232.797	hsa-miR-186-5p	3202	256.792	hsa-miR-186-5p	1083	87.7748	hsa-miR-186-5p	2904	383.358	hsa-miR-186-5p	3027	273.356	hsa-miR-186-5p	2028	187.961	hsa-miR-186-5p	2518	199.618	hsa-miR-186-5p	3568	313.605	hsa-miR-186-5p	2252	139.405	hsa-miR-186-5p	1801	171.752
hsa-miR-186-3p	0	0	hsa-miR-186-3p	0	0	hsa-miR-186-3p	0	0	hsa-miR-186-3p	0	0	hsa-miR-186-3p	0	0	hsa-miR-186-3p	0	0	hsa-miR-186-3p	0	0	hsa-miR-186-3p	0	0	hsa-miR-186-3p	0	0	hsa-miR-186-3p	0	0	hsa-miR-186-3p	0	0	hsa-miR-186-3p	0	0	hsa-miR-186-3p	0	0
hsa-miR-188-5p	0	0	hsa-miR-188-5p	0	0	hsa-miR-188-5p	13	1.192	hsa-miR-188-5p	0	0	hsa-miR-188-5p	0	0	hsa-miR-188-5p	0	0	hsa-miR-188-5p	21	2.7722	hsa-miR-188-5p	0	0	hsa-miR-188-5p	0	0	hsa-miR-188-5p	0	0	hsa-miR-188-5p	0	0	hsa-miR-188-5p	0	0	hsa-miR-188-5p	0	0
hsa-miR-188-3p	0	0	hsa-miR-188-3p	0	0	hsa-miR-188-3p	0	0	hsa-miR-188-3p	0	0	hsa-miR-188-3p	0	0	hsa-miR-188-3p	0	0	hsa-miR-188-3p	0	0	hsa-miR-188-3p	0	0	hsa-miR-188-3p	0	0	hsa-miR-188-3p	0	0	hsa-miR-188-3p	0	0	hsa-miR-188-3p	0	0	hsa-miR-188-3p	0	0
hsa-miR-190a-5p	0	0	hsa-miR-190a-5p	20	1.657	hsa-miR-190a-5p	11	1.0087	hsa-miR-190a-5p	0	0	hsa-miR-190a-5p	0	0	hsa-miR-190a-5p	0	0	hsa-miR-190a-5p	0	0	hsa-miR-190a-5p	0	0	hsa-miR-190a-5p	10	0.9268	hsa-miR-190a-5p	0	0	hsa-miR-190a-5p	18	1.5821	hsa-miR-190a-5p	0	0	hsa-miR-190a-5p	0	0
hsa-miR-190a-3p	0	0	hsa-miR-190a-3p	0	0	hsa-miR-190a-3p	0	0	hsa-miR-190a-3p	0	0	hsa-miR-190a-3p	0	0	hsa-miR-190a-3p	0	0	hsa-miR-190a-3p	0	0	hsa-miR-190a-3p	0	0	hsa-miR-190a-3p	0	0	hsa-miR-190a-3p	0	0	hsa-miR-190a-3p	0	0	hsa-miR-190a-3p	0	0	hsa-miR-190a-3p	0	0
hsa-miR-193a-5p	283	17.8668	hsa-miR-193a-5p	987	81.7735	hsa-miR-193a-5p	1166	106.918	hsa-miR-193a-5p	470	37.9648	hsa-miR-193a-5p	680	54.5342	hsa-miR-193a-5p	600	48.6287	hsa-miR-193a-5p	1178	155.508	hsa-miR-193a-5p	1976	178.445	hsa-miR-193a-5p	651	60.3366	hsa-miR-193a-5p	648	51.3711	hsa-miR-193a-5p	629	55.2851	hsa-miR-193a-5p	657	40.6701	hsa-miR-193a-5p	4935	470.625
hsa-miR-193a-3p	0	0	hsa-miR-193a-3p	0	0	hsa-miR-193a-3p	0	0	hsa-miR-193a-3p	0	0	hsa-miR-193a-3p	0	0	hsa-miR-193a-3p	0	0	hsa-miR-193a-3p	0	0	hsa-miR-193a-3p	0	0	hsa-miR-193a-3p	0	0	hsa-miR-193a-3p	0	0	hsa-miR-193a-3p	0	0	hsa-miR-193a-3p	0	0	hsa-miR-193a-3p	0	0
hsa-miR-194-5p	279	17.6143	hsa-miR-194-5p	270	22.3697	hsa-miR-194-5p	647	59.3273	hsa-miR-194-5p	468	37.8033	hsa-miR-194-5p	555	44.5095	hsa-miR-194-5p	314	25.449	hsa-miR-194-5p	131	17.2933	hsa-miR-194-5p	211	19.0546	hsa-miR-194-5p	312	28.9171	hsa-miR-194-5p	635	50.3405	hsa-miR-194-5p	603	52.9999	hsa-miR-194-5p	399	24.6992	hsa-miR-194-5p	42	4.0053
hsa-miR-195-5p	22	1.3889	hsa-miR-195-5p	0	0	hsa-miR-195-5p	12	1.1004	hsa-miR-195-5p	11	0.8885	hsa-miR-195-5p	24	1.9247	hsa-miR-195-5p	31	2.5125	hsa-miR-195-5p	0	0	hsa-miR-195-5p	16	1.4449	hsa-miR-195-5p	14	1.2976	hsa-miR-195-5p	16	1.2684	hsa-miR-195-5p	17	1.4942	hsa-miR-195-5p	35	2.1666	hsa-miR-195-5p	0	0
hsa-miR-195-3p	47	2.9673	hsa-miR-195-3p	25	2.0713	hsa-miR-195-3p	79	7.244	hsa-miR-195-3p	36	2.9079	hsa-miR-195-3p	34	2.7267	hsa-miR-195-3p	38	3.0798	hsa-miR-195-3p	0	0	hsa-miR-195-3p	36	3.251	hsa-miR-195-3p	31	2.8732	hsa-miR-195-3p	36	2.8539	hsa-miR-195-3p	65	5.7131	hsa-miR-195-3p	57	3.5285	hsa-miR-195-3p	0	0
hsa-miR-206	191	12.0585	hsa-miR-206	62	5.1367	hsa-miR-206	51	4.6765	hsa-miR-206	89	7.1891	hsa-miR-206	237	19.0068	hsa-miR-206	289	23.4228	hsa-miR-206	42	5.5444	hsa-miR-206	34	3.0704	hsa-miR-206	38	3.522	hsa-miR-206	194	15.3796	hsa-miR-206	67	5.8889	hsa-miR-206	57	3.5285	hsa-miR-206	65	6.1987
hsa-miR-320a	36515	2305.33	hsa-miR-320a	193464	16028.6	hsa-miR-320a	132374	12138.2	hsa-miR-320a	41216	3329.27	hsa-miR-320a	48229	3867.84	hsa-miR-320a	22281	1805.83	hsa-miR-320a	188890	24935.4	hsa-miR-320a	165498	14945.5	hsa-miR-320a	39085	3622.51	hsa-miR-320a	51574	4088.6	hsa-miR-320a	50785	4463.68	hsa-miR-320a	36526	2261.06	hsa-miR-320a	190904	18205.5
hsa-miR-200c-5p	0	0	hsa-miR-200c-5p	0	0	hsa-miR-200c-5p	0	0	hsa-miR-200c-5p	0	0	hsa-miR-200c-5p	0	0	hsa-miR-200c-5p	0	0	hsa-miR-200c-5p	0	0	hsa-miR-200c-5p	0	0	hsa-miR-200c-5p	0	0	hsa-miR-200c-5p	0	0	hsa-miR-200c-5p	0	0	hsa-miR-200c-5p	0	0	hsa-miR-200c-5p	0	0
hsa-miR-200c-3p	126	7.9548	hsa-miR-200c-3p	70	5.7995	hsa-miR-200c-3p	72	6.6021	hsa-miR-200c-3p	149	12.0357	hsa-miR-200c-3p	162	12.992	hsa-miR-200c-3p	240	19.4515	hsa-miR-200c-3p	20	2.6402	hsa-miR-200c-3p	58	5.2378	hsa-miR-200c-3p	152	14.0878	hsa-miR-200c-3p	274	21.7217	hsa-miR-200c-3p	155	13.6235	hsa-miR-200c-3p	329	20.366	hsa-miR-200c-3p	80	7.6292
hsa-miR-1-5p	0	0	hsa-miR-1-5p	0	0	hsa-miR-1-5p	0	0	hsa-miR-1-5p	0	0	hsa-miR-1-5p	63	5.0524	hsa-miR-1-5p	0	0	hsa-miR-1-5p	0	0	hsa-miR-1-5p	0	0	hsa-miR-1-5p	0	0	hsa-miR-1-5p	0	0	hsa-miR-1-5p	0	0	hsa-miR-1-5p	0	0	hsa-miR-1-5p	0	0
hsa-miR-155-5p	662	41.7945	hsa-miR-155-5p	109	9.0307	hsa-miR-155-5p	163	14.9465	hsa-miR-155-5p	573	46.2848	hsa-miR-155-5p	454	36.4096	hsa-miR-155-5p	750	60.7859	hsa-miR-155-5p	33	4.3563	hsa-miR-155-5p	83	7.4954	hsa-miR-155-5p	310	28.7317	hsa-miR-155-5p	758	60.0915	hsa-miR-155-5p	514	45.1774	hsa-miR-155-5p	414	25.6277	hsa-miR-155-5p	24	2.2888
hsa-miR-155-3p	0	0	hsa-miR-155-3p	0	0	hsa-miR-155-3p	0	0	hsa-miR-155-3p	0	0	hsa-miR-155-3p	0	0	hsa-miR-155-3p	0	0	hsa-miR-155-3p	0	0	hsa-miR-155-3p	0	0	hsa-miR-155-3p	0	0	hsa-miR-155-3p	0	0	hsa-miR-155-3p	0	0	hsa-miR-155-3p	0	0	hsa-miR-155-3p	0	0
hsa-miR-181b-2-3p	0	0	hsa-miR-181b-2-3p	0	0	hsa-miR-181b-2-3p	0	0	hsa-miR-181b-2-3p	0	0	hsa-miR-181b-2-3p	0	0	hsa-miR-181b-2-3p	0	0	hsa-miR-181b-2-3p	0	0	hsa-miR-181b-2-3p	0	0	hsa-miR-181b-2-3p	0	0	hsa-miR-181b-2-3p	0	0	hsa-miR-181b-2-3p	0	0	hsa-miR-181b-2-3p	0	0	hsa-miR-181b-2-3p	0	0
hsa-miR-128-2-5p	0	0	hsa-miR-128-2-5p	0	0	hsa-miR-128-2-5p	0	0	hsa-miR-128-2-5p	0	0	hsa-miR-128-2-5p	0	0	hsa-miR-128-2-5p	0	0	hsa-miR-128-2-5p	0	0	hsa-miR-128-2-5p	0	0	hsa-miR-128-2-5p	0	0	hsa-miR-128-2-5p	0	0	hsa-miR-128-2-5p	0	0	hsa-miR-128-2-5p	0	0	hsa-miR-128-2-5p	0	0
hsa-miR-194-3p	0	0	hsa-miR-194-3p	0	0	hsa-miR-194-3p	0	0	hsa-miR-194-3p	0	0	hsa-miR-194-3p	0	0	hsa-miR-194-3p	0	0	hsa-miR-194-3p	0	0	hsa-miR-194-3p	0	0	hsa-miR-194-3p	0	0	hsa-miR-194-3p	0	0	hsa-miR-194-3p	0	0	hsa-miR-194-3p	0	0	hsa-miR-194-3p	0	0
hsa-miR-106b-5p	148	9.3438	hsa-miR-106b-5p	413	34.2173	hsa-miR-106b-5p	729	66.8464	hsa-miR-106b-5p	304	24.556	hsa-miR-106b-5p	332	26.6255	hsa-miR-106b-5p	130	10.5362	hsa-miR-106b-5p	274	36.1708	hsa-miR-106b-5p	334	30.1622	hsa-miR-106b-5p	252	23.3561	hsa-miR-106b-5p	385	30.5214	hsa-miR-106b-5p	442	38.849	hsa-miR-106b-5p	156	9.6568	hsa-miR-106b-5p	119	11.3484
hsa-miR-106b-3p	2147	135.548	hsa-miR-106b-3p	2710	224.525	hsa-miR-106b-3p	4298	394.11	hsa-miR-106b-3p	2400	193.863	hsa-miR-106b-3p	1816	145.638	hsa-miR-106b-3p	706	57.2198	hsa-miR-106b-3p	940	124.09	hsa-miR-106b-3p	1562	141.058	hsa-miR-106b-3p	1091	101.117	hsa-miR-106b-3p	1760	139.526	hsa-miR-106b-3p	1479	129.995	hsa-miR-106b-3p	1404	86.9115	hsa-miR-106b-3p	1257	119.874
hsa-miR-29c-5p	0	0	hsa-miR-29c-5p	15	1.2428	hsa-miR-29c-5p	0	0	hsa-miR-29c-5p	0	0	hsa-miR-29c-5p	0	0	hsa-miR-29c-5p	0	0	hsa-miR-29c-5p	11	1.4521	hsa-miR-29c-5p	0	0	hsa-miR-29c-5p	0	0	hsa-miR-29c-5p	0	0	hsa-miR-29c-5p	0	0	hsa-miR-29c-5p	0	0	hsa-miR-29c-5p	0	0
hsa-miR-29c-3p	0	0	hsa-miR-29c-3p	0	0	hsa-miR-29c-3p	30	2.7509	hsa-miR-29c-3p	0	0	hsa-miR-29c-3p	12	0.9624	hsa-miR-29c-3p	10	0.8105	hsa-miR-29c-3p	0	0	hsa-miR-29c-3p	11	0.9934	hsa-miR-29c-3p	11	1.0195	hsa-miR-29c-3p	12	0.9513	hsa-miR-29c-3p	17	1.4942	hsa-miR-29c-3p	14	0.8666	hsa-miR-29c-3p	0	0
hsa-miR-30c-1-3p	12	0.7576	hsa-miR-30c-1-3p	24	1.9884	hsa-miR-30c-1-3p	24	2.2007	hsa-miR-30c-1-3p	17	1.3732	hsa-miR-30c-1-3p	19	1.5237	hsa-miR-30c-1-3p	14	1.1347	hsa-miR-30c-1-3p	0	0	hsa-miR-30c-1-3p	18	1.6255	hsa-miR-30c-1-3p	19	1.761	hsa-miR-30c-1-3p	11	0.872	hsa-miR-30c-1-3p	11	0.9668	hsa-miR-30c-1-3p	15	0.9285	hsa-miR-30c-1-3p	20	1.9073
hsa-miR-200a-5p	0	0	hsa-miR-200a-5p	0	0	hsa-miR-200a-5p	0	0	hsa-miR-200a-5p	10	0.8078	hsa-miR-200a-5p	14	1.1228	hsa-miR-200a-5p	11	0.8915	hsa-miR-200a-5p	0	0	hsa-miR-200a-5p	0	0	hsa-miR-200a-5p	0	0	hsa-miR-200a-5p	17	1.3477	hsa-miR-200a-5p	0	0	hsa-miR-200a-5p	32	1.9809	hsa-miR-200a-5p	12	1.1444
hsa-miR-200a-3p	23	1.4521	hsa-miR-200a-3p	39	3.2312	hsa-miR-200a-3p	28	2.5675	hsa-miR-200a-3p	12	0.9693	hsa-miR-200a-3p	30	2.4059	hsa-miR-200a-3p	63	5.106	hsa-miR-200a-3p	35	4.6204	hsa-miR-200a-3p	27	2.4383	hsa-miR-200a-3p	0	0	hsa-miR-200a-3p	32	2.5368	hsa-miR-200a-3p	51	4.4826	hsa-miR-200a-3p	80	4.9522	hsa-miR-200a-3p	43	4.1007
hsa-miR-302a-5p	0	0	hsa-miR-302a-5p	0	0	hsa-miR-302a-5p	0	0	hsa-miR-302a-5p	0	0	hsa-miR-302a-5p	0	0	hsa-miR-302a-5p	0	0	hsa-miR-302a-5p	0	0	hsa-miR-302a-5p	0	0	hsa-miR-302a-5p	0	0	hsa-miR-302a-5p	0	0	hsa-miR-302a-5p	0	0	hsa-miR-302a-5p	0	0	hsa-miR-302a-5p	0	0
hsa-miR-302a-3p	0	0	hsa-miR-302a-3p	0	0	hsa-miR-302a-3p	0	0	hsa-miR-302a-3p	0	0	hsa-miR-302a-3p	0	0	hsa-miR-302a-3p	0	0	hsa-miR-302a-3p	0	0	hsa-miR-302a-3p	0	0	hsa-miR-302a-3p	0	0	hsa-miR-302a-3p	0	0	hsa-miR-302a-3p	0	0	hsa-miR-302a-3p	0	0	hsa-miR-302a-3p	0	0
hsa-miR-219a-2-3p	0	0	hsa-miR-219a-2-3p	0	0	hsa-miR-219a-2-3p	0	0	hsa-miR-219a-2-3p	0	0	hsa-miR-219a-2-3p	0	0	hsa-miR-219a-2-3p	0	0	hsa-miR-219a-2-3p	0	0	hsa-miR-219a-2-3p	12	1.0837	hsa-miR-219a-2-3p	0	0	hsa-miR-219a-2-3p	0	0	hsa-miR-219a-2-3p	0	0	hsa-miR-219a-2-3p	0	0	hsa-miR-219a-2-3p	0	0
hsa-miR-34b-5p	0	0	hsa-miR-34b-5p	0	0	hsa-miR-34b-5p	0	0	hsa-miR-34b-5p	0	0	hsa-miR-34b-5p	0	0	hsa-miR-34b-5p	0	0	hsa-miR-34b-5p	0	0	hsa-miR-34b-5p	0	0	hsa-miR-34b-5p	0	0	hsa-miR-34b-5p	0	0	hsa-miR-34b-5p	0	0	hsa-miR-34b-5p	241	14.9186	hsa-miR-34b-5p	0	0
hsa-miR-34b-3p	0	0	hsa-miR-34b-3p	0	0	hsa-miR-34b-3p	0	0	hsa-miR-34b-3p	0	0	hsa-miR-34b-3p	0	0	hsa-miR-34b-3p	0	0	hsa-miR-34b-3p	0	0	hsa-miR-34b-3p	0	0	hsa-miR-34b-3p	0	0	hsa-miR-34b-3p	0	0	hsa-miR-34b-3p	0	0	hsa-miR-34b-3p	229	14.1757	hsa-miR-34b-3p	0	0
hsa-miR-34c-5p	12	0.7576	hsa-miR-34c-5p	0	0	hsa-miR-34c-5p	0	0	hsa-miR-34c-5p	10	0.8078	hsa-miR-34c-5p	0	0	hsa-miR-34c-5p	29	2.3504	hsa-miR-34c-5p	0	0	hsa-miR-34c-5p	0	0	hsa-miR-34c-5p	0	0	hsa-miR-34c-5p	43	3.4089	hsa-miR-34c-5p	10	0.8789	hsa-miR-34c-5p	985	60.9742	hsa-miR-34c-5p	0	0
hsa-miR-34c-3p	0	0	hsa-miR-34c-3p	0	0	hsa-miR-34c-3p	0	0	hsa-miR-34c-3p	0	0	hsa-miR-34c-3p	0	0	hsa-miR-34c-3p	0	0	hsa-miR-34c-3p	0	0	hsa-miR-34c-3p	0	0	hsa-miR-34c-3p	0	0	hsa-miR-34c-3p	0	0	hsa-miR-34c-3p	0	0	hsa-miR-34c-3p	137	8.4807	hsa-miR-34c-3p	0	0
hsa-miR-299-5p	0	0	hsa-miR-299-5p	0	0	hsa-miR-299-5p	0	0	hsa-miR-299-5p	0	0	hsa-miR-299-5p	0	0	hsa-miR-299-5p	0	0	hsa-miR-299-5p	0	0	hsa-miR-299-5p	0	0	hsa-miR-299-5p	0	0	hsa-miR-299-5p	0	0	hsa-miR-299-5p	0	0	hsa-miR-299-5p	0	0	hsa-miR-299-5p	0	0
hsa-miR-299-3p	0	0	hsa-miR-299-3p	0	0	hsa-miR-299-3p	0	0	hsa-miR-299-3p	0	0	hsa-miR-299-3p	0	0	hsa-miR-299-3p	0	0	hsa-miR-299-3p	0	0	hsa-miR-299-3p	0	0	hsa-miR-299-3p	0	0	hsa-miR-299-3p	0	0	hsa-miR-299-3p	0	0	hsa-miR-299-3p	0	0	hsa-miR-299-3p	0	0
hsa-miR-301a-5p	0	0	hsa-miR-301a-5p	0	0	hsa-miR-301a-5p	10	0.917	hsa-miR-301a-5p	16	1.2924	hsa-miR-301a-5p	19	1.5237	hsa-miR-301a-5p	10	0.8105	hsa-miR-301a-5p	0	0	hsa-miR-301a-5p	0	0	hsa-miR-301a-5p	20	1.8537	hsa-miR-301a-5p	14	1.1099	hsa-miR-301a-5p	17	1.4942	hsa-miR-301a-5p	0	0	hsa-miR-301a-5p	0	0
hsa-miR-301a-3p	0	0	hsa-miR-301a-3p	0	0	hsa-miR-301a-3p	0	0	hsa-miR-301a-3p	0	0	hsa-miR-301a-3p	0	0	hsa-miR-301a-3p	0	0	hsa-miR-301a-3p	0	0	hsa-miR-301a-3p	0	0	hsa-miR-301a-3p	0	0	hsa-miR-301a-3p	0	0	hsa-miR-301a-3p	0	0	hsa-miR-301a-3p	0	0	hsa-miR-301a-3p	0	0
hsa-miR-99b-5p	3699	233.531	hsa-miR-99b-5p	4151	343.913	hsa-miR-99b-5p	6383	585.296	hsa-miR-99b-5p	1463	118.176	hsa-miR-99b-5p	2487	199.451	hsa-miR-99b-5p	2374	192.408	hsa-miR-99b-5p	1935	255.44	hsa-miR-99b-5p	5632	508.604	hsa-miR-99b-5p	4707	436.259	hsa-miR-99b-5p	5740	455.046	hsa-miR-99b-5p	3531	310.353	hsa-miR-99b-5p	3604	223.097	hsa-miR-99b-5p	1352	128.933
hsa-miR-99b-3p	74	4.6719	hsa-miR-99b-3p	141	11.6819	hsa-miR-99b-3p	156	14.3046	hsa-miR-99b-3p	31	2.5041	hsa-miR-99b-3p	58	4.6514	hsa-miR-99b-3p	23	1.8641	hsa-miR-99b-3p	57	7.5246	hsa-miR-99b-3p	147	13.275	hsa-miR-99b-3p	87	8.0634	hsa-miR-99b-3p	98	7.7691	hsa-miR-99b-3p	37	3.2521	hsa-miR-99b-3p	72	4.457	hsa-miR-99b-3p	35	3.3378
hsa-miR-296-5p	0	0	hsa-miR-296-5p	0	0	hsa-miR-296-5p	0	0	hsa-miR-296-5p	0	0	hsa-miR-296-5p	0	0	hsa-miR-296-5p	0	0	hsa-miR-296-5p	0	0	hsa-miR-296-5p	0	0	hsa-miR-296-5p	0	0	hsa-miR-296-5p	0	0	hsa-miR-296-5p	0	0	hsa-miR-296-5p	0	0	hsa-miR-296-5p	0	0
hsa-miR-296-3p	0	0	hsa-miR-296-3p	17	1.4085	hsa-miR-296-3p	0	0	hsa-miR-296-3p	0	0	hsa-miR-296-3p	0	0	hsa-miR-296-3p	0	0	hsa-miR-296-3p	0	0	hsa-miR-296-3p	21	1.8964	hsa-miR-296-3p	0	0	hsa-miR-296-3p	0	0	hsa-miR-296-3p	0	0	hsa-miR-296-3p	88	5.4474	hsa-miR-296-3p	21	2.0027
hsa-miR-130b-5p	249	15.7203	hsa-miR-130b-5p	50	4.1425	hsa-miR-130b-5p	132	12.1039	hsa-miR-130b-5p	171	13.8127	hsa-miR-130b-5p	244	19.5682	hsa-miR-130b-5p	159	12.8866	hsa-miR-130b-5p	31	4.0923	hsa-miR-130b-5p	84	7.5857	hsa-miR-130b-5p	333	30.8634	hsa-miR-130b-5p	470	37.2599	hsa-miR-130b-5p	430	37.7943	hsa-miR-130b-5p	168	10.3997	hsa-miR-130b-5p	26	2.4795
hsa-miR-130b-3p	62	3.9143	hsa-miR-130b-3p	70	5.7995	hsa-miR-130b-3p	150	13.7544	hsa-miR-130b-3p	83	6.7044	hsa-miR-130b-3p	56	4.4911	hsa-miR-130b-3p	35	2.8367	hsa-miR-130b-3p	67	8.8447	hsa-miR-130b-3p	63	5.6893	hsa-miR-130b-3p	70	6.4878	hsa-miR-130b-3p	62	4.9151	hsa-miR-130b-3p	74	6.5041	hsa-miR-130b-3p	72	4.457	hsa-miR-130b-3p	270	25.7485
hsa-miR-30e-5p	4403	277.978	hsa-miR-30e-5p	4283	354.849	hsa-miR-30e-5p	6301	577.777	hsa-miR-30e-5p	4211	340.149	hsa-miR-30e-5p	6858	549.993	hsa-miR-30e-5p	2298	186.248	hsa-miR-30e-5p	1487	196.299	hsa-miR-30e-5p	2523	227.842	hsa-miR-30e-5p	5619	520.785	hsa-miR-30e-5p	6288	498.49	hsa-miR-30e-5p	5160	453.531	hsa-miR-30e-5p	4676	289.457	hsa-miR-30e-5p	458	43.6771
hsa-miR-30e-3p	894	56.4415	hsa-miR-30e-3p	163	13.5046	hsa-miR-30e-3p	323	29.6178	hsa-miR-30e-3p	1078	87.0768	hsa-miR-30e-3p	1020	81.8013	hsa-miR-30e-3p	704	57.0577	hsa-miR-30e-3p	29	3.8283	hsa-miR-30e-3p	223	20.1383	hsa-miR-30e-3p	623	57.7415	hsa-miR-30e-3p	1067	84.5879	hsa-miR-30e-3p	772	67.8539	hsa-miR-30e-3p	675	41.7844	hsa-miR-30e-3p	0	0
hsa-miR-26a-2-3p	0	0	hsa-miR-26a-2-3p	0	0	hsa-miR-26a-2-3p	0	0	hsa-miR-26a-2-3p	0	0	hsa-miR-26a-2-3p	0	0	hsa-miR-26a-2-3p	0	0	hsa-miR-26a-2-3p	0	0	hsa-miR-26a-2-3p	0	0	hsa-miR-26a-2-3p	0	0	hsa-miR-26a-2-3p	0	0	hsa-miR-26a-2-3p	0	0	hsa-miR-26a-2-3p	0	0	hsa-miR-26a-2-3p	0	0
hsa-miR-361-5p	132	8.3336	hsa-miR-361-5p	23	1.9056	hsa-miR-361-5p	55	5.0433	hsa-miR-361-5p	206	16.6399	hsa-miR-361-5p	188	15.0771	hsa-miR-361-5p	113	9.1584	hsa-miR-361-5p	0	0	hsa-miR-361-5p	28	2.5286	hsa-miR-361-5p	181	16.7756	hsa-miR-361-5p	143	11.3365	hsa-miR-361-5p	107	9.4046	hsa-miR-361-5p	153	9.4711	hsa-miR-361-5p	0	0
hsa-miR-361-3p	1138	71.8461	hsa-miR-361-3p	1922	159.239	hsa-miR-361-3p	1510	138.461	hsa-miR-361-3p	939	75.8489	hsa-miR-361-3p	978	78.433	hsa-miR-361-3p	477	38.6598	hsa-miR-361-3p	690	91.0871	hsa-miR-361-3p	1182	106.742	hsa-miR-361-3p	966	89.5317	hsa-miR-361-3p	866	68.6533	hsa-miR-361-3p	864	75.9401	hsa-miR-361-3p	641	39.6797	hsa-miR-361-3p	360	34.3313
hsa-miR-362-5p	0	0	hsa-miR-362-5p	29	2.4027	hsa-miR-362-5p	11	1.0087	hsa-miR-362-5p	0	0	hsa-miR-362-5p	0	0	hsa-miR-362-5p	0	0	hsa-miR-362-5p	0	0	hsa-miR-362-5p	13	1.174	hsa-miR-362-5p	0	0	hsa-miR-362-5p	0	0	hsa-miR-362-5p	0	0	hsa-miR-362-5p	0	0	hsa-miR-362-5p	0	0
hsa-miR-362-3p	0	0	hsa-miR-362-3p	0	0	hsa-miR-362-3p	0	0	hsa-miR-362-3p	0	0	hsa-miR-362-3p	0	0	hsa-miR-362-3p	0	0	hsa-miR-362-3p	0	0	hsa-miR-362-3p	0	0	hsa-miR-362-3p	0	0	hsa-miR-362-3p	0	0	hsa-miR-362-3p	0	0	hsa-miR-362-3p	0	0	hsa-miR-362-3p	0	0
hsa-miR-363-5p	21	1.3258	hsa-miR-363-5p	18	1.4913	hsa-miR-363-5p	45	4.1263	hsa-miR-363-5p	24	1.9386	hsa-miR-363-5p	30	2.4059	hsa-miR-363-5p	0	0	hsa-miR-363-5p	0	0	hsa-miR-363-5p	10	0.9031	hsa-miR-363-5p	0	0	hsa-miR-363-5p	16	1.2684	hsa-miR-363-5p	21	1.8458	hsa-miR-363-5p	0	0	hsa-miR-363-5p	0	0
hsa-miR-363-3p	1669	105.37	hsa-miR-363-3p	5728	474.568	hsa-miR-363-3p	8517	780.975	hsa-miR-363-3p	2113	170.68	hsa-miR-363-3p	2713	217.575	hsa-miR-363-3p	1046	84.7761	hsa-miR-363-3p	1640	216.497	hsa-miR-363-3p	3256	294.037	hsa-miR-363-3p	1628	150.888	hsa-miR-363-3p	3523	279.291	hsa-miR-363-3p	3712	326.261	hsa-miR-363-3p	2498	154.633	hsa-miR-363-3p	1206	115.01
hsa-miR-365a-5p	0	0	hsa-miR-365a-5p	0	0	hsa-miR-365a-5p	0	0	hsa-miR-365a-5p	0	0	hsa-miR-365a-5p	0	0	hsa-miR-365a-5p	0	0	hsa-miR-365a-5p	0	0	hsa-miR-365a-5p	0	0	hsa-miR-365a-5p	0	0	hsa-miR-365a-5p	0	0	hsa-miR-365a-5p	0	0	hsa-miR-365a-5p	0	0	hsa-miR-365a-5p	0	0
hsa-miR-365a-3p	10	0.6313	hsa-miR-365a-3p	0	0	hsa-miR-365a-3p	0	0	hsa-miR-365a-3p	18	1.454	hsa-miR-365a-3p	18	1.4436	hsa-miR-365a-3p	11	0.8915	hsa-miR-365a-3p	0	0	hsa-miR-365a-3p	0	0	hsa-miR-365a-3p	0	0	hsa-miR-365a-3p	0	0	hsa-miR-365a-3p	0	0	hsa-miR-365a-3p	10	0.619	hsa-miR-365a-3p	0	0
hsa-miR-365b-5p	0	0	hsa-miR-365b-5p	14	1.1599	hsa-miR-365b-5p	0	0	hsa-miR-365b-5p	0	0	hsa-miR-365b-5p	0	0	hsa-miR-365b-5p	0	0	hsa-miR-365b-5p	0	0	hsa-miR-365b-5p	0	0	hsa-miR-365b-5p	0	0	hsa-miR-365b-5p	0	0	hsa-miR-365b-5p	0	0	hsa-miR-365b-5p	0	0	hsa-miR-365b-5p	0	0
hsa-miR-365b-3p	0	0	hsa-miR-365b-3p	0	0	hsa-miR-365b-3p	0	0	hsa-miR-365b-3p	0	0	hsa-miR-365b-3p	0	0	hsa-miR-365b-3p	0	0	hsa-miR-365b-3p	0	0	hsa-miR-365b-3p	0	0	hsa-miR-365b-3p	0	0	hsa-miR-365b-3p	0	0	hsa-miR-365b-3p	0	0	hsa-miR-365b-3p	0	0	hsa-miR-365b-3p	0	0
hsa-miR-302b-5p	0	0	hsa-miR-302b-5p	0	0	hsa-miR-302b-5p	0	0	hsa-miR-302b-5p	0	0	hsa-miR-302b-5p	0	0	hsa-miR-302b-5p	0	0	hsa-miR-302b-5p	0	0	hsa-miR-302b-5p	0	0	hsa-miR-302b-5p	0	0	hsa-miR-302b-5p	0	0	hsa-miR-302b-5p	0	0	hsa-miR-302b-5p	0	0	hsa-miR-302b-5p	0	0
hsa-miR-302b-3p	0	0	hsa-miR-302b-3p	0	0	hsa-miR-302b-3p	0	0	hsa-miR-302b-3p	0	0	hsa-miR-302b-3p	0	0	hsa-miR-302b-3p	0	0	hsa-miR-302b-3p	0	0	hsa-miR-302b-3p	0	0	hsa-miR-302b-3p	0	0	hsa-miR-302b-3p	0	0	hsa-miR-302b-3p	0	0	hsa-miR-302b-3p	0	0	hsa-miR-302b-3p	0	0
hsa-miR-302c-5p	0	0	hsa-miR-302c-5p	0	0	hsa-miR-302c-5p	0	0	hsa-miR-302c-5p	0	0	hsa-miR-302c-5p	0	0	hsa-miR-302c-5p	0	0	hsa-miR-302c-5p	0	0	hsa-miR-302c-5p	0	0	hsa-miR-302c-5p	0	0	hsa-miR-302c-5p	0	0	hsa-miR-302c-5p	0	0	hsa-miR-302c-5p	0	0	hsa-miR-302c-5p	0	0
hsa-miR-302c-3p	0	0	hsa-miR-302c-3p	0	0	hsa-miR-302c-3p	0	0	hsa-miR-302c-3p	0	0	hsa-miR-302c-3p	0	0	hsa-miR-302c-3p	0	0	hsa-miR-302c-3p	0	0	hsa-miR-302c-3p	0	0	hsa-miR-302c-3p	0	0	hsa-miR-302c-3p	0	0	hsa-miR-302c-3p	0	0	hsa-miR-302c-3p	0	0	hsa-miR-302c-3p	0	0
hsa-miR-302d-5p	0	0	hsa-miR-302d-5p	0	0	hsa-miR-302d-5p	0	0	hsa-miR-302d-5p	0	0	hsa-miR-302d-5p	0	0	hsa-miR-302d-5p	0	0	hsa-miR-302d-5p	0	0	hsa-miR-302d-5p	0	0	hsa-miR-302d-5p	0	0	hsa-miR-302d-5p	0	0	hsa-miR-302d-5p	0	0	hsa-miR-302d-5p	0	0	hsa-miR-302d-5p	0	0
hsa-miR-302d-3p	0	0	hsa-miR-302d-3p	0	0	hsa-miR-302d-3p	0	0	hsa-miR-302d-3p	0	0	hsa-miR-302d-3p	0	0	hsa-miR-302d-3p	0	0	hsa-miR-302d-3p	0	0	hsa-miR-302d-3p	0	0	hsa-miR-302d-3p	0	0	hsa-miR-302d-3p	0	0	hsa-miR-302d-3p	0	0	hsa-miR-302d-3p	0	0	hsa-miR-302d-3p	0	0
hsa-miR-367-5p	0	0	hsa-miR-367-5p	0	0	hsa-miR-367-5p	0	0	hsa-miR-367-5p	0	0	hsa-miR-367-5p	0	0	hsa-miR-367-5p	0	0	hsa-miR-367-5p	0	0	hsa-miR-367-5p	0	0	hsa-miR-367-5p	0	0	hsa-miR-367-5p	0	0	hsa-miR-367-5p	0	0	hsa-miR-367-5p	0	0	hsa-miR-367-5p	0	0
hsa-miR-367-3p	0	0	hsa-miR-367-3p	0	0	hsa-miR-367-3p	0	0	hsa-miR-367-3p	0	0	hsa-miR-367-3p	0	0	hsa-miR-367-3p	0	0	hsa-miR-367-3p	0	0	hsa-miR-367-3p	0	0	hsa-miR-367-3p	0	0	hsa-miR-367-3p	0	0	hsa-miR-367-3p	0	0	hsa-miR-367-3p	0	0	hsa-miR-367-3p	0	0
hsa-miR-376c-5p	0	0	hsa-miR-376c-5p	0	0	hsa-miR-376c-5p	0	0	hsa-miR-376c-5p	0	0	hsa-miR-376c-5p	0	0	hsa-miR-376c-5p	0	0	hsa-miR-376c-5p	0	0	hsa-miR-376c-5p	0	0	hsa-miR-376c-5p	0	0	hsa-miR-376c-5p	0	0	hsa-miR-376c-5p	0	0	hsa-miR-376c-5p	0	0	hsa-miR-376c-5p	0	0
hsa-miR-376c-3p	0	0	hsa-miR-376c-3p	0	0	hsa-miR-376c-3p	0	0	hsa-miR-376c-3p	0	0	hsa-miR-376c-3p	0	0	hsa-miR-376c-3p	0	0	hsa-miR-376c-3p	0	0	hsa-miR-376c-3p	0	0	hsa-miR-376c-3p	0	0	hsa-miR-376c-3p	0	0	hsa-miR-376c-3p	0	0	hsa-miR-376c-3p	0	0	hsa-miR-376c-3p	0	0
hsa-miR-369-5p	12	0.7576	hsa-miR-369-5p	0	0	hsa-miR-369-5p	0	0	hsa-miR-369-5p	0	0	hsa-miR-369-5p	17	1.3634	hsa-miR-369-5p	0	0	hsa-miR-369-5p	0	0	hsa-miR-369-5p	0	0	hsa-miR-369-5p	20	1.8537	hsa-miR-369-5p	36	2.8539	hsa-miR-369-5p	0	0	hsa-miR-369-5p	0	0	hsa-miR-369-5p	0	0
hsa-miR-369-3p	0	0	hsa-miR-369-3p	0	0	hsa-miR-369-3p	0	0	hsa-miR-369-3p	0	0	hsa-miR-369-3p	0	0	hsa-miR-369-3p	0	0	hsa-miR-369-3p	0	0	hsa-miR-369-3p	0	0	hsa-miR-369-3p	0	0	hsa-miR-369-3p	0	0	hsa-miR-369-3p	0	0	hsa-miR-369-3p	0	0	hsa-miR-369-3p	0	0
hsa-miR-370-5p	0	0	hsa-miR-370-5p	0	0	hsa-miR-370-5p	0	0	hsa-miR-370-5p	0	0	hsa-miR-370-5p	0	0	hsa-miR-370-5p	0	0	hsa-miR-370-5p	0	0	hsa-miR-370-5p	0	0	hsa-miR-370-5p	0	0	hsa-miR-370-5p	0	0	hsa-miR-370-5p	0	0	hsa-miR-370-5p	0	0	hsa-miR-370-5p	0	0
hsa-miR-370-3p	916	57.8304	hsa-miR-370-3p	1108	91.7985	hsa-miR-370-3p	573	52.5418	hsa-miR-370-3p	261	21.0826	hsa-miR-370-3p	170	13.6335	hsa-miR-370-3p	182	14.7507	hsa-miR-370-3p	681	89.899	hsa-miR-370-3p	2201	198.764	hsa-miR-370-3p	414	38.3707	hsa-miR-370-3p	507	40.1931	hsa-miR-370-3p	164	14.4146	hsa-miR-370-3p	220	13.6186	hsa-miR-370-3p	121	11.5391
hsa-miR-371a-5p	0	0	hsa-miR-371a-5p	0	0	hsa-miR-371a-5p	0	0	hsa-miR-371a-5p	0	0	hsa-miR-371a-5p	0	0	hsa-miR-371a-5p	0	0	hsa-miR-371a-5p	0	0	hsa-miR-371a-5p	0	0	hsa-miR-371a-5p	0	0	hsa-miR-371a-5p	0	0	hsa-miR-371a-5p	0	0	hsa-miR-371a-5p	0	0	hsa-miR-371a-5p	0	0
hsa-miR-371a-3p	0	0	hsa-miR-371a-3p	0	0	hsa-miR-371a-3p	0	0	hsa-miR-371a-3p	0	0	hsa-miR-371a-3p	0	0	hsa-miR-371a-3p	0	0	hsa-miR-371a-3p	0	0	hsa-miR-371a-3p	0	0	hsa-miR-371a-3p	0	0	hsa-miR-371a-3p	0	0	hsa-miR-371a-3p	0	0	hsa-miR-371a-3p	0	0	hsa-miR-371a-3p	0	0
hsa-miR-372-5p	0	0	hsa-miR-372-5p	0	0	hsa-miR-372-5p	0	0	hsa-miR-372-5p	0	0	hsa-miR-372-5p	0	0	hsa-miR-372-5p	0	0	hsa-miR-372-5p	0	0	hsa-miR-372-5p	0	0	hsa-miR-372-5p	0	0	hsa-miR-372-5p	0	0	hsa-miR-372-5p	0	0	hsa-miR-372-5p	0	0	hsa-miR-372-5p	0	0
hsa-miR-372-3p	0	0	hsa-miR-372-3p	0	0	hsa-miR-372-3p	0	0	hsa-miR-372-3p	0	0	hsa-miR-372-3p	0	0	hsa-miR-372-3p	0	0	hsa-miR-372-3p	0	0	hsa-miR-372-3p	0	0	hsa-miR-372-3p	0	0	hsa-miR-372-3p	0	0	hsa-miR-372-3p	0	0	hsa-miR-372-3p	0	0	hsa-miR-372-3p	0	0
hsa-miR-373-5p	0	0	hsa-miR-373-5p	0	0	hsa-miR-373-5p	0	0	hsa-miR-373-5p	0	0	hsa-miR-373-5p	0	0	hsa-miR-373-5p	0	0	hsa-miR-373-5p	0	0	hsa-miR-373-5p	0	0	hsa-miR-373-5p	0	0	hsa-miR-373-5p	0	0	hsa-miR-373-5p	0	0	hsa-miR-373-5p	0	0	hsa-miR-373-5p	0	0
hsa-miR-373-3p	0	0	hsa-miR-373-3p	0	0	hsa-miR-373-3p	0	0	hsa-miR-373-3p	0	0	hsa-miR-373-3p	0	0	hsa-miR-373-3p	0	0	hsa-miR-373-3p	0	0	hsa-miR-373-3p	0	0	hsa-miR-373-3p	0	0	hsa-miR-373-3p	0	0	hsa-miR-373-3p	0	0	hsa-miR-373-3p	0	0	hsa-miR-373-3p	0	0
hsa-miR-374a-5p	251	15.8465	hsa-miR-374a-5p	53	4.3911	hsa-miR-374a-5p	86	7.8859	hsa-miR-374a-5p	385	31.0989	hsa-miR-374a-5p	218	17.483	hsa-miR-374a-5p	181	14.6697	hsa-miR-374a-5p	0	0	hsa-miR-374a-5p	28	2.5286	hsa-miR-374a-5p	145	13.439	hsa-miR-374a-5p	364	28.8566	hsa-miR-374a-5p	365	32.0812	hsa-miR-374a-5p	158	9.7806	hsa-miR-374a-5p	0	0
hsa-miR-374a-3p	85	5.3664	hsa-miR-374a-3p	29	2.4027	hsa-miR-374a-3p	70	6.4187	hsa-miR-374a-3p	90	7.2699	hsa-miR-374a-3p	107	8.5811	hsa-miR-374a-3p	60	4.8629	hsa-miR-374a-3p	0	0	hsa-miR-374a-3p	20	1.8061	hsa-miR-374a-3p	48	4.4488	hsa-miR-374a-3p	89	7.0556	hsa-miR-374a-3p	98	8.6136	hsa-miR-374a-3p	57	3.5285	hsa-miR-374a-3p	0	0
hsa-miR-375	616	38.8903	hsa-miR-375	453	37.5313	hsa-miR-375	442	40.5297	hsa-miR-375	535	43.2153	hsa-miR-375	3283	263.288	hsa-miR-375	552	44.7384	hsa-miR-375	249	32.8705	hsa-miR-375	628	56.7122	hsa-miR-375	979	90.7366	hsa-miR-375	1498	118.756	hsa-miR-375	684	60.1193	hsa-miR-375	8962	554.772	hsa-miR-375	11100	1058.55
hsa-miR-376a-5p	0	0	hsa-miR-376a-5p	0	0	hsa-miR-376a-5p	0	0	hsa-miR-376a-5p	0	0	hsa-miR-376a-5p	0	0	hsa-miR-376a-5p	0	0	hsa-miR-376a-5p	0	0	hsa-miR-376a-5p	0	0	hsa-miR-376a-5p	0	0	hsa-miR-376a-5p	0	0	hsa-miR-376a-5p	0	0	hsa-miR-376a-5p	0	0	hsa-miR-376a-5p	0	0
hsa-miR-376a-3p	0	0	hsa-miR-376a-3p	0	0	hsa-miR-376a-3p	0	0	hsa-miR-376a-3p	0	0	hsa-miR-376a-3p	0	0	hsa-miR-376a-3p	0	0	hsa-miR-376a-3p	0	0	hsa-miR-376a-3p	0	0	hsa-miR-376a-3p	0	0	hsa-miR-376a-3p	0	0	hsa-miR-376a-3p	0	0	hsa-miR-376a-3p	0	0	hsa-miR-376a-3p	0	0
hsa-miR-377-5p	0	0	hsa-miR-377-5p	0	0	hsa-miR-377-5p	0	0	hsa-miR-377-5p	0	0	hsa-miR-377-5p	0	0	hsa-miR-377-5p	0	0	hsa-miR-377-5p	0	0	hsa-miR-377-5p	0	0	hsa-miR-377-5p	0	0	hsa-miR-377-5p	0	0	hsa-miR-377-5p	0	0	hsa-miR-377-5p	0	0	hsa-miR-377-5p	0	0
hsa-miR-377-3p	0	0	hsa-miR-377-3p	0	0	hsa-miR-377-3p	0	0	hsa-miR-377-3p	10	0.8078	hsa-miR-377-3p	0	0	hsa-miR-377-3p	0	0	hsa-miR-377-3p	0	0	hsa-miR-377-3p	16	1.4449	hsa-miR-377-3p	13	1.2049	hsa-miR-377-3p	0	0	hsa-miR-377-3p	0	0	hsa-miR-377-3p	0	0	hsa-miR-377-3p	0	0
hsa-miR-378a-5p	0	0	hsa-miR-378a-5p	28	2.3198	hsa-miR-378a-5p	33	3.026	hsa-miR-378a-5p	0	0	hsa-miR-378a-5p	0	0	hsa-miR-378a-5p	0	0	hsa-miR-378a-5p	10	1.3201	hsa-miR-378a-5p	13	1.174	hsa-miR-378a-5p	14	1.2976	hsa-miR-378a-5p	0	0	hsa-miR-378a-5p	0	0	hsa-miR-378a-5p	20	1.2381	hsa-miR-378a-5p	0	0
hsa-miR-378a-3p	3168	200.007	hsa-miR-378a-3p	12199	1010.69	hsa-miR-378a-3p	14394	1319.87	hsa-miR-378a-3p	4819	389.261	hsa-miR-378a-3p	5121	410.691	hsa-miR-378a-3p	2424	196.46	hsa-miR-378a-3p	12149	1603.79	hsa-miR-378a-3p	14623	1320.55	hsa-miR-378a-3p	3584	332.176	hsa-miR-378a-3p	4730	374.977	hsa-miR-378a-3p	6158	541.249	hsa-miR-378a-3p	4115	254.73	hsa-miR-378a-3p	19145	1825.76
hsa-miR-379-5p	504	31.8194	hsa-miR-379-5p	129	10.6877	hsa-miR-379-5p	195	17.8807	hsa-miR-379-5p	241	19.4671	hsa-miR-379-5p	148	11.8692	hsa-miR-379-5p	188	15.237	hsa-miR-379-5p	65	8.5807	hsa-miR-379-5p	352	31.7877	hsa-miR-379-5p	295	27.3415	hsa-miR-379-5p	587	46.5352	hsa-miR-379-5p	200	17.5787	hsa-miR-379-5p	242	14.9805	hsa-miR-379-5p	0	0
hsa-miR-379-3p	11	0.6945	hsa-miR-379-3p	0	0	hsa-miR-379-3p	0	0	hsa-miR-379-3p	19	1.5347	hsa-miR-379-3p	12	0.9624	hsa-miR-379-3p	15	1.2157	hsa-miR-379-3p	0	0	hsa-miR-379-3p	0	0	hsa-miR-379-3p	13	1.2049	hsa-miR-379-3p	28	2.2197	hsa-miR-379-3p	0	0	hsa-miR-379-3p	14	0.8666	hsa-miR-379-3p	0	0
hsa-miR-380-5p	0	0	hsa-miR-380-5p	0	0	hsa-miR-380-5p	0	0	hsa-miR-380-5p	0	0	hsa-miR-380-5p	0	0	hsa-miR-380-5p	0	0	hsa-miR-380-5p	0	0	hsa-miR-380-5p	0	0	hsa-miR-380-5p	0	0	hsa-miR-380-5p	0	0	hsa-miR-380-5p	0	0	hsa-miR-380-5p	0	0	hsa-miR-380-5p	0	0
hsa-miR-380-3p	0	0	hsa-miR-380-3p	0	0	hsa-miR-380-3p	0	0	hsa-miR-380-3p	0	0	hsa-miR-380-3p	0	0	hsa-miR-380-3p	0	0	hsa-miR-380-3p	0	0	hsa-miR-380-3p	0	0	hsa-miR-380-3p	0	0	hsa-miR-380-3p	0	0	hsa-miR-380-3p	0	0	hsa-miR-380-3p	0	0	hsa-miR-380-3p	0	0
hsa-miR-381-5p	0	0	hsa-miR-381-5p	0	0	hsa-miR-381-5p	0	0	hsa-miR-381-5p	0	0	hsa-miR-381-5p	0	0	hsa-miR-381-5p	0	0	hsa-miR-381-5p	0	0	hsa-miR-381-5p	0	0	hsa-miR-381-5p	0	0	hsa-miR-381-5p	0	0	hsa-miR-381-5p	0	0	hsa-miR-381-5p	0	0	hsa-miR-381-5p	0	0
hsa-miR-381-3p	325	20.5184	hsa-miR-381-3p	156	12.9247	hsa-miR-381-3p	189	17.3306	hsa-miR-381-3p	159	12.8434	hsa-miR-381-3p	123	9.8643	hsa-miR-381-3p	154	12.4814	hsa-miR-381-3p	102	13.465	hsa-miR-381-3p	310	27.9949	hsa-miR-381-3p	161	14.922	hsa-miR-381-3p	287	22.7523	hsa-miR-381-3p	93	8.1741	hsa-miR-381-3p	150	9.2854	hsa-miR-381-3p	19	1.8119
hsa-miR-382-5p	517	32.6401	hsa-miR-382-5p	336	27.8378	hsa-miR-382-5p	275	25.2164	hsa-miR-382-5p	245	19.7902	hsa-miR-382-5p	123	9.8643	hsa-miR-382-5p	199	16.1285	hsa-miR-382-5p	263	34.7187	hsa-miR-382-5p	720	65.0204	hsa-miR-382-5p	505	46.8049	hsa-miR-382-5p	605	47.9622	hsa-miR-382-5p	108	9.4925	hsa-miR-382-5p	209	12.9377	hsa-miR-382-5p	35	3.3378
hsa-miR-382-3p	63	3.9774	hsa-miR-382-3p	0	0	hsa-miR-382-3p	23	2.109	hsa-miR-382-3p	14	1.1309	hsa-miR-382-3p	15	1.203	hsa-miR-382-3p	19	1.5399	hsa-miR-382-3p	0	0	hsa-miR-382-3p	15	1.3546	hsa-miR-382-3p	17	1.5756	hsa-miR-382-3p	25	1.9819	hsa-miR-382-3p	12	1.0547	hsa-miR-382-3p	19	1.1762	hsa-miR-382-3p	0	0
hsa-miR-383-5p	0	0	hsa-miR-383-5p	0	0	hsa-miR-383-5p	0	0	hsa-miR-383-5p	0	0	hsa-miR-383-5p	0	0	hsa-miR-383-5p	0	0	hsa-miR-383-5p	0	0	hsa-miR-383-5p	0	0	hsa-miR-383-5p	0	0	hsa-miR-383-5p	0	0	hsa-miR-383-5p	0	0	hsa-miR-383-5p	0	0	hsa-miR-383-5p	0	0
hsa-miR-383-3p	0	0	hsa-miR-383-3p	0	0	hsa-miR-383-3p	0	0	hsa-miR-383-3p	0	0	hsa-miR-383-3p	0	0	hsa-miR-383-3p	0	0	hsa-miR-383-3p	0	0	hsa-miR-383-3p	0	0	hsa-miR-383-3p	0	0	hsa-miR-383-3p	0	0	hsa-miR-383-3p	0	0	hsa-miR-383-3p	0	0	hsa-miR-383-3p	0	0
hsa-miR-340-5p	1768	111.62	hsa-miR-340-5p	661	54.7642	hsa-miR-340-5p	1913	175.415	hsa-miR-340-5p	2376	191.924	hsa-miR-340-5p	3131	251.098	hsa-miR-340-5p	1436	116.385	hsa-miR-340-5p	303	39.9991	hsa-miR-340-5p	907	81.9076	hsa-miR-340-5p	2817	261.088	hsa-miR-340-5p	2645	209.686	hsa-miR-340-5p	2214	194.597	hsa-miR-340-5p	1657	102.573	hsa-miR-340-5p	60	5.7219
hsa-miR-340-3p	179	11.3009	hsa-miR-340-3p	10	0.8285	hsa-miR-340-3p	46	4.218	hsa-miR-340-3p	242	19.5479	hsa-miR-340-3p	180	14.4355	hsa-miR-340-3p	175	14.1834	hsa-miR-340-3p	0	0	hsa-miR-340-3p	0	0	hsa-miR-340-3p	142	13.161	hsa-miR-340-3p	240	19.0263	hsa-miR-340-3p	154	13.5356	hsa-miR-340-3p	122	7.5521	hsa-miR-340-3p	0	0
hsa-miR-330-5p	11	0.6945	hsa-miR-330-5p	38	3.1483	hsa-miR-330-5p	46	4.218	hsa-miR-330-5p	30	2.4233	hsa-miR-330-5p	10	0.802	hsa-miR-330-5p	0	0	hsa-miR-330-5p	34	4.4883	hsa-miR-330-5p	32	2.8898	hsa-miR-330-5p	22	2.039	hsa-miR-330-5p	19	1.5063	hsa-miR-330-5p	20	1.7579	hsa-miR-330-5p	16	0.9904	hsa-miR-330-5p	50	4.7682
hsa-miR-330-3p	563	35.5443	hsa-miR-330-3p	278	23.0325	hsa-miR-330-3p	323	29.6178	hsa-miR-330-3p	316	25.5253	hsa-miR-330-3p	332	26.6255	hsa-miR-330-3p	339	27.4752	hsa-miR-330-3p	126	16.6333	hsa-miR-330-3p	448	40.4571	hsa-miR-330-3p	512	47.4537	hsa-miR-330-3p	367	29.0944	hsa-miR-330-3p	343	30.1475	hsa-miR-330-3p	224	13.8662	hsa-miR-330-3p	114	10.8716
hsa-miR-328-5p	0	0	hsa-miR-328-5p	0	0	hsa-miR-328-5p	0	0	hsa-miR-328-5p	0	0	hsa-miR-328-5p	0	0	hsa-miR-328-5p	0	0	hsa-miR-328-5p	0	0	hsa-miR-328-5p	0	0	hsa-miR-328-5p	0	0	hsa-miR-328-5p	0	0	hsa-miR-328-5p	0	0	hsa-miR-328-5p	0	0	hsa-miR-328-5p	0	0
hsa-miR-328-3p	670	42.2996	hsa-miR-328-3p	309	25.6008	hsa-miR-328-3p	528	48.4155	hsa-miR-328-3p	549	44.3462	hsa-miR-328-3p	578	46.3541	hsa-miR-328-3p	594	48.1424	hsa-miR-328-3p	89	11.7489	hsa-miR-328-3p	460	41.5408	hsa-miR-328-3p	655	60.7073	hsa-miR-328-3p	1107	87.7589	hsa-miR-328-3p	727	63.8987	hsa-miR-328-3p	979	60.6028	hsa-miR-328-3p	12	1.1444
hsa-miR-342-5p	181	11.4272	hsa-miR-342-5p	624	51.6988	hsa-miR-342-5p	471	43.1888	hsa-miR-342-5p	320	25.8484	hsa-miR-342-5p	340	27.2671	hsa-miR-342-5p	180	14.5886	hsa-miR-342-5p	284	37.4909	hsa-miR-342-5p	493	44.5209	hsa-miR-342-5p	270	25.0244	hsa-miR-342-5p	518	41.0652	hsa-miR-342-5p	366	32.1691	hsa-miR-342-5p	143	8.8521	hsa-miR-342-5p	117	11.1577
hsa-miR-342-3p	289	18.2456	hsa-miR-342-3p	57	4.7225	hsa-miR-342-3p	82	7.5191	hsa-miR-342-3p	256	20.6787	hsa-miR-342-3p	158	12.6712	hsa-miR-342-3p	138	11.1846	hsa-miR-342-3p	0	0	hsa-miR-342-3p	33	2.9801	hsa-miR-342-3p	200	18.5366	hsa-miR-342-3p	159	12.6049	hsa-miR-342-3p	157	13.7993	hsa-miR-342-3p	175	10.833	hsa-miR-342-3p	0	0
hsa-miR-337-5p	0	0	hsa-miR-337-5p	0	0	hsa-miR-337-5p	0	0	hsa-miR-337-5p	0	0	hsa-miR-337-5p	0	0	hsa-miR-337-5p	0	0	hsa-miR-337-5p	0	0	hsa-miR-337-5p	0	0	hsa-miR-337-5p	0	0	hsa-miR-337-5p	0	0	hsa-miR-337-5p	0	0	hsa-miR-337-5p	0	0	hsa-miR-337-5p	0	0
hsa-miR-337-3p	0	0	hsa-miR-337-3p	0	0	hsa-miR-337-3p	0	0	hsa-miR-337-3p	0	0	hsa-miR-337-3p	0	0	hsa-miR-337-3p	0	0	hsa-miR-337-3p	0	0	hsa-miR-337-3p	0	0	hsa-miR-337-3p	0	0	hsa-miR-337-3p	0	0	hsa-miR-337-3p	0	0	hsa-miR-337-3p	0	0	hsa-miR-337-3p	0	0
hsa-miR-323a-5p	0	0	hsa-miR-323a-5p	0	0	hsa-miR-323a-5p	0	0	hsa-miR-323a-5p	0	0	hsa-miR-323a-5p	0	0	hsa-miR-323a-5p	0	0	hsa-miR-323a-5p	0	0	hsa-miR-323a-5p	0	0	hsa-miR-323a-5p	0	0	hsa-miR-323a-5p	0	0	hsa-miR-323a-5p	0	0	hsa-miR-323a-5p	0	0	hsa-miR-323a-5p	0	0
hsa-miR-323a-3p	111	7.0078	hsa-miR-323a-3p	22	1.8227	hsa-miR-323a-3p	19	1.7422	hsa-miR-323a-3p	48	3.8773	hsa-miR-323a-3p	21	1.6841	hsa-miR-323a-3p	43	3.4851	hsa-miR-323a-3p	0	0	hsa-miR-323a-3p	11	0.9934	hsa-miR-323a-3p	47	4.3561	hsa-miR-323a-3p	82	6.5007	hsa-miR-323a-3p	33	2.9005	hsa-miR-323a-3p	68	4.2094	hsa-miR-323a-3p	0	0
hsa-miR-326	47	2.9673	hsa-miR-326	87	7.208	hsa-miR-326	112	10.27	hsa-miR-326	69	5.5736	hsa-miR-326	87	6.9772	hsa-miR-326	30	2.4314	hsa-miR-326	90	11.8809	hsa-miR-326	120	10.8367	hsa-miR-326	151	13.9951	hsa-miR-326	89	7.0556	hsa-miR-326	39	3.4279	hsa-miR-326	47	2.9094	hsa-miR-326	12	1.1444
hsa-miR-151a-5p	656	41.4157	hsa-miR-151a-5p	685	56.7527	hsa-miR-151a-5p	727	66.663	hsa-miR-151a-5p	625	50.4852	hsa-miR-151a-5p	742	59.5064	hsa-miR-151a-5p	380	30.7982	hsa-miR-151a-5p	318	41.9793	hsa-miR-151a-5p	949	85.7005	hsa-miR-151a-5p	787	72.9415	hsa-miR-151a-5p	639	50.6576	hsa-miR-151a-5p	488	42.8921	hsa-miR-151a-5p	452	27.98	hsa-miR-151a-5p	211	20.122
hsa-miR-151a-3p	55483	3502.84	hsa-miR-151a-3p	26739	2215.34	hsa-miR-151a-3p	45803	4199.95	hsa-miR-151a-3p	58346	4712.97	hsa-miR-151a-3p	34143	2738.18	hsa-miR-151a-3p	20381	1651.84	hsa-miR-151a-3p	25143	3319.13	hsa-miR-151a-3p	42003	3793.13	hsa-miR-151a-3p	36275	3362.07	hsa-miR-151a-3p	38341	3039.54	hsa-miR-151a-3p	27210	2391.59	hsa-miR-151a-3p	23977	1484.24	hsa-miR-151a-3p	9390	895.475
hsa-miR-135b-5p	0	0	hsa-miR-135b-5p	0	0	hsa-miR-135b-5p	0	0	hsa-miR-135b-5p	0	0	hsa-miR-135b-5p	0	0	hsa-miR-135b-5p	0	0	hsa-miR-135b-5p	0	0	hsa-miR-135b-5p	0	0	hsa-miR-135b-5p	0	0	hsa-miR-135b-5p	0	0	hsa-miR-135b-5p	0	0	hsa-miR-135b-5p	0	0	hsa-miR-135b-5p	0	0
hsa-miR-135b-3p	0	0	hsa-miR-135b-3p	0	0	hsa-miR-135b-3p	0	0	hsa-miR-135b-3p	0	0	hsa-miR-135b-3p	0	0	hsa-miR-135b-3p	0	0	hsa-miR-135b-3p	0	0	hsa-miR-135b-3p	0	0	hsa-miR-135b-3p	0	0	hsa-miR-135b-3p	0	0	hsa-miR-135b-3p	0	0	hsa-miR-135b-3p	0	0	hsa-miR-135b-3p	0	0
hsa-miR-148b-5p	25	1.5783	hsa-miR-148b-5p	86	7.1252	hsa-miR-148b-5p	60	5.5018	hsa-miR-148b-5p	49	3.958	hsa-miR-148b-5p	84	6.7366	hsa-miR-148b-5p	44	3.5661	hsa-miR-148b-5p	19	2.5082	hsa-miR-148b-5p	37	3.3413	hsa-miR-148b-5p	47	4.3561	hsa-miR-148b-5p	87	6.897	hsa-miR-148b-5p	84	7.3831	hsa-miR-148b-5p	25	1.5476	hsa-miR-148b-5p	0	0
hsa-miR-148b-3p	7468	471.482	hsa-miR-148b-3p	2251	186.497	hsa-miR-148b-3p	4796	439.774	hsa-miR-148b-3p	7952	642.333	hsa-miR-148b-3p	7443	596.909	hsa-miR-148b-3p	3684	298.58	hsa-miR-148b-3p	528	69.7014	hsa-miR-148b-3p	2945	265.951	hsa-miR-148b-3p	6110	566.293	hsa-miR-148b-3p	6438	510.381	hsa-miR-148b-3p	5396	474.274	hsa-miR-148b-3p	4407	272.805	hsa-miR-148b-3p	248	23.6505
hsa-miR-331-5p	0	0	hsa-miR-331-5p	43	3.5626	hsa-miR-331-5p	74	6.7855	hsa-miR-331-5p	24	1.9386	hsa-miR-331-5p	16	1.2832	hsa-miR-331-5p	16	1.2968	hsa-miR-331-5p	0	0	hsa-miR-331-5p	0	0	hsa-miR-331-5p	26	2.4098	hsa-miR-331-5p	16	1.2684	hsa-miR-331-5p	21	1.8458	hsa-miR-331-5p	25	1.5476	hsa-miR-331-5p	0	0
hsa-miR-331-3p	20	1.2627	hsa-miR-331-3p	29	2.4027	hsa-miR-331-3p	22	2.0173	hsa-miR-331-3p	24	1.9386	hsa-miR-331-3p	22	1.7643	hsa-miR-331-3p	17	1.3778	hsa-miR-331-3p	0	0	hsa-miR-331-3p	25	2.2577	hsa-miR-331-3p	32	2.9659	hsa-miR-331-3p	25	1.9819	hsa-miR-331-3p	13	1.1426	hsa-miR-331-3p	18	1.1142	hsa-miR-331-3p	0	0
hsa-miR-324-5p	0	0	hsa-miR-324-5p	30	2.4855	hsa-miR-324-5p	20	1.8339	hsa-miR-324-5p	0	0	hsa-miR-324-5p	0	0	hsa-miR-324-5p	0	0	hsa-miR-324-5p	0	0	hsa-miR-324-5p	0	0	hsa-miR-324-5p	0	0	hsa-miR-324-5p	0	0	hsa-miR-324-5p	0	0	hsa-miR-324-5p	0	0	hsa-miR-324-5p	0	0
hsa-miR-324-3p	28	1.7677	hsa-miR-324-3p	172	14.2503	hsa-miR-324-3p	179	16.4136	hsa-miR-324-3p	24	1.9386	hsa-miR-324-3p	37	2.9673	hsa-miR-324-3p	0	0	hsa-miR-324-3p	102	13.465	hsa-miR-324-3p	108	9.7531	hsa-miR-324-3p	53	4.9122	hsa-miR-324-3p	46	3.6467	hsa-miR-324-3p	42	3.6915	hsa-miR-324-3p	25	1.5476	hsa-miR-324-3p	80	7.6292
hsa-miR-338-5p	96	6.0608	hsa-miR-338-5p	99	8.2022	hsa-miR-338-5p	172	15.7717	hsa-miR-338-5p	212	17.1246	hsa-miR-338-5p	544	43.6274	hsa-miR-338-5p	133	10.7794	hsa-miR-338-5p	30	3.9603	hsa-miR-338-5p	137	12.3719	hsa-miR-338-5p	163	15.1073	hsa-miR-338-5p	182	14.4283	hsa-miR-338-5p	124	10.8988	hsa-miR-338-5p	214	13.2472	hsa-miR-338-5p	0	0
hsa-miR-338-3p	0	0	hsa-miR-338-3p	0	0	hsa-miR-338-3p	0	0	hsa-miR-338-3p	0	0	hsa-miR-338-3p	0	0	hsa-miR-338-3p	0	0	hsa-miR-338-3p	0	0	hsa-miR-338-3p	0	0	hsa-miR-338-3p	0	0	hsa-miR-338-3p	0	0	hsa-miR-338-3p	0	0	hsa-miR-338-3p	0	0	hsa-miR-338-3p	0	0
hsa-miR-339-5p	123	7.7654	hsa-miR-339-5p	139	11.5162	hsa-miR-339-5p	138	12.6541	hsa-miR-339-5p	147	11.8741	hsa-miR-339-5p	125	10.0247	hsa-miR-339-5p	113	9.1584	hsa-miR-339-5p	44	5.8084	hsa-miR-339-5p	86	7.7663	hsa-miR-339-5p	233	21.5951	hsa-miR-339-5p	186	14.7454	hsa-miR-339-5p	106	9.3167	hsa-miR-339-5p	86	5.3236	hsa-miR-339-5p	17	1.6212
hsa-miR-339-3p	136	8.5862	hsa-miR-339-3p	450	37.2828	hsa-miR-339-3p	560	51.3498	hsa-miR-339-3p	230	18.5785	hsa-miR-339-3p	201	16.1197	hsa-miR-339-3p	98	7.9427	hsa-miR-339-3p	440	58.0845	hsa-miR-339-3p	652	58.8796	hsa-miR-339-3p	243	22.522	hsa-miR-339-3p	201	15.9346	hsa-miR-339-3p	167	14.6782	hsa-miR-339-3p	120	7.4283	hsa-miR-339-3p	438	41.7698
hsa-miR-335-5p	250	15.7834	hsa-miR-335-5p	86	7.1252	hsa-miR-335-5p	209	19.1645	hsa-miR-335-5p	234	18.9016	hsa-miR-335-5p	197	15.7989	hsa-miR-335-5p	222	17.9926	hsa-miR-335-5p	66	8.7127	hsa-miR-335-5p	161	14.5393	hsa-miR-335-5p	420	38.9268	hsa-miR-335-5p	258	20.4533	hsa-miR-335-5p	247	21.7097	hsa-miR-335-5p	209	12.9377	hsa-miR-335-5p	56	5.3404
hsa-miR-335-3p	384	24.2433	hsa-miR-335-3p	32	2.6512	hsa-miR-335-3p	71	6.5104	hsa-miR-335-3p	419	33.8453	hsa-miR-335-3p	528	42.3442	hsa-miR-335-3p	308	24.9627	hsa-miR-335-3p	15	1.9802	hsa-miR-335-3p	50	4.5153	hsa-miR-335-3p	277	25.6732	hsa-miR-335-3p	630	49.9441	hsa-miR-335-3p	498	43.7711	hsa-miR-335-3p	304	18.8184	hsa-miR-335-3p	19	1.8119
hsa-miR-133b	0	0	hsa-miR-133b	0	0	hsa-miR-133b	0	0	hsa-miR-133b	0	0	hsa-miR-133b	0	0	hsa-miR-133b	0	0	hsa-miR-133b	0	0	hsa-miR-133b	0	0	hsa-miR-133b	0	0	hsa-miR-133b	0	0	hsa-miR-133b	0	0	hsa-miR-133b	0	0	hsa-miR-133b	0	0
hsa-miR-325	0	0	hsa-miR-325	0	0	hsa-miR-325	0	0	hsa-miR-325	0	0	hsa-miR-325	0	0	hsa-miR-325	0	0	hsa-miR-325	0	0	hsa-miR-325	0	0	hsa-miR-325	0	0	hsa-miR-325	0	0	hsa-miR-325	0	0	hsa-miR-325	0	0	hsa-miR-325	0	0
hsa-miR-345-5p	44	2.7779	hsa-miR-345-5p	235	19.4699	hsa-miR-345-5p	142	13.0208	hsa-miR-345-5p	75	6.0582	hsa-miR-345-5p	88	7.0574	hsa-miR-345-5p	28	2.2693	hsa-miR-345-5p	66	8.7127	hsa-miR-345-5p	196	17.7	hsa-miR-345-5p	78	7.2293	hsa-miR-345-5p	74	5.8665	hsa-miR-345-5p	56	4.922	hsa-miR-345-5p	70	4.3332	hsa-miR-345-5p	91	8.6782
hsa-miR-345-3p	0	0	hsa-miR-345-3p	0	0	hsa-miR-345-3p	0	0	hsa-miR-345-3p	0	0	hsa-miR-345-3p	0	0	hsa-miR-345-3p	0	0	hsa-miR-345-3p	0	0	hsa-miR-345-3p	0	0	hsa-miR-345-3p	0	0	hsa-miR-345-3p	0	0	hsa-miR-345-3p	0	0	hsa-miR-345-3p	10	0.619	hsa-miR-345-3p	0	0
hsa-miR-346	0	0	hsa-miR-346	0	0	hsa-miR-346	0	0	hsa-miR-346	0	0	hsa-miR-346	0	0	hsa-miR-346	0	0	hsa-miR-346	0	0	hsa-miR-346	0	0	hsa-miR-346	0	0	hsa-miR-346	0	0	hsa-miR-346	0	0	hsa-miR-346	0	0	hsa-miR-346	0	0
hsa-miR-384	0	0	hsa-miR-384	0	0	hsa-miR-384	0	0	hsa-miR-384	0	0	hsa-miR-384	0	0	hsa-miR-384	0	0	hsa-miR-384	0	0	hsa-miR-384	0	0	hsa-miR-384	0	0	hsa-miR-384	0	0	hsa-miR-384	0	0	hsa-miR-384	0	0	hsa-miR-384	0	0
hsa-miR-196b-5p	17	1.0733	hsa-miR-196b-5p	0	0	hsa-miR-196b-5p	0	0	hsa-miR-196b-5p	20	1.6155	hsa-miR-196b-5p	41	3.2881	hsa-miR-196b-5p	13	1.0536	hsa-miR-196b-5p	0	0	hsa-miR-196b-5p	0	0	hsa-miR-196b-5p	0	0	hsa-miR-196b-5p	17	1.3477	hsa-miR-196b-5p	10	0.8789	hsa-miR-196b-5p	45	2.7856	hsa-miR-196b-5p	0	0
hsa-miR-196b-3p	0	0	hsa-miR-196b-3p	0	0	hsa-miR-196b-3p	0	0	hsa-miR-196b-3p	0	0	hsa-miR-196b-3p	0	0	hsa-miR-196b-3p	0	0	hsa-miR-196b-3p	0	0	hsa-miR-196b-3p	0	0	hsa-miR-196b-3p	0	0	hsa-miR-196b-3p	0	0	hsa-miR-196b-3p	0	0	hsa-miR-196b-3p	0	0	hsa-miR-196b-3p	0	0
hsa-miR-422a	0	0	hsa-miR-422a	0	0	hsa-miR-422a	11	1.0087	hsa-miR-422a	0	0	hsa-miR-422a	0	0	hsa-miR-422a	0	0	hsa-miR-422a	18	2.3762	hsa-miR-422a	13	1.174	hsa-miR-422a	0	0	hsa-miR-422a	0	0	hsa-miR-422a	0	0	hsa-miR-422a	0	0	hsa-miR-422a	19	1.8119
hsa-miR-423-5p	4949	312.449	hsa-miR-423-5p	48576	4024.55	hsa-miR-423-5p	38193	3502.15	hsa-miR-423-5p	7181	580.054	hsa-miR-423-5p	14496	1162.54	hsa-miR-423-5p	2794	226.448	hsa-miR-423-5p	72795	9609.68	hsa-miR-423-5p	28100	2537.6	hsa-miR-423-5p	4476	414.849	hsa-miR-423-5p	9705	769.377	hsa-miR-423-5p	10128	890.187	hsa-miR-423-5p	8680	537.316	hsa-miR-423-5p	21070	2009.34
hsa-miR-423-3p	5906	372.867	hsa-miR-423-3p	12559	1040.52	hsa-miR-423-3p	12193	1118.05	hsa-miR-423-3p	5389	435.303	hsa-miR-423-3p	7966	638.852	hsa-miR-423-3p	5076	411.399	hsa-miR-423-3p	5336	704.407	hsa-miR-423-3p	15077	1361.54	hsa-miR-423-3p	11862	1099.41	hsa-miR-423-3p	11185	886.706	hsa-miR-423-3p	7545	663.158	hsa-miR-423-3p	5636	348.884	hsa-miR-423-3p	3858	367.917
hsa-miR-424-5p	12	0.7576	hsa-miR-424-5p	0	0	hsa-miR-424-5p	50	4.5848	hsa-miR-424-5p	19	1.5347	hsa-miR-424-5p	60	4.8118	hsa-miR-424-5p	10	0.8105	hsa-miR-424-5p	13	1.7161	hsa-miR-424-5p	0	0	hsa-miR-424-5p	33	3.0585	hsa-miR-424-5p	26	2.0612	hsa-miR-424-5p	13	1.1426	hsa-miR-424-5p	37	2.2904	hsa-miR-424-5p	0	0
hsa-miR-424-3p	156	9.8489	hsa-miR-424-3p	207	17.1501	hsa-miR-424-3p	755	69.2305	hsa-miR-424-3p	257	20.7595	hsa-miR-424-3p	410	32.8809	hsa-miR-424-3p	153	12.4003	hsa-miR-424-3p	340	44.8835	hsa-miR-424-3p	291	26.2791	hsa-miR-424-3p	142	13.161	hsa-miR-424-3p	316	25.0513	hsa-miR-424-3p	221	19.4245	hsa-miR-424-3p	345	21.3564	hsa-miR-424-3p	188	17.9286
hsa-miR-425-5p	1261	79.6115	hsa-miR-425-5p	1874	155.262	hsa-miR-425-5p	3413	312.959	hsa-miR-425-5p	1118	90.3079	hsa-miR-425-5p	1166	93.5101	hsa-miR-425-5p	655	53.0864	hsa-miR-425-5p	913	120.525	hsa-miR-425-5p	1604	144.851	hsa-miR-425-5p	1283	118.912	hsa-miR-425-5p	1300	103.059	hsa-miR-425-5p	1396	122.7	hsa-miR-425-5p	1075	66.5455	hsa-miR-425-5p	559	53.3089
hsa-miR-425-3p	97	6.124	hsa-miR-425-3p	176	14.5817	hsa-miR-425-3p	222	20.3565	hsa-miR-425-3p	125	10.097	hsa-miR-425-3p	179	14.3553	hsa-miR-425-3p	46	3.7282	hsa-miR-425-3p	98	12.937	hsa-miR-425-3p	131	11.8301	hsa-miR-425-3p	157	14.5512	hsa-miR-425-3p	119	9.4339	hsa-miR-425-3p	90	7.9104	hsa-miR-425-3p	100	6.1903	hsa-miR-425-3p	34	3.2424
hsa-miR-18b-5p	0	0	hsa-miR-18b-5p	0	0	hsa-miR-18b-5p	0	0	hsa-miR-18b-5p	0	0	hsa-miR-18b-5p	0	0	hsa-miR-18b-5p	0	0	hsa-miR-18b-5p	0	0	hsa-miR-18b-5p	0	0	hsa-miR-18b-5p	0	0	hsa-miR-18b-5p	0	0	hsa-miR-18b-5p	0	0	hsa-miR-18b-5p	0	0	hsa-miR-18b-5p	0	0
hsa-miR-18b-3p	0	0	hsa-miR-18b-3p	0	0	hsa-miR-18b-3p	0	0	hsa-miR-18b-3p	0	0	hsa-miR-18b-3p	0	0	hsa-miR-18b-3p	0	0	hsa-miR-18b-3p	0	0	hsa-miR-18b-3p	0	0	hsa-miR-18b-3p	0	0	hsa-miR-18b-3p	0	0	hsa-miR-18b-3p	0	0	hsa-miR-18b-3p	0	0	hsa-miR-18b-3p	0	0
hsa-miR-20b-5p	172	10.859	hsa-miR-20b-5p	127	10.522	hsa-miR-20b-5p	209	19.1645	hsa-miR-20b-5p	162	13.0858	hsa-miR-20b-5p	105	8.4207	hsa-miR-20b-5p	108	8.7532	hsa-miR-20b-5p	20	2.6402	hsa-miR-20b-5p	52	4.6959	hsa-miR-20b-5p	98	9.0829	hsa-miR-20b-5p	223	17.6786	hsa-miR-20b-5p	259	22.7645	hsa-miR-20b-5p	112	6.9331	hsa-miR-20b-5p	10	0.9536
hsa-miR-20b-3p	0	0	hsa-miR-20b-3p	0	0	hsa-miR-20b-3p	0	0	hsa-miR-20b-3p	0	0	hsa-miR-20b-3p	0	0	hsa-miR-20b-3p	0	0	hsa-miR-20b-3p	0	0	hsa-miR-20b-3p	0	0	hsa-miR-20b-3p	0	0	hsa-miR-20b-3p	0	0	hsa-miR-20b-3p	0	0	hsa-miR-20b-3p	0	0	hsa-miR-20b-3p	0	0
hsa-miR-448	0	0	hsa-miR-448	0	0	hsa-miR-448	0	0	hsa-miR-448	0	0	hsa-miR-448	0	0	hsa-miR-448	0	0	hsa-miR-448	0	0	hsa-miR-448	0	0	hsa-miR-448	0	0	hsa-miR-448	0	0	hsa-miR-448	0	0	hsa-miR-448	0	0	hsa-miR-448	0	0
hsa-miR-429	0	0	hsa-miR-429	0	0	hsa-miR-429	0	0	hsa-miR-429	0	0	hsa-miR-429	0	0	hsa-miR-429	15	1.2157	hsa-miR-429	0	0	hsa-miR-429	12	1.0837	hsa-miR-429	0	0	hsa-miR-429	14	1.1099	hsa-miR-429	0	0	hsa-miR-429	25	1.5476	hsa-miR-429	0	0
hsa-miR-449a	0	0	hsa-miR-449a	0	0	hsa-miR-449a	0	0	hsa-miR-449a	0	0	hsa-miR-449a	0	0	hsa-miR-449a	0	0	hsa-miR-449a	0	0	hsa-miR-449a	0	0	hsa-miR-449a	0	0	hsa-miR-449a	0	0	hsa-miR-449a	0	0	hsa-miR-449a	34	2.1047	hsa-miR-449a	0	0
hsa-miR-450a-5p	12	0.7576	hsa-miR-450a-5p	30	2.4855	hsa-miR-450a-5p	82	7.5191	hsa-miR-450a-5p	75	6.0582	hsa-miR-450a-5p	117	9.3831	hsa-miR-450a-5p	58	4.7008	hsa-miR-450a-5p	10	1.3201	hsa-miR-450a-5p	40	3.6122	hsa-miR-450a-5p	42	3.8927	hsa-miR-450a-5p	71	5.6286	hsa-miR-450a-5p	38	3.34	hsa-miR-450a-5p	58	3.5904	hsa-miR-450a-5p	0	0
hsa-miR-450a-1-3p	0	0	hsa-miR-450a-1-3p	0	0	hsa-miR-450a-1-3p	0	0	hsa-miR-450a-1-3p	0	0	hsa-miR-450a-1-3p	0	0	hsa-miR-450a-1-3p	0	0	hsa-miR-450a-1-3p	0	0	hsa-miR-450a-1-3p	0	0	hsa-miR-450a-1-3p	0	0	hsa-miR-450a-1-3p	0	0	hsa-miR-450a-1-3p	0	0	hsa-miR-450a-1-3p	0	0	hsa-miR-450a-1-3p	0	0
hsa-miR-431-5p	22	1.3889	hsa-miR-431-5p	11	0.9114	hsa-miR-431-5p	12	1.1004	hsa-miR-431-5p	14	1.1309	hsa-miR-431-5p	0	0	hsa-miR-431-5p	0	0	hsa-miR-431-5p	0	0	hsa-miR-431-5p	22	1.9867	hsa-miR-431-5p	10	0.9268	hsa-miR-431-5p	19	1.5063	hsa-miR-431-5p	0	0	hsa-miR-431-5p	0	0	hsa-miR-431-5p	0	0
hsa-miR-431-3p	0	0	hsa-miR-431-3p	0	0	hsa-miR-431-3p	0	0	hsa-miR-431-3p	0	0	hsa-miR-431-3p	0	0	hsa-miR-431-3p	0	0	hsa-miR-431-3p	0	0	hsa-miR-431-3p	0	0	hsa-miR-431-3p	0	0	hsa-miR-431-3p	0	0	hsa-miR-431-3p	0	0	hsa-miR-431-3p	0	0	hsa-miR-431-3p	0	0
hsa-miR-433-5p	0	0	hsa-miR-433-5p	0	0	hsa-miR-433-5p	0	0	hsa-miR-433-5p	0	0	hsa-miR-433-5p	0	0	hsa-miR-433-5p	0	0	hsa-miR-433-5p	0	0	hsa-miR-433-5p	0	0	hsa-miR-433-5p	0	0	hsa-miR-433-5p	0	0	hsa-miR-433-5p	0	0	hsa-miR-433-5p	0	0	hsa-miR-433-5p	0	0
hsa-miR-433-3p	124	7.8286	hsa-miR-433-3p	115	9.5278	hsa-miR-433-3p	87	7.9776	hsa-miR-433-3p	31	2.5041	hsa-miR-433-3p	42	3.3683	hsa-miR-433-3p	37	2.9988	hsa-miR-433-3p	52	6.8645	hsa-miR-433-3p	134	12.101	hsa-miR-433-3p	90	8.3415	hsa-miR-433-3p	76	6.025	hsa-miR-433-3p	38	3.34	hsa-miR-433-3p	50	3.0951	hsa-miR-433-3p	0	0
hsa-miR-329-5p	0	0	hsa-miR-329-5p	0	0	hsa-miR-329-5p	0	0	hsa-miR-329-5p	0	0	hsa-miR-329-5p	0	0	hsa-miR-329-5p	0	0	hsa-miR-329-5p	0	0	hsa-miR-329-5p	0	0	hsa-miR-329-5p	0	0	hsa-miR-329-5p	0	0	hsa-miR-329-5p	0	0	hsa-miR-329-5p	0	0	hsa-miR-329-5p	0	0
hsa-miR-329-3p	28	1.7677	hsa-miR-329-3p	0	0	hsa-miR-329-3p	0	0	hsa-miR-329-3p	12	0.9693	hsa-miR-329-3p	0	0	hsa-miR-329-3p	0	0	hsa-miR-329-3p	0	0	hsa-miR-329-3p	0	0	hsa-miR-329-3p	10	0.9268	hsa-miR-329-3p	24	1.9026	hsa-miR-329-3p	0	0	hsa-miR-329-3p	11	0.6809	hsa-miR-329-3p	0	0
hsa-miR-451a	136850	8639.84	hsa-miR-451a	238255	19739.6	hsa-miR-451a	499966	45844.9	hsa-miR-451a	215298	17391	hsa-miR-451a	290608	23306	hsa-miR-451a	55441	4493.38	hsa-miR-451a	74285	9806.38	hsa-miR-451a	136178	12297.7	hsa-miR-451a	114459	10608.4	hsa-miR-451a	177260	14052.5	hsa-miR-451a	319958	28122.3	hsa-miR-451a	329889	20421	hsa-miR-451a	12582	1199.88
hsa-miR-452-5p	11	0.6945	hsa-miR-452-5p	65	5.3853	hsa-miR-452-5p	104	9.5364	hsa-miR-452-5p	51	4.1196	hsa-miR-452-5p	29	2.3257	hsa-miR-452-5p	22	1.7831	hsa-miR-452-5p	44	5.8084	hsa-miR-452-5p	140	12.6428	hsa-miR-452-5p	43	3.9854	hsa-miR-452-5p	94	7.452	hsa-miR-452-5p	20	1.7579	hsa-miR-452-5p	26	1.6095	hsa-miR-452-5p	74	7.057
hsa-miR-452-3p	0	0	hsa-miR-452-3p	0	0	hsa-miR-452-3p	0	0	hsa-miR-452-3p	0	0	hsa-miR-452-3p	0	0	hsa-miR-452-3p	0	0	hsa-miR-452-3p	0	0	hsa-miR-452-3p	0	0	hsa-miR-452-3p	0	0	hsa-miR-452-3p	0	0	hsa-miR-452-3p	0	0	hsa-miR-452-3p	0	0	hsa-miR-452-3p	0	0
hsa-miR-409-5p	11	0.6945	hsa-miR-409-5p	0	0	hsa-miR-409-5p	12	1.1004	hsa-miR-409-5p	0	0	hsa-miR-409-5p	0	0	hsa-miR-409-5p	0	0	hsa-miR-409-5p	0	0	hsa-miR-409-5p	0	0	hsa-miR-409-5p	13	1.2049	hsa-miR-409-5p	17	1.3477	hsa-miR-409-5p	0	0	hsa-miR-409-5p	0	0	hsa-miR-409-5p	0	0
hsa-miR-409-3p	1826	115.282	hsa-miR-409-3p	1233	102.155	hsa-miR-409-3p	979	89.7704	hsa-miR-409-3p	385	31.0989	hsa-miR-409-3p	303	24.2998	hsa-miR-409-3p	451	36.5526	hsa-miR-409-3p	350	46.2036	hsa-miR-409-3p	2954	266.764	hsa-miR-409-3p	1232	114.185	hsa-miR-409-3p	1405	111.383	hsa-miR-409-3p	674	59.2403	hsa-miR-409-3p	595	36.8321	hsa-miR-409-3p	30	2.8609
hsa-miR-412-5p	17	1.0733	hsa-miR-412-5p	12	0.9942	hsa-miR-412-5p	0	0	hsa-miR-412-5p	0	0	hsa-miR-412-5p	0	0	hsa-miR-412-5p	0	0	hsa-miR-412-5p	0	0	hsa-miR-412-5p	15	1.3546	hsa-miR-412-5p	10	0.9268	hsa-miR-412-5p	21	1.6648	hsa-miR-412-5p	0	0	hsa-miR-412-5p	10	0.619	hsa-miR-412-5p	0	0
hsa-miR-412-3p	0	0	hsa-miR-412-3p	0	0	hsa-miR-412-3p	0	0	hsa-miR-412-3p	0	0	hsa-miR-412-3p	0	0	hsa-miR-412-3p	0	0	hsa-miR-412-3p	0	0	hsa-miR-412-3p	0	0	hsa-miR-412-3p	0	0	hsa-miR-412-3p	0	0	hsa-miR-412-3p	0	0	hsa-miR-412-3p	0	0	hsa-miR-412-3p	0	0
hsa-miR-410-5p	0	0	hsa-miR-410-5p	0	0	hsa-miR-410-5p	0	0	hsa-miR-410-5p	0	0	hsa-miR-410-5p	0	0	hsa-miR-410-5p	0	0	hsa-miR-410-5p	0	0	hsa-miR-410-5p	0	0	hsa-miR-410-5p	0	0	hsa-miR-410-5p	0	0	hsa-miR-410-5p	0	0	hsa-miR-410-5p	0	0	hsa-miR-410-5p	0	0
hsa-miR-410-3p	26	1.6415	hsa-miR-410-3p	0	0	hsa-miR-410-3p	11	1.0087	hsa-miR-410-3p	0	0	hsa-miR-410-3p	0	0	hsa-miR-410-3p	0	0	hsa-miR-410-3p	0	0	hsa-miR-410-3p	12	1.0837	hsa-miR-410-3p	17	1.5756	hsa-miR-410-3p	31	2.4576	hsa-miR-410-3p	0	0	hsa-miR-410-3p	14	0.8666	hsa-miR-410-3p	0	0
hsa-miR-376b-5p	0	0	hsa-miR-376b-5p	0	0	hsa-miR-376b-5p	0	0	hsa-miR-376b-5p	0	0	hsa-miR-376b-5p	0	0	hsa-miR-376b-5p	0	0	hsa-miR-376b-5p	0	0	hsa-miR-376b-5p	0	0	hsa-miR-376b-5p	0	0	hsa-miR-376b-5p	0	0	hsa-miR-376b-5p	0	0	hsa-miR-376b-5p	0	0	hsa-miR-376b-5p	0	0
hsa-miR-376b-3p	0	0	hsa-miR-376b-3p	0	0	hsa-miR-376b-3p	0	0	hsa-miR-376b-3p	0	0	hsa-miR-376b-3p	0	0	hsa-miR-376b-3p	0	0	hsa-miR-376b-3p	0	0	hsa-miR-376b-3p	0	0	hsa-miR-376b-3p	0	0	hsa-miR-376b-3p	0	0	hsa-miR-376b-3p	0	0	hsa-miR-376b-3p	0	0	hsa-miR-376b-3p	0	0
hsa-miR-483-5p	20	1.2627	hsa-miR-483-5p	73	6.0481	hsa-miR-483-5p	39	3.5761	hsa-miR-483-5p	15	1.2116	hsa-miR-483-5p	37	2.9673	hsa-miR-483-5p	49	3.9713	hsa-miR-483-5p	196	25.874	hsa-miR-483-5p	223	20.1383	hsa-miR-483-5p	67	6.2098	hsa-miR-483-5p	43	3.4089	hsa-miR-483-5p	43	3.7794	hsa-miR-483-5p	32	1.9809	hsa-miR-483-5p	205	19.5498
hsa-miR-483-3p	21	1.3258	hsa-miR-483-3p	0	0	hsa-miR-483-3p	18	1.6505	hsa-miR-483-3p	0	0	hsa-miR-483-3p	16	1.2832	hsa-miR-483-3p	47	3.8092	hsa-miR-483-3p	0	0	hsa-miR-483-3p	0	0	hsa-miR-483-3p	24	2.2244	hsa-miR-483-3p	35	2.7747	hsa-miR-483-3p	27	2.3731	hsa-miR-483-3p	35	2.1666	hsa-miR-483-3p	0	0
hsa-miR-484	1420	89.6498	hsa-miR-484	887	73.4885	hsa-miR-484	2481	227.498	hsa-miR-484	1802	145.559	hsa-miR-484	2184	175.151	hsa-miR-484	899	72.862	hsa-miR-484	265	34.9827	hsa-miR-484	800	72.2449	hsa-miR-484	1664	154.224	hsa-miR-484	2280	180.75	hsa-miR-484	1338	117.602	hsa-miR-484	1342	83.0735	hsa-miR-484	142	13.5418
hsa-miR-485-5p	159	10.0383	hsa-miR-485-5p	140	11.5991	hsa-miR-485-5p	76	6.9689	hsa-miR-485-5p	54	4.3619	hsa-miR-485-5p	25	2.0049	hsa-miR-485-5p	43	3.4851	hsa-miR-485-5p	104	13.7291	hsa-miR-485-5p	326	29.4398	hsa-miR-485-5p	102	9.4537	hsa-miR-485-5p	166	13.1599	hsa-miR-485-5p	30	2.6368	hsa-miR-485-5p	50	3.0951	hsa-miR-485-5p	22	2.098
hsa-miR-485-3p	24	1.5152	hsa-miR-485-3p	0	0	hsa-miR-485-3p	0	0	hsa-miR-485-3p	0	0	hsa-miR-485-3p	0	0	hsa-miR-485-3p	14	1.1347	hsa-miR-485-3p	0	0	hsa-miR-485-3p	0	0	hsa-miR-485-3p	23	2.1317	hsa-miR-485-3p	97	7.6898	hsa-miR-485-3p	18	1.5821	hsa-miR-485-3p	16	0.9904	hsa-miR-485-3p	0	0
hsa-miR-486-5p	118391	7474.46	hsa-miR-486-5p	125651	10410.3	hsa-miR-486-5p	159372	14613.8	hsa-miR-486-5p	121405	9806.64	hsa-miR-486-5p	109199	8757.47	hsa-miR-486-5p	42997	3484.82	hsa-miR-486-5p	40681	5370.31	hsa-miR-486-5p	79641	7192.07	hsa-miR-486-5p	67875	6290.86	hsa-miR-486-5p	160547	12727.6	hsa-miR-486-5p	178889	15723.2	hsa-miR-486-5p	92907	5751.2	hsa-miR-486-5p	23773	2267.11
hsa-miR-486-3p	72201	4558.31	hsa-miR-486-3p	119293	9883.5	hsa-miR-486-3p	198336	18186.6	hsa-miR-486-3p	103091	8327.31	hsa-miR-486-3p	105449	8456.73	hsa-miR-486-3p	33115	2683.9	hsa-miR-486-3p	57662	7611.97	hsa-miR-486-3p	97785	8830.58	hsa-miR-486-3p	53701	4977.17	hsa-miR-486-3p	136224	10799.3	hsa-miR-486-3p	169338	14883.7	hsa-miR-486-3p	94363	5841.33	hsa-miR-486-3p	19319	1842.35
hsa-miR-487a-5p	0	0	hsa-miR-487a-5p	0	0	hsa-miR-487a-5p	0	0	hsa-miR-487a-5p	0	0	hsa-miR-487a-5p	0	0	hsa-miR-487a-5p	0	0	hsa-miR-487a-5p	0	0	hsa-miR-487a-5p	0	0	hsa-miR-487a-5p	0	0	hsa-miR-487a-5p	0	0	hsa-miR-487a-5p	0	0	hsa-miR-487a-5p	0	0	hsa-miR-487a-5p	0	0
hsa-miR-487a-3p	0	0	hsa-miR-487a-3p	0	0	hsa-miR-487a-3p	0	0	hsa-miR-487a-3p	0	0	hsa-miR-487a-3p	0	0	hsa-miR-487a-3p	0	0	hsa-miR-487a-3p	0	0	hsa-miR-487a-3p	0	0	hsa-miR-487a-3p	0	0	hsa-miR-487a-3p	0	0	hsa-miR-487a-3p	0	0	hsa-miR-487a-3p	0	0	hsa-miR-487a-3p	0	0
hsa-miR-488-5p	0	0	hsa-miR-488-5p	0	0	hsa-miR-488-5p	0	0	hsa-miR-488-5p	0	0	hsa-miR-488-5p	0	0	hsa-miR-488-5p	0	0	hsa-miR-488-5p	0	0	hsa-miR-488-5p	0	0	hsa-miR-488-5p	0	0	hsa-miR-488-5p	0	0	hsa-miR-488-5p	0	0	hsa-miR-488-5p	0	0	hsa-miR-488-5p	0	0
hsa-miR-488-3p	0	0	hsa-miR-488-3p	0	0	hsa-miR-488-3p	0	0	hsa-miR-488-3p	0	0	hsa-miR-488-3p	0	0	hsa-miR-488-3p	0	0	hsa-miR-488-3p	0	0	hsa-miR-488-3p	0	0	hsa-miR-488-3p	0	0	hsa-miR-488-3p	0	0	hsa-miR-488-3p	0	0	hsa-miR-488-3p	0	0	hsa-miR-488-3p	0	0
hsa-miR-489-5p	0	0	hsa-miR-489-5p	0	0	hsa-miR-489-5p	0	0	hsa-miR-489-5p	0	0	hsa-miR-489-5p	0	0	hsa-miR-489-5p	0	0	hsa-miR-489-5p	0	0	hsa-miR-489-5p	0	0	hsa-miR-489-5p	0	0	hsa-miR-489-5p	0	0	hsa-miR-489-5p	0	0	hsa-miR-489-5p	0	0	hsa-miR-489-5p	0	0
hsa-miR-489-3p	0	0	hsa-miR-489-3p	0	0	hsa-miR-489-3p	0	0	hsa-miR-489-3p	0	0	hsa-miR-489-3p	0	0	hsa-miR-489-3p	0	0	hsa-miR-489-3p	0	0	hsa-miR-489-3p	0	0	hsa-miR-489-3p	0	0	hsa-miR-489-3p	0	0	hsa-miR-489-3p	0	0	hsa-miR-489-3p	0	0	hsa-miR-489-3p	0	0
hsa-miR-490-5p	0	0	hsa-miR-490-5p	0	0	hsa-miR-490-5p	0	0	hsa-miR-490-5p	0	0	hsa-miR-490-5p	0	0	hsa-miR-490-5p	0	0	hsa-miR-490-5p	0	0	hsa-miR-490-5p	0	0	hsa-miR-490-5p	0	0	hsa-miR-490-5p	0	0	hsa-miR-490-5p	0	0	hsa-miR-490-5p	0	0	hsa-miR-490-5p	0	0
hsa-miR-490-3p	0	0	hsa-miR-490-3p	0	0	hsa-miR-490-3p	0	0	hsa-miR-490-3p	0	0	hsa-miR-490-3p	0	0	hsa-miR-490-3p	0	0	hsa-miR-490-3p	0	0	hsa-miR-490-3p	0	0	hsa-miR-490-3p	0	0	hsa-miR-490-3p	0	0	hsa-miR-490-3p	0	0	hsa-miR-490-3p	0	0	hsa-miR-490-3p	0	0
hsa-miR-491-5p	0	0	hsa-miR-491-5p	0	0	hsa-miR-491-5p	0	0	hsa-miR-491-5p	0	0	hsa-miR-491-5p	0	0	hsa-miR-491-5p	0	0	hsa-miR-491-5p	0	0	hsa-miR-491-5p	0	0	hsa-miR-491-5p	0	0	hsa-miR-491-5p	0	0	hsa-miR-491-5p	0	0	hsa-miR-491-5p	0	0	hsa-miR-491-5p	0	0
hsa-miR-491-3p	0	0	hsa-miR-491-3p	0	0	hsa-miR-491-3p	0	0	hsa-miR-491-3p	0	0	hsa-miR-491-3p	0	0	hsa-miR-491-3p	0	0	hsa-miR-491-3p	0	0	hsa-miR-491-3p	0	0	hsa-miR-491-3p	0	0	hsa-miR-491-3p	0	0	hsa-miR-491-3p	0	0	hsa-miR-491-3p	0	0	hsa-miR-491-3p	0	0
hsa-miR-511-5p	61	3.8512	hsa-miR-511-5p	41	3.3969	hsa-miR-511-5p	40	3.6678	hsa-miR-511-5p	47	3.7965	hsa-miR-511-5p	100	8.0197	hsa-miR-511-5p	52	4.2145	hsa-miR-511-5p	52	6.8645	hsa-miR-511-5p	61	5.5087	hsa-miR-511-5p	43	3.9854	hsa-miR-511-5p	77	6.1043	hsa-miR-511-5p	60	5.2736	hsa-miR-511-5p	47	2.9094	hsa-miR-511-5p	22	2.098
hsa-miR-511-3p	0	0	hsa-miR-511-3p	13	1.0771	hsa-miR-511-3p	24	2.2007	hsa-miR-511-3p	12	0.9693	hsa-miR-511-3p	15	1.203	hsa-miR-511-3p	16	1.2968	hsa-miR-511-3p	0	0	hsa-miR-511-3p	0	0	hsa-miR-511-3p	11	1.0195	hsa-miR-511-3p	15	1.1891	hsa-miR-511-3p	10	0.8789	hsa-miR-511-3p	10	0.619	hsa-miR-511-3p	0	0
hsa-miR-146b-5p	9621	607.409	hsa-miR-146b-5p	4898	405.802	hsa-miR-146b-5p	3812	349.545	hsa-miR-146b-5p	6614	534.254	hsa-miR-146b-5p	6761	542.214	hsa-miR-146b-5p	11192	907.088	hsa-miR-146b-5p	853	112.605	hsa-miR-146b-5p	4116	371.7	hsa-miR-146b-5p	5886	545.532	hsa-miR-146b-5p	6992	554.3	hsa-miR-146b-5p	5778	507.85	hsa-miR-146b-5p	6486	401.501	hsa-miR-146b-5p	447	42.628
hsa-miR-146b-3p	36	2.2728	hsa-miR-146b-3p	107	8.865	hsa-miR-146b-3p	64	5.8685	hsa-miR-146b-3p	42	3.3926	hsa-miR-146b-3p	30	2.4059	hsa-miR-146b-3p	11	0.8915	hsa-miR-146b-3p	50	6.6005	hsa-miR-146b-3p	84	7.5857	hsa-miR-146b-3p	35	3.2439	hsa-miR-146b-3p	21	1.6648	hsa-miR-146b-3p	23	2.0216	hsa-miR-146b-3p	23	1.4238	hsa-miR-146b-3p	24	2.2888
hsa-miR-202-5p	0	0	hsa-miR-202-5p	0	0	hsa-miR-202-5p	0	0	hsa-miR-202-5p	0	0	hsa-miR-202-5p	0	0	hsa-miR-202-5p	0	0	hsa-miR-202-5p	0	0	hsa-miR-202-5p	0	0	hsa-miR-202-5p	0	0	hsa-miR-202-5p	0	0	hsa-miR-202-5p	0	0	hsa-miR-202-5p	0	0	hsa-miR-202-5p	0	0
hsa-miR-202-3p	0	0	hsa-miR-202-3p	0	0	hsa-miR-202-3p	0	0	hsa-miR-202-3p	0	0	hsa-miR-202-3p	0	0	hsa-miR-202-3p	0	0	hsa-miR-202-3p	0	0	hsa-miR-202-3p	0	0	hsa-miR-202-3p	0	0	hsa-miR-202-3p	0	0	hsa-miR-202-3p	0	0	hsa-miR-202-3p	0	0	hsa-miR-202-3p	0	0
hsa-miR-492	0	0	hsa-miR-492	0	0	hsa-miR-492	0	0	hsa-miR-492	0	0	hsa-miR-492	0	0	hsa-miR-492	0	0	hsa-miR-492	0	0	hsa-miR-492	0	0	hsa-miR-492	0	0	hsa-miR-492	0	0	hsa-miR-492	0	0	hsa-miR-492	0	0	hsa-miR-492	0	0
hsa-miR-493-5p	212	13.3843	hsa-miR-493-5p	13	1.0771	hsa-miR-493-5p	59	5.4101	hsa-miR-493-5p	51	4.1196	hsa-miR-493-5p	54	4.3307	hsa-miR-493-5p	65	5.2681	hsa-miR-493-5p	0	0	hsa-miR-493-5p	19	1.7158	hsa-miR-493-5p	62	5.7463	hsa-miR-493-5p	135	10.7023	hsa-miR-493-5p	74	6.5041	hsa-miR-493-5p	67	4.1475	hsa-miR-493-5p	0	0
hsa-miR-493-3p	144	9.0912	hsa-miR-493-3p	98	8.1194	hsa-miR-493-3p	70	6.4187	hsa-miR-493-3p	50	4.0388	hsa-miR-493-3p	42	3.3683	hsa-miR-493-3p	44	3.5661	hsa-miR-493-3p	47	6.2045	hsa-miR-493-3p	227	20.4995	hsa-miR-493-3p	102	9.4537	hsa-miR-493-3p	157	12.4464	hsa-miR-493-3p	38	3.34	hsa-miR-493-3p	44	2.7237	hsa-miR-493-3p	13	1.2397
hsa-miR-432-5p	554	34.976	hsa-miR-432-5p	98	8.1194	hsa-miR-432-5p	89	8.1609	hsa-miR-432-5p	183	14.7821	hsa-miR-432-5p	109	8.7415	hsa-miR-432-5p	165	13.3729	hsa-miR-432-5p	11	1.4521	hsa-miR-432-5p	178	16.0745	hsa-miR-432-5p	166	15.3854	hsa-miR-432-5p	414	32.8204	hsa-miR-432-5p	135	11.8656	hsa-miR-432-5p	105	6.4998	hsa-miR-432-5p	0	0
hsa-miR-432-3p	0	0	hsa-miR-432-3p	0	0	hsa-miR-432-3p	0	0	hsa-miR-432-3p	0	0	hsa-miR-432-3p	0	0	hsa-miR-432-3p	0	0	hsa-miR-432-3p	0	0	hsa-miR-432-3p	0	0	hsa-miR-432-3p	0	0	hsa-miR-432-3p	0	0	hsa-miR-432-3p	0	0	hsa-miR-432-3p	0	0	hsa-miR-432-3p	0	0
hsa-miR-494-5p	0	0	hsa-miR-494-5p	0	0	hsa-miR-494-5p	0	0	hsa-miR-494-5p	0	0	hsa-miR-494-5p	0	0	hsa-miR-494-5p	0	0	hsa-miR-494-5p	0	0	hsa-miR-494-5p	0	0	hsa-miR-494-5p	0	0	hsa-miR-494-5p	0	0	hsa-miR-494-5p	0	0	hsa-miR-494-5p	0	0	hsa-miR-494-5p	0	0
hsa-miR-494-3p	96	6.0608	hsa-miR-494-3p	15	1.2428	hsa-miR-494-3p	18	1.6505	hsa-miR-494-3p	42	3.3926	hsa-miR-494-3p	17	1.3634	hsa-miR-494-3p	31	2.5125	hsa-miR-494-3p	0	0	hsa-miR-494-3p	0	0	hsa-miR-494-3p	64	5.9317	hsa-miR-494-3p	43	3.4089	hsa-miR-494-3p	14	1.2305	hsa-miR-494-3p	29	1.7952	hsa-miR-494-3p	0	0
hsa-miR-495-5p	0	0	hsa-miR-495-5p	0	0	hsa-miR-495-5p	0	0	hsa-miR-495-5p	0	0	hsa-miR-495-5p	0	0	hsa-miR-495-5p	0	0	hsa-miR-495-5p	0	0	hsa-miR-495-5p	0	0	hsa-miR-495-5p	0	0	hsa-miR-495-5p	0	0	hsa-miR-495-5p	0	0	hsa-miR-495-5p	0	0	hsa-miR-495-5p	0	0
hsa-miR-495-3p	151	9.5332	hsa-miR-495-3p	19	1.5742	hsa-miR-495-3p	36	3.3011	hsa-miR-495-3p	47	3.7965	hsa-miR-495-3p	45	3.6089	hsa-miR-495-3p	49	3.9713	hsa-miR-495-3p	0	0	hsa-miR-495-3p	49	4.425	hsa-miR-495-3p	83	7.6927	hsa-miR-495-3p	133	10.5438	hsa-miR-495-3p	59	5.1857	hsa-miR-495-3p	77	4.7665	hsa-miR-495-3p	0	0
hsa-miR-496	0	0	hsa-miR-496	0	0	hsa-miR-496	0	0	hsa-miR-496	0	0	hsa-miR-496	0	0	hsa-miR-496	0	0	hsa-miR-496	0	0	hsa-miR-496	0	0	hsa-miR-496	0	0	hsa-miR-496	0	0	hsa-miR-496	0	0	hsa-miR-496	0	0	hsa-miR-496	0	0
hsa-miR-193b-5p	22	1.3889	hsa-miR-193b-5p	65	5.3853	hsa-miR-193b-5p	49	4.4931	hsa-miR-193b-5p	12	0.9693	hsa-miR-193b-5p	36	2.8871	hsa-miR-193b-5p	36	2.9177	hsa-miR-193b-5p	96	12.673	hsa-miR-193b-5p	102	9.2112	hsa-miR-193b-5p	22	2.039	hsa-miR-193b-5p	43	3.4089	hsa-miR-193b-5p	47	4.131	hsa-miR-193b-5p	31	1.919	hsa-miR-193b-5p	314	29.9445
hsa-miR-193b-3p	0	0	hsa-miR-193b-3p	0	0	hsa-miR-193b-3p	10	0.917	hsa-miR-193b-3p	0	0	hsa-miR-193b-3p	0	0	hsa-miR-193b-3p	0	0	hsa-miR-193b-3p	0	0	hsa-miR-193b-3p	0	0	hsa-miR-193b-3p	0	0	hsa-miR-193b-3p	0	0	hsa-miR-193b-3p	0	0	hsa-miR-193b-3p	0	0	hsa-miR-193b-3p	0	0
hsa-miR-497-5p	0	0	hsa-miR-497-5p	0	0	hsa-miR-497-5p	0	0	hsa-miR-497-5p	0	0	hsa-miR-497-5p	0	0	hsa-miR-497-5p	0	0	hsa-miR-497-5p	13	1.7161	hsa-miR-497-5p	0	0	hsa-miR-497-5p	0	0	hsa-miR-497-5p	0	0	hsa-miR-497-5p	0	0	hsa-miR-497-5p	0	0	hsa-miR-497-5p	0	0
hsa-miR-497-3p	0	0	hsa-miR-497-3p	0	0	hsa-miR-497-3p	0	0	hsa-miR-497-3p	0	0	hsa-miR-497-3p	0	0	hsa-miR-497-3p	0	0	hsa-miR-497-3p	0	0	hsa-miR-497-3p	0	0	hsa-miR-497-3p	0	0	hsa-miR-497-3p	0	0	hsa-miR-497-3p	0	0	hsa-miR-497-3p	0	0	hsa-miR-497-3p	0	0
hsa-miR-181d-5p	69	4.3562	hsa-miR-181d-5p	53	4.3911	hsa-miR-181d-5p	36	3.3011	hsa-miR-181d-5p	44	3.5542	hsa-miR-181d-5p	59	4.7316	hsa-miR-181d-5p	37	2.9988	hsa-miR-181d-5p	24	3.1682	hsa-miR-181d-5p	131	11.8301	hsa-miR-181d-5p	67	6.2098	hsa-miR-181d-5p	55	4.3602	hsa-miR-181d-5p	34	2.9884	hsa-miR-181d-5p	47	2.9094	hsa-miR-181d-5p	15	1.4305
hsa-miR-181d-3p	0	0	hsa-miR-181d-3p	0	0	hsa-miR-181d-3p	0	0	hsa-miR-181d-3p	0	0	hsa-miR-181d-3p	0	0	hsa-miR-181d-3p	0	0	hsa-miR-181d-3p	0	0	hsa-miR-181d-3p	0	0	hsa-miR-181d-3p	0	0	hsa-miR-181d-3p	0	0	hsa-miR-181d-3p	0	0	hsa-miR-181d-3p	0	0	hsa-miR-181d-3p	0	0
hsa-miR-512-5p	0	0	hsa-miR-512-5p	0	0	hsa-miR-512-5p	0	0	hsa-miR-512-5p	0	0	hsa-miR-512-5p	0	0	hsa-miR-512-5p	0	0	hsa-miR-512-5p	0	0	hsa-miR-512-5p	0	0	hsa-miR-512-5p	0	0	hsa-miR-512-5p	0	0	hsa-miR-512-5p	0	0	hsa-miR-512-5p	0	0	hsa-miR-512-5p	0	0
hsa-miR-512-3p	0	0	hsa-miR-512-3p	0	0	hsa-miR-512-3p	0	0	hsa-miR-512-3p	0	0	hsa-miR-512-3p	0	0	hsa-miR-512-3p	0	0	hsa-miR-512-3p	0	0	hsa-miR-512-3p	0	0	hsa-miR-512-3p	0	0	hsa-miR-512-3p	0	0	hsa-miR-512-3p	0	0	hsa-miR-512-3p	0	0	hsa-miR-512-3p	0	0
hsa-miR-498	0	0	hsa-miR-498	0	0	hsa-miR-498	0	0	hsa-miR-498	0	0	hsa-miR-498	0	0	hsa-miR-498	0	0	hsa-miR-498	0	0	hsa-miR-498	0	0	hsa-miR-498	0	0	hsa-miR-498	0	0	hsa-miR-498	0	0	hsa-miR-498	0	0	hsa-miR-498	0	0
hsa-miR-520e	0	0	hsa-miR-520e	0	0	hsa-miR-520e	0	0	hsa-miR-520e	0	0	hsa-miR-520e	0	0	hsa-miR-520e	0	0	hsa-miR-520e	0	0	hsa-miR-520e	0	0	hsa-miR-520e	0	0	hsa-miR-520e	0	0	hsa-miR-520e	0	0	hsa-miR-520e	0	0	hsa-miR-520e	0	0
hsa-miR-515-5p	0	0	hsa-miR-515-5p	0	0	hsa-miR-515-5p	0	0	hsa-miR-515-5p	0	0	hsa-miR-515-5p	0	0	hsa-miR-515-5p	0	0	hsa-miR-515-5p	0	0	hsa-miR-515-5p	0	0	hsa-miR-515-5p	0	0	hsa-miR-515-5p	0	0	hsa-miR-515-5p	0	0	hsa-miR-515-5p	0	0	hsa-miR-515-5p	0	0
hsa-miR-515-3p	0	0	hsa-miR-515-3p	0	0	hsa-miR-515-3p	0	0	hsa-miR-515-3p	0	0	hsa-miR-515-3p	0	0	hsa-miR-515-3p	0	0	hsa-miR-515-3p	0	0	hsa-miR-515-3p	0	0	hsa-miR-515-3p	0	0	hsa-miR-515-3p	0	0	hsa-miR-515-3p	0	0	hsa-miR-515-3p	0	0	hsa-miR-515-3p	0	0
hsa-miR-519e-5p	0	0	hsa-miR-519e-5p	0	0	hsa-miR-519e-5p	0	0	hsa-miR-519e-5p	0	0	hsa-miR-519e-5p	0	0	hsa-miR-519e-5p	0	0	hsa-miR-519e-5p	0	0	hsa-miR-519e-5p	0	0	hsa-miR-519e-5p	0	0	hsa-miR-519e-5p	0	0	hsa-miR-519e-5p	0	0	hsa-miR-519e-5p	0	0	hsa-miR-519e-5p	0	0
hsa-miR-519e-3p	0	0	hsa-miR-519e-3p	0	0	hsa-miR-519e-3p	0	0	hsa-miR-519e-3p	0	0	hsa-miR-519e-3p	0	0	hsa-miR-519e-3p	0	0	hsa-miR-519e-3p	0	0	hsa-miR-519e-3p	0	0	hsa-miR-519e-3p	0	0	hsa-miR-519e-3p	0	0	hsa-miR-519e-3p	0	0	hsa-miR-519e-3p	0	0	hsa-miR-519e-3p	0	0
hsa-miR-520f-5p	0	0	hsa-miR-520f-5p	0	0	hsa-miR-520f-5p	0	0	hsa-miR-520f-5p	0	0	hsa-miR-520f-5p	0	0	hsa-miR-520f-5p	0	0	hsa-miR-520f-5p	0	0	hsa-miR-520f-5p	0	0	hsa-miR-520f-5p	0	0	hsa-miR-520f-5p	0	0	hsa-miR-520f-5p	0	0	hsa-miR-520f-5p	0	0	hsa-miR-520f-5p	0	0
hsa-miR-520f-3p	0	0	hsa-miR-520f-3p	0	0	hsa-miR-520f-3p	0	0	hsa-miR-520f-3p	0	0	hsa-miR-520f-3p	0	0	hsa-miR-520f-3p	0	0	hsa-miR-520f-3p	0	0	hsa-miR-520f-3p	0	0	hsa-miR-520f-3p	0	0	hsa-miR-520f-3p	0	0	hsa-miR-520f-3p	0	0	hsa-miR-520f-3p	0	0	hsa-miR-520f-3p	0	0
hsa-miR-519c-5p	0	0	hsa-miR-519c-5p	0	0	hsa-miR-519c-5p	0	0	hsa-miR-519c-5p	0	0	hsa-miR-519c-5p	0	0	hsa-miR-519c-5p	0	0	hsa-miR-519c-5p	0	0	hsa-miR-519c-5p	0	0	hsa-miR-519c-5p	0	0	hsa-miR-519c-5p	0	0	hsa-miR-519c-5p	0	0	hsa-miR-519c-5p	0	0	hsa-miR-519c-5p	0	0
hsa-miR-519c-3p	0	0	hsa-miR-519c-3p	0	0	hsa-miR-519c-3p	0	0	hsa-miR-519c-3p	0	0	hsa-miR-519c-3p	0	0	hsa-miR-519c-3p	0	0	hsa-miR-519c-3p	0	0	hsa-miR-519c-3p	0	0	hsa-miR-519c-3p	0	0	hsa-miR-519c-3p	0	0	hsa-miR-519c-3p	0	0	hsa-miR-519c-3p	0	0	hsa-miR-519c-3p	0	0
hsa-miR-520a-5p	0	0	hsa-miR-520a-5p	0	0	hsa-miR-520a-5p	0	0	hsa-miR-520a-5p	0	0	hsa-miR-520a-5p	0	0	hsa-miR-520a-5p	0	0	hsa-miR-520a-5p	0	0	hsa-miR-520a-5p	0	0	hsa-miR-520a-5p	0	0	hsa-miR-520a-5p	0	0	hsa-miR-520a-5p	0	0	hsa-miR-520a-5p	0	0	hsa-miR-520a-5p	0	0
hsa-miR-520a-3p	0	0	hsa-miR-520a-3p	0	0	hsa-miR-520a-3p	0	0	hsa-miR-520a-3p	0	0	hsa-miR-520a-3p	0	0	hsa-miR-520a-3p	0	0	hsa-miR-520a-3p	0	0	hsa-miR-520a-3p	0	0	hsa-miR-520a-3p	0	0	hsa-miR-520a-3p	0	0	hsa-miR-520a-3p	0	0	hsa-miR-520a-3p	0	0	hsa-miR-520a-3p	0	0
hsa-miR-526b-5p	0	0	hsa-miR-526b-5p	0	0	hsa-miR-526b-5p	0	0	hsa-miR-526b-5p	0	0	hsa-miR-526b-5p	0	0	hsa-miR-526b-5p	0	0	hsa-miR-526b-5p	0	0	hsa-miR-526b-5p	0	0	hsa-miR-526b-5p	0	0	hsa-miR-526b-5p	0	0	hsa-miR-526b-5p	0	0	hsa-miR-526b-5p	0	0	hsa-miR-526b-5p	0	0
hsa-miR-526b-3p	0	0	hsa-miR-526b-3p	0	0	hsa-miR-526b-3p	0	0	hsa-miR-526b-3p	0	0	hsa-miR-526b-3p	0	0	hsa-miR-526b-3p	0	0	hsa-miR-526b-3p	0	0	hsa-miR-526b-3p	0	0	hsa-miR-526b-3p	0	0	hsa-miR-526b-3p	0	0	hsa-miR-526b-3p	0	0	hsa-miR-526b-3p	0	0	hsa-miR-526b-3p	0	0
hsa-miR-519b-5p	0	0	hsa-miR-519b-5p	0	0	hsa-miR-519b-5p	0	0	hsa-miR-519b-5p	0	0	hsa-miR-519b-5p	0	0	hsa-miR-519b-5p	0	0	hsa-miR-519b-5p	0	0	hsa-miR-519b-5p	0	0	hsa-miR-519b-5p	0	0	hsa-miR-519b-5p	0	0	hsa-miR-519b-5p	0	0	hsa-miR-519b-5p	0	0	hsa-miR-519b-5p	0	0
hsa-miR-519b-3p	0	0	hsa-miR-519b-3p	0	0	hsa-miR-519b-3p	0	0	hsa-miR-519b-3p	0	0	hsa-miR-519b-3p	0	0	hsa-miR-519b-3p	0	0	hsa-miR-519b-3p	0	0	hsa-miR-519b-3p	0	0	hsa-miR-519b-3p	0	0	hsa-miR-519b-3p	0	0	hsa-miR-519b-3p	0	0	hsa-miR-519b-3p	0	0	hsa-miR-519b-3p	0	0
hsa-miR-525-5p	0	0	hsa-miR-525-5p	0	0	hsa-miR-525-5p	0	0	hsa-miR-525-5p	0	0	hsa-miR-525-5p	0	0	hsa-miR-525-5p	0	0	hsa-miR-525-5p	0	0	hsa-miR-525-5p	0	0	hsa-miR-525-5p	0	0	hsa-miR-525-5p	0	0	hsa-miR-525-5p	0	0	hsa-miR-525-5p	0	0	hsa-miR-525-5p	0	0
hsa-miR-525-3p	0	0	hsa-miR-525-3p	0	0	hsa-miR-525-3p	0	0	hsa-miR-525-3p	0	0	hsa-miR-525-3p	0	0	hsa-miR-525-3p	0	0	hsa-miR-525-3p	0	0	hsa-miR-525-3p	0	0	hsa-miR-525-3p	0	0	hsa-miR-525-3p	0	0	hsa-miR-525-3p	0	0	hsa-miR-525-3p	0	0	hsa-miR-525-3p	0	0
hsa-miR-523-5p	0	0	hsa-miR-523-5p	0	0	hsa-miR-523-5p	0	0	hsa-miR-523-5p	0	0	hsa-miR-523-5p	0	0	hsa-miR-523-5p	0	0	hsa-miR-523-5p	0	0	hsa-miR-523-5p	0	0	hsa-miR-523-5p	0	0	hsa-miR-523-5p	0	0	hsa-miR-523-5p	0	0	hsa-miR-523-5p	0	0	hsa-miR-523-5p	0	0
hsa-miR-523-3p	0	0	hsa-miR-523-3p	0	0	hsa-miR-523-3p	0	0	hsa-miR-523-3p	0	0	hsa-miR-523-3p	0	0	hsa-miR-523-3p	0	0	hsa-miR-523-3p	0	0	hsa-miR-523-3p	0	0	hsa-miR-523-3p	0	0	hsa-miR-523-3p	0	0	hsa-miR-523-3p	0	0	hsa-miR-523-3p	0	0	hsa-miR-523-3p	0	0
hsa-miR-518f-5p	0	0	hsa-miR-518f-5p	0	0	hsa-miR-518f-5p	0	0	hsa-miR-518f-5p	0	0	hsa-miR-518f-5p	0	0	hsa-miR-518f-5p	0	0	hsa-miR-518f-5p	0	0	hsa-miR-518f-5p	0	0	hsa-miR-518f-5p	0	0	hsa-miR-518f-5p	0	0	hsa-miR-518f-5p	0	0	hsa-miR-518f-5p	0	0	hsa-miR-518f-5p	0	0
hsa-miR-518f-3p	0	0	hsa-miR-518f-3p	0	0	hsa-miR-518f-3p	0	0	hsa-miR-518f-3p	0	0	hsa-miR-518f-3p	0	0	hsa-miR-518f-3p	0	0	hsa-miR-518f-3p	0	0	hsa-miR-518f-3p	0	0	hsa-miR-518f-3p	0	0	hsa-miR-518f-3p	0	0	hsa-miR-518f-3p	0	0	hsa-miR-518f-3p	0	0	hsa-miR-518f-3p	0	0
hsa-miR-520b	0	0	hsa-miR-520b	0	0	hsa-miR-520b	0	0	hsa-miR-520b	0	0	hsa-miR-520b	0	0	hsa-miR-520b	0	0	hsa-miR-520b	0	0	hsa-miR-520b	0	0	hsa-miR-520b	0	0	hsa-miR-520b	0	0	hsa-miR-520b	0	0	hsa-miR-520b	0	0	hsa-miR-520b	0	0
hsa-miR-518b	0	0	hsa-miR-518b	0	0	hsa-miR-518b	0	0	hsa-miR-518b	0	0	hsa-miR-518b	0	0	hsa-miR-518b	0	0	hsa-miR-518b	0	0	hsa-miR-518b	0	0	hsa-miR-518b	0	0	hsa-miR-518b	0	0	hsa-miR-518b	0	0	hsa-miR-518b	0	0	hsa-miR-518b	0	0
hsa-miR-526a	0	0	hsa-miR-526a	0	0	hsa-miR-526a	0	0	hsa-miR-526a	0	0	hsa-miR-526a	0	0	hsa-miR-526a	0	0	hsa-miR-526a	0	0	hsa-miR-526a	0	0	hsa-miR-526a	0	0	hsa-miR-526a	0	0	hsa-miR-526a	0	0	hsa-miR-526a	0	0	hsa-miR-526a	0	0
hsa-miR-520c-5p	0	0	hsa-miR-520c-5p	0	0	hsa-miR-520c-5p	0	0	hsa-miR-520c-5p	0	0	hsa-miR-520c-5p	0	0	hsa-miR-520c-5p	0	0	hsa-miR-520c-5p	0	0	hsa-miR-520c-5p	0	0	hsa-miR-520c-5p	0	0	hsa-miR-520c-5p	0	0	hsa-miR-520c-5p	0	0	hsa-miR-520c-5p	0	0	hsa-miR-520c-5p	0	0
hsa-miR-520c-3p	0	0	hsa-miR-520c-3p	0	0	hsa-miR-520c-3p	0	0	hsa-miR-520c-3p	0	0	hsa-miR-520c-3p	0	0	hsa-miR-520c-3p	0	0	hsa-miR-520c-3p	0	0	hsa-miR-520c-3p	0	0	hsa-miR-520c-3p	0	0	hsa-miR-520c-3p	0	0	hsa-miR-520c-3p	0	0	hsa-miR-520c-3p	0	0	hsa-miR-520c-3p	0	0
hsa-miR-518c-5p	0	0	hsa-miR-518c-5p	0	0	hsa-miR-518c-5p	0	0	hsa-miR-518c-5p	0	0	hsa-miR-518c-5p	0	0	hsa-miR-518c-5p	0	0	hsa-miR-518c-5p	0	0	hsa-miR-518c-5p	0	0	hsa-miR-518c-5p	0	0	hsa-miR-518c-5p	0	0	hsa-miR-518c-5p	0	0	hsa-miR-518c-5p	0	0	hsa-miR-518c-5p	0	0
hsa-miR-518c-3p	0	0	hsa-miR-518c-3p	0	0	hsa-miR-518c-3p	0	0	hsa-miR-518c-3p	0	0	hsa-miR-518c-3p	0	0	hsa-miR-518c-3p	0	0	hsa-miR-518c-3p	0	0	hsa-miR-518c-3p	0	0	hsa-miR-518c-3p	0	0	hsa-miR-518c-3p	0	0	hsa-miR-518c-3p	0	0	hsa-miR-518c-3p	0	0	hsa-miR-518c-3p	0	0
hsa-miR-524-5p	0	0	hsa-miR-524-5p	0	0	hsa-miR-524-5p	0	0	hsa-miR-524-5p	0	0	hsa-miR-524-5p	0	0	hsa-miR-524-5p	0	0	hsa-miR-524-5p	0	0	hsa-miR-524-5p	0	0	hsa-miR-524-5p	0	0	hsa-miR-524-5p	0	0	hsa-miR-524-5p	0	0	hsa-miR-524-5p	0	0	hsa-miR-524-5p	0	0
hsa-miR-524-3p	0	0	hsa-miR-524-3p	0	0	hsa-miR-524-3p	0	0	hsa-miR-524-3p	0	0	hsa-miR-524-3p	0	0	hsa-miR-524-3p	0	0	hsa-miR-524-3p	0	0	hsa-miR-524-3p	0	0	hsa-miR-524-3p	0	0	hsa-miR-524-3p	0	0	hsa-miR-524-3p	0	0	hsa-miR-524-3p	0	0	hsa-miR-524-3p	0	0
hsa-miR-517-5p	0	0	hsa-miR-517-5p	0	0	hsa-miR-517-5p	0	0	hsa-miR-517-5p	0	0	hsa-miR-517-5p	0	0	hsa-miR-517-5p	0	0	hsa-miR-517-5p	0	0	hsa-miR-517-5p	0	0	hsa-miR-517-5p	0	0	hsa-miR-517-5p	0	0	hsa-miR-517-5p	0	0	hsa-miR-517-5p	0	0	hsa-miR-517-5p	0	0
hsa-miR-517a-3p	0	0	hsa-miR-517a-3p	0	0	hsa-miR-517a-3p	0	0	hsa-miR-517a-3p	0	0	hsa-miR-517a-3p	0	0	hsa-miR-517a-3p	0	0	hsa-miR-517a-3p	0	0	hsa-miR-517a-3p	0	0	hsa-miR-517a-3p	0	0	hsa-miR-517a-3p	0	0	hsa-miR-517a-3p	0	0	hsa-miR-517a-3p	0	0	hsa-miR-517a-3p	0	0
hsa-miR-519d-5p	0	0	hsa-miR-519d-5p	0	0	hsa-miR-519d-5p	0	0	hsa-miR-519d-5p	0	0	hsa-miR-519d-5p	0	0	hsa-miR-519d-5p	0	0	hsa-miR-519d-5p	0	0	hsa-miR-519d-5p	0	0	hsa-miR-519d-5p	0	0	hsa-miR-519d-5p	0	0	hsa-miR-519d-5p	0	0	hsa-miR-519d-5p	0	0	hsa-miR-519d-5p	0	0
hsa-miR-519d-3p	0	0	hsa-miR-519d-3p	0	0	hsa-miR-519d-3p	0	0	hsa-miR-519d-3p	0	0	hsa-miR-519d-3p	0	0	hsa-miR-519d-3p	0	0	hsa-miR-519d-3p	0	0	hsa-miR-519d-3p	0	0	hsa-miR-519d-3p	0	0	hsa-miR-519d-3p	0	0	hsa-miR-519d-3p	0	0	hsa-miR-519d-3p	0	0	hsa-miR-519d-3p	0	0
hsa-miR-521	0	0	hsa-miR-521	0	0	hsa-miR-521	0	0	hsa-miR-521	0	0	hsa-miR-521	0	0	hsa-miR-521	0	0	hsa-miR-521	0	0	hsa-miR-521	0	0	hsa-miR-521	0	0	hsa-miR-521	0	0	hsa-miR-521	0	0	hsa-miR-521	0	0	hsa-miR-521	0	0
hsa-miR-520d-5p	0	0	hsa-miR-520d-5p	0	0	hsa-miR-520d-5p	0	0	hsa-miR-520d-5p	0	0	hsa-miR-520d-5p	0	0	hsa-miR-520d-5p	0	0	hsa-miR-520d-5p	0	0	hsa-miR-520d-5p	0	0	hsa-miR-520d-5p	0	0	hsa-miR-520d-5p	0	0	hsa-miR-520d-5p	0	0	hsa-miR-520d-5p	0	0	hsa-miR-520d-5p	0	0
hsa-miR-520d-3p	0	0	hsa-miR-520d-3p	0	0	hsa-miR-520d-3p	0	0	hsa-miR-520d-3p	0	0	hsa-miR-520d-3p	0	0	hsa-miR-520d-3p	0	0	hsa-miR-520d-3p	0	0	hsa-miR-520d-3p	0	0	hsa-miR-520d-3p	0	0	hsa-miR-520d-3p	0	0	hsa-miR-520d-3p	0	0	hsa-miR-520d-3p	0	0	hsa-miR-520d-3p	0	0
hsa-miR-517b-3p	0	0	hsa-miR-517b-3p	0	0	hsa-miR-517b-3p	0	0	hsa-miR-517b-3p	0	0	hsa-miR-517b-3p	0	0	hsa-miR-517b-3p	0	0	hsa-miR-517b-3p	0	0	hsa-miR-517b-3p	0	0	hsa-miR-517b-3p	0	0	hsa-miR-517b-3p	0	0	hsa-miR-517b-3p	0	0	hsa-miR-517b-3p	0	0	hsa-miR-517b-3p	0	0
hsa-miR-520g-5p	0	0	hsa-miR-520g-5p	0	0	hsa-miR-520g-5p	0	0	hsa-miR-520g-5p	0	0	hsa-miR-520g-5p	0	0	hsa-miR-520g-5p	0	0	hsa-miR-520g-5p	0	0	hsa-miR-520g-5p	0	0	hsa-miR-520g-5p	0	0	hsa-miR-520g-5p	0	0	hsa-miR-520g-5p	0	0	hsa-miR-520g-5p	0	0	hsa-miR-520g-5p	0	0
hsa-miR-520g-3p	0	0	hsa-miR-520g-3p	0	0	hsa-miR-520g-3p	0	0	hsa-miR-520g-3p	0	0	hsa-miR-520g-3p	0	0	hsa-miR-520g-3p	0	0	hsa-miR-520g-3p	0	0	hsa-miR-520g-3p	0	0	hsa-miR-520g-3p	0	0	hsa-miR-520g-3p	0	0	hsa-miR-520g-3p	0	0	hsa-miR-520g-3p	0	0	hsa-miR-520g-3p	0	0
hsa-miR-516b-5p	10	0.6313	hsa-miR-516b-5p	0	0	hsa-miR-516b-5p	18	1.6505	hsa-miR-516b-5p	0	0	hsa-miR-516b-5p	0	0	hsa-miR-516b-5p	0	0	hsa-miR-516b-5p	0	0	hsa-miR-516b-5p	17	1.5352	hsa-miR-516b-5p	0	0	hsa-miR-516b-5p	16	1.2684	hsa-miR-516b-5p	0	0	hsa-miR-516b-5p	0	0	hsa-miR-516b-5p	0	0
hsa-miR-516b-3p	0	0	hsa-miR-516b-3p	0	0	hsa-miR-516b-3p	0	0	hsa-miR-516b-3p	0	0	hsa-miR-516b-3p	0	0	hsa-miR-516b-3p	0	0	hsa-miR-516b-3p	0	0	hsa-miR-516b-3p	0	0	hsa-miR-516b-3p	0	0	hsa-miR-516b-3p	0	0	hsa-miR-516b-3p	0	0	hsa-miR-516b-3p	0	0	hsa-miR-516b-3p	0	0
hsa-miR-518e-5p	0	0	hsa-miR-518e-5p	0	0	hsa-miR-518e-5p	0	0	hsa-miR-518e-5p	0	0	hsa-miR-518e-5p	0	0	hsa-miR-518e-5p	0	0	hsa-miR-518e-5p	0	0	hsa-miR-518e-5p	0	0	hsa-miR-518e-5p	0	0	hsa-miR-518e-5p	0	0	hsa-miR-518e-5p	0	0	hsa-miR-518e-5p	0	0	hsa-miR-518e-5p	0	0
hsa-miR-518e-3p	0	0	hsa-miR-518e-3p	0	0	hsa-miR-518e-3p	0	0	hsa-miR-518e-3p	0	0	hsa-miR-518e-3p	0	0	hsa-miR-518e-3p	0	0	hsa-miR-518e-3p	0	0	hsa-miR-518e-3p	0	0	hsa-miR-518e-3p	0	0	hsa-miR-518e-3p	0	0	hsa-miR-518e-3p	0	0	hsa-miR-518e-3p	0	0	hsa-miR-518e-3p	10	0.9536
hsa-miR-518a-5p	0	0	hsa-miR-518a-5p	0	0	hsa-miR-518a-5p	0	0	hsa-miR-518a-5p	0	0	hsa-miR-518a-5p	0	0	hsa-miR-518a-5p	0	0	hsa-miR-518a-5p	0	0	hsa-miR-518a-5p	0	0	hsa-miR-518a-5p	0	0	hsa-miR-518a-5p	0	0	hsa-miR-518a-5p	0	0	hsa-miR-518a-5p	0	0	hsa-miR-518a-5p	0	0
hsa-miR-518a-3p	0	0	hsa-miR-518a-3p	0	0	hsa-miR-518a-3p	0	0	hsa-miR-518a-3p	0	0	hsa-miR-518a-3p	0	0	hsa-miR-518a-3p	0	0	hsa-miR-518a-3p	0	0	hsa-miR-518a-3p	0	0	hsa-miR-518a-3p	0	0	hsa-miR-518a-3p	0	0	hsa-miR-518a-3p	0	0	hsa-miR-518a-3p	0	0	hsa-miR-518a-3p	0	0
hsa-miR-518d-5p	0	0	hsa-miR-518d-5p	0	0	hsa-miR-518d-5p	0	0	hsa-miR-518d-5p	0	0	hsa-miR-518d-5p	0	0	hsa-miR-518d-5p	0	0	hsa-miR-518d-5p	0	0	hsa-miR-518d-5p	0	0	hsa-miR-518d-5p	0	0	hsa-miR-518d-5p	0	0	hsa-miR-518d-5p	0	0	hsa-miR-518d-5p	0	0	hsa-miR-518d-5p	0	0
hsa-miR-518d-3p	0	0	hsa-miR-518d-3p	0	0	hsa-miR-518d-3p	0	0	hsa-miR-518d-3p	0	0	hsa-miR-518d-3p	0	0	hsa-miR-518d-3p	0	0	hsa-miR-518d-3p	0	0	hsa-miR-518d-3p	0	0	hsa-miR-518d-3p	0	0	hsa-miR-518d-3p	0	0	hsa-miR-518d-3p	0	0	hsa-miR-518d-3p	0	0	hsa-miR-518d-3p	0	0
hsa-miR-517c-3p	0	0	hsa-miR-517c-3p	0	0	hsa-miR-517c-3p	0	0	hsa-miR-517c-3p	0	0	hsa-miR-517c-3p	0	0	hsa-miR-517c-3p	0	0	hsa-miR-517c-3p	0	0	hsa-miR-517c-3p	0	0	hsa-miR-517c-3p	0	0	hsa-miR-517c-3p	0	0	hsa-miR-517c-3p	0	0	hsa-miR-517c-3p	0	0	hsa-miR-517c-3p	0	0
hsa-miR-520h	0	0	hsa-miR-520h	0	0	hsa-miR-520h	0	0	hsa-miR-520h	0	0	hsa-miR-520h	0	0	hsa-miR-520h	0	0	hsa-miR-520h	0	0	hsa-miR-520h	0	0	hsa-miR-520h	0	0	hsa-miR-520h	0	0	hsa-miR-520h	0	0	hsa-miR-520h	0	0	hsa-miR-520h	0	0
hsa-miR-522-5p	0	0	hsa-miR-522-5p	0	0	hsa-miR-522-5p	0	0	hsa-miR-522-5p	0	0	hsa-miR-522-5p	0	0	hsa-miR-522-5p	0	0	hsa-miR-522-5p	0	0	hsa-miR-522-5p	0	0	hsa-miR-522-5p	0	0	hsa-miR-522-5p	0	0	hsa-miR-522-5p	0	0	hsa-miR-522-5p	0	0	hsa-miR-522-5p	0	0
hsa-miR-522-3p	0	0	hsa-miR-522-3p	0	0	hsa-miR-522-3p	0	0	hsa-miR-522-3p	0	0	hsa-miR-522-3p	0	0	hsa-miR-522-3p	0	0	hsa-miR-522-3p	0	0	hsa-miR-522-3p	0	0	hsa-miR-522-3p	0	0	hsa-miR-522-3p	0	0	hsa-miR-522-3p	0	0	hsa-miR-522-3p	0	0	hsa-miR-522-3p	0	0
hsa-miR-519a-5p	0	0	hsa-miR-519a-5p	0	0	hsa-miR-519a-5p	0	0	hsa-miR-519a-5p	0	0	hsa-miR-519a-5p	0	0	hsa-miR-519a-5p	0	0	hsa-miR-519a-5p	0	0	hsa-miR-519a-5p	0	0	hsa-miR-519a-5p	0	0	hsa-miR-519a-5p	0	0	hsa-miR-519a-5p	0	0	hsa-miR-519a-5p	0	0	hsa-miR-519a-5p	0	0
hsa-miR-519a-3p	0	0	hsa-miR-519a-3p	0	0	hsa-miR-519a-3p	0	0	hsa-miR-519a-3p	0	0	hsa-miR-519a-3p	0	0	hsa-miR-519a-3p	0	0	hsa-miR-519a-3p	0	0	hsa-miR-519a-3p	0	0	hsa-miR-519a-3p	0	0	hsa-miR-519a-3p	0	0	hsa-miR-519a-3p	0	0	hsa-miR-519a-3p	0	0	hsa-miR-519a-3p	0	0
hsa-miR-527	0	0	hsa-miR-527	0	0	hsa-miR-527	0	0	hsa-miR-527	0	0	hsa-miR-527	0	0	hsa-miR-527	0	0	hsa-miR-527	0	0	hsa-miR-527	0	0	hsa-miR-527	0	0	hsa-miR-527	0	0	hsa-miR-527	0	0	hsa-miR-527	0	0	hsa-miR-527	0	0
hsa-miR-516a-5p	0	0	hsa-miR-516a-5p	0	0	hsa-miR-516a-5p	0	0	hsa-miR-516a-5p	0	0	hsa-miR-516a-5p	0	0	hsa-miR-516a-5p	0	0	hsa-miR-516a-5p	0	0	hsa-miR-516a-5p	0	0	hsa-miR-516a-5p	0	0	hsa-miR-516a-5p	0	0	hsa-miR-516a-5p	10	0.8789	hsa-miR-516a-5p	0	0	hsa-miR-516a-5p	0	0
hsa-miR-516a-3p	0	0	hsa-miR-516a-3p	0	0	hsa-miR-516a-3p	0	0	hsa-miR-516a-3p	0	0	hsa-miR-516a-3p	0	0	hsa-miR-516a-3p	0	0	hsa-miR-516a-3p	0	0	hsa-miR-516a-3p	0	0	hsa-miR-516a-3p	0	0	hsa-miR-516a-3p	0	0	hsa-miR-516a-3p	0	0	hsa-miR-516a-3p	0	0	hsa-miR-516a-3p	0	0
hsa-miR-499a-5p	18	1.1364	hsa-miR-499a-5p	26	2.1541	hsa-miR-499a-5p	36	3.3011	hsa-miR-499a-5p	12	0.9693	hsa-miR-499a-5p	45	3.6089	hsa-miR-499a-5p	38	3.0798	hsa-miR-499a-5p	0	0	hsa-miR-499a-5p	12	1.0837	hsa-miR-499a-5p	39	3.6146	hsa-miR-499a-5p	47	3.726	hsa-miR-499a-5p	22	1.9337	hsa-miR-499a-5p	31	1.919	hsa-miR-499a-5p	36	3.4331
hsa-miR-499a-3p	0	0	hsa-miR-499a-3p	0	0	hsa-miR-499a-3p	0	0	hsa-miR-499a-3p	0	0	hsa-miR-499a-3p	0	0	hsa-miR-499a-3p	0	0	hsa-miR-499a-3p	0	0	hsa-miR-499a-3p	0	0	hsa-miR-499a-3p	0	0	hsa-miR-499a-3p	0	0	hsa-miR-499a-3p	0	0	hsa-miR-499a-3p	0	0	hsa-miR-499a-3p	0	0
hsa-miR-500a-5p	0	0	hsa-miR-500a-5p	0	0	hsa-miR-500a-5p	0	0	hsa-miR-500a-5p	0	0	hsa-miR-500a-5p	0	0	hsa-miR-500a-5p	0	0	hsa-miR-500a-5p	0	0	hsa-miR-500a-5p	0	0	hsa-miR-500a-5p	0	0	hsa-miR-500a-5p	0	0	hsa-miR-500a-5p	0	0	hsa-miR-500a-5p	0	0	hsa-miR-500a-5p	0	0
hsa-miR-500a-3p	378	23.8645	hsa-miR-500a-3p	1266	104.889	hsa-miR-500a-3p	2236	205.032	hsa-miR-500a-3p	443	35.7839	hsa-miR-500a-3p	584	46.8353	hsa-miR-500a-3p	259	20.9914	hsa-miR-500a-3p	650	85.8066	hsa-miR-500a-3p	1185	107.013	hsa-miR-500a-3p	437	40.5025	hsa-miR-500a-3p	446	35.3573	hsa-miR-500a-3p	460	40.4311	hsa-miR-500a-3p	685	42.4034	hsa-miR-500a-3p	414	39.481
hsa-miR-501-5p	0	0	hsa-miR-501-5p	0	0	hsa-miR-501-5p	0	0	hsa-miR-501-5p	0	0	hsa-miR-501-5p	0	0	hsa-miR-501-5p	0	0	hsa-miR-501-5p	0	0	hsa-miR-501-5p	0	0	hsa-miR-501-5p	0	0	hsa-miR-501-5p	0	0	hsa-miR-501-5p	0	0	hsa-miR-501-5p	0	0	hsa-miR-501-5p	0	0
hsa-miR-501-3p	129	8.1442	hsa-miR-501-3p	323	26.7607	hsa-miR-501-3p	555	50.8913	hsa-miR-501-3p	130	10.5009	hsa-miR-501-3p	180	14.4355	hsa-miR-501-3p	86	6.9701	hsa-miR-501-3p	91	12.0129	hsa-miR-501-3p	228	20.5898	hsa-miR-501-3p	121	11.2146	hsa-miR-501-3p	142	11.2572	hsa-miR-501-3p	136	11.9535	hsa-miR-501-3p	157	9.7187	hsa-miR-501-3p	117	11.1577
hsa-miR-502-5p	0	0	hsa-miR-502-5p	0	0	hsa-miR-502-5p	0	0	hsa-miR-502-5p	0	0	hsa-miR-502-5p	0	0	hsa-miR-502-5p	0	0	hsa-miR-502-5p	0	0	hsa-miR-502-5p	0	0	hsa-miR-502-5p	0	0	hsa-miR-502-5p	0	0	hsa-miR-502-5p	0	0	hsa-miR-502-5p	0	0	hsa-miR-502-5p	0	0
hsa-miR-502-3p	49	3.0935	hsa-miR-502-3p	77	6.3795	hsa-miR-502-3p	179	16.4136	hsa-miR-502-3p	111	8.9662	hsa-miR-502-3p	79	6.3356	hsa-miR-502-3p	51	4.1334	hsa-miR-502-3p	37	4.8844	hsa-miR-502-3p	105	9.4821	hsa-miR-502-3p	77	7.1366	hsa-miR-502-3p	87	6.897	hsa-miR-502-3p	82	7.2073	hsa-miR-502-3p	60	3.7142	hsa-miR-502-3p	62	5.9126
hsa-miR-450a-2-3p	0	0	hsa-miR-450a-2-3p	0	0	hsa-miR-450a-2-3p	0	0	hsa-miR-450a-2-3p	0	0	hsa-miR-450a-2-3p	15	1.203	hsa-miR-450a-2-3p	0	0	hsa-miR-450a-2-3p	0	0	hsa-miR-450a-2-3p	0	0	hsa-miR-450a-2-3p	0	0	hsa-miR-450a-2-3p	0	0	hsa-miR-450a-2-3p	0	0	hsa-miR-450a-2-3p	0	0	hsa-miR-450a-2-3p	0	0
hsa-miR-503-5p	225	14.2051	hsa-miR-503-5p	59	4.8882	hsa-miR-503-5p	455	41.7217	hsa-miR-503-5p	325	26.2523	hsa-miR-503-5p	247	19.8087	hsa-miR-503-5p	91	7.3754	hsa-miR-503-5p	106	13.9931	hsa-miR-503-5p	104	9.3918	hsa-miR-503-5p	100	9.2683	hsa-miR-503-5p	261	20.6911	hsa-miR-503-5p	84	7.3831	hsa-miR-503-5p	202	12.5044	hsa-miR-503-5p	51	4.8636
hsa-miR-503-3p	0	0	hsa-miR-503-3p	0	0	hsa-miR-503-3p	0	0	hsa-miR-503-3p	0	0	hsa-miR-503-3p	0	0	hsa-miR-503-3p	0	0	hsa-miR-503-3p	0	0	hsa-miR-503-3p	0	0	hsa-miR-503-3p	0	0	hsa-miR-503-3p	0	0	hsa-miR-503-3p	0	0	hsa-miR-503-3p	0	0	hsa-miR-503-3p	0	0
hsa-miR-504-5p	0	0	hsa-miR-504-5p	0	0	hsa-miR-504-5p	0	0	hsa-miR-504-5p	17	1.3732	hsa-miR-504-5p	0	0	hsa-miR-504-5p	0	0	hsa-miR-504-5p	0	0	hsa-miR-504-5p	0	0	hsa-miR-504-5p	0	0	hsa-miR-504-5p	11	0.872	hsa-miR-504-5p	0	0	hsa-miR-504-5p	0	0	hsa-miR-504-5p	0	0
hsa-miR-504-3p	0	0	hsa-miR-504-3p	0	0	hsa-miR-504-3p	0	0	hsa-miR-504-3p	0	0	hsa-miR-504-3p	0	0	hsa-miR-504-3p	0	0	hsa-miR-504-3p	0	0	hsa-miR-504-3p	0	0	hsa-miR-504-3p	0	0	hsa-miR-504-3p	0	0	hsa-miR-504-3p	0	0	hsa-miR-504-3p	0	0	hsa-miR-504-3p	0	0
[truncated: 2,067 more rows]

## Sheet: chip aray BPH
	BPH#1 DetectionRate(19.07%)	BPH#2 DetectionRate(10.24%)	BPH#3 DetectionRate(13.73%)	BPH#4 DetectionRate(11.38%)	BPH#5 DetectionRate(11.53%)	BPH#6 DetectionRate(11.93%)	BPH#7 DetectionRate(11.65%)	BPH#8 DetectionRate(13.22%)	BPH#9 DetectionRate(8.71%)
[truncated: 2,571 more rows]

[truncated: 2 more sheets: chip array nbmPCa, chip array bmPCa]
