# Supplementary material for: Discovery of extracellular vesicles derived miR-181a-5p in patient's serum as an indicator for bone-metastatic prostate cancer
Source: Theranostics. 2021 Jan 1;11(2):878–92. doi: 10.7150/thno.49186 (PMC7738844; doi:10.7150/thno.49186)
Supplement: Supplementary file 3 — Supplementary table 2. [file thnov11p0878s3.xls]

## Sheet: Sheet1
miRNA mimic:
miRNA	Catalog No.
cel-miR-40-3p	4464066/MC10631
cel-miR-54-3p	4464066/MC10279
miRNA probe
cel-miR-40-3p	4427975/000201
cel-miR-54-3p	4427975/001361
hsa-miR-181a-5p	4427975/000480
hsa-miR-320a	4427975/002277
hsa-miR-126-3p	4427975/002228
hsa-miR-26a-5p	4427975/000405
hsa-miR-150-5p	4427975/000473
