# Supplementary material for: Discovery of extracellular vesicles derived miR-181a-5p in patient's serum as an indicator for bone-metastatic prostate cancer
Source: Theranostics. 2021 Jan 1;11(2):878–92. doi: 10.7150/thno.49186 (PMC7738844; doi:10.7150/thno.49186)
Supplement: Supplementary file 4 — Supplementary table 3. [file thnov11p0878s4.xlsx]

## Sheet: screen 1
Clinical data of patients in screen 1
NO.	Name	Age	PSA	Pathologic results	Gleason score	T stage	N stage	M stage
1	CJH	62	5.62	BPH
2	FTY	60	8.26	BPH
3	PSC	77	8.79	BPH
4	CCF	62	6.96	BPH
5	WXH	55	8.66	BPH
6	JWB	68	9.25	BPH
7	LWL	64	10.6	prostate cancer	3+3=6	T2a	N0	M0
8	YZS	77	6.217	prostate cancer	3+3=6	T2c	N0	M0
9	QYX	76	7.137	prostate cancer	3+3=6	T2a	N0	M0
10	JHB	73	9.27	prostate cancer	4+3=7	T2c	N0	M0
11	ZGQ	65	12.354	prostate cancer	4+3=7	T2b	N0	M0
12	SWJ	75	9.13	prostate cancer	3+4=7	T2c	N0	M0
13	QJT	84	31.07	prostate cancer	3+4=7	T2c	N0	M0
14	QTH	75	5.68	prostate cancer	3+4=7	T2c	N0	M0
15	SXX	56	36.22	prostate cancer	4+4=8	T2c	N0	M0
16	YJG	75	6.46	prostate cancer	4+5=9	T4	N1	M0
17	GJH	76	25.21	prostate cancer	4+5=9	T3b	N1	M0
18	LF	65	＞1000	prostate cancer	4+4=8	T3b	N1	M0
19	XYZ	79	＞255	prostate cancer	4+5=9	T4	N2	M1

## Sheet: screen 2
Clinical data of patients in screen 2
NO.	Name	Age	PSA	Pathologic results	Gleason score	T stage	N stage	M stage
1	ZZG	66	1.4	BPH
2	ZZB	58	8.78	BPH
3	SLB	61	1.56	BPH
4	YXC	69	4.42	BPH
5	JZH	66	5.79	BPH
6	LGM	71	7.27	BPH
7	DQQ	66	8.1	BPH
8	JYX	71	7.08	BPH
9	FSZ	71	5.142	BPH
10	SRQ	70	3.99	prostate cancer	3+3=6	T2a	N0	M0
11	PGA	76	8.78	prostate cancer	3+3=6	T2a	N0	M0
12	LYS	70	13.72	prostate cancer	3+3=6	T2a	N0	M0
13	ZJC	71	7.96	prostate cancer	3+3=6	T2a	N0	M0
14	TWL	73	12.05	prostate cancer	3+3=6	T2c	N0	M0
15	CYW	76	6.44	prostate cancer	3+3=6	T2a	N0	M0
16	CZ	72	7.93	prostate cancer	3+4=7	T2c	N0	M0
17	YRD	71	83.43	prostate cancer	3+4=7	T4	N0	M0
18	ZY	65	19	prostate cancer	3+4=7	T2c	N0	M0
19	LRH	76	21.31	prostate cancer	4+3=7	T2b	N0	M0
20	CRG	68	32.49	prostate cancer	3+4=7	T3b	N0	M0
21	JWM	69	12.41	prostate cancer	3+4=7	T2b	N0	M0
22	LGM	60	12.71	prostate cancer	3+4=7	T2a	N0	M0
23	PJG	66	14.25	prostate cancer	4+4=8	T2c	N0	M0
24	HZC	78	1.96	prostate cancer	5+3=8	T2c	N0	M0
25	LNX	72	20.15	prostate cancer	4+4=8	T2b	N2	M0
26	ZJG	64	6.82	prostate cancer	4+4=8	T2c	N0	M0
27	XLG	69	74.56	prostate cancer	5+4=9	T2c	N0	M0
28	GZX	53	29.77	prostate cancer	5+4=9	T3b	N0	M0
29	FZK	84	24.67	prostate cancer	4+5=9	T2c	N0	M0
30	YLX	61	27.567	prostate cancer	4+5=9	T4	N1	M0
31	DWH	79	＞149	prostate cancer	4+3=7	T4	N1	M1
32	LRJ	88	＞151	prostate cancer	4+3=7	T2c	N0	M1
33	ZAY	75	＞149	prostate cancer	3+5=8	T4	N1	M1
34	LTQ	59	150	prostate cancer	4+4=8	T2c	N0	M1
35	WGH	62	＞149	prostate cancer	4+4=8	T4	N2	M1
36	CFD	65	63.59	prostate cancer	4+4=8	T4	N0	M1
37	LGQ	71	116.42	prostate cancer	5+4=9	T2c	N0	M1
38	XZJ	65	＞151	prostate cancer	4+5=9	T4	N2	M1

## Sheet: cohort 1
Clinical data of patients in cohort 1
NO.	Age	PSA	Pathologic results	Gleason score	T stage	N stage	M stage
1	57	2.2	BPH
2	68	7.63	BPH
3	65	9.01	BPH
4	73	9.64	BPH
5	51	12.5	BPH
6	62	12.53	BPH
7	73	4.895	BPH
8	58	7.46	BPH
9	57	7.9	BPH
10	63	13.19	BPH
11	60	6.17	BPH
12	66	6.95	BPH
13	62	8.25	BPH
14	71	6.49	BPH
15	76	31.9	BPH
16	61	33.086	BPH
17	66	38.97	BPH
18	65	46.56	BPH
19	73	36.66	BPH
20	75	37.12	BPH
21	78	65	BPH
22	71	34.57	BPH
23	73	45.81	BPH
24	78	5.15	prostate cancer	3+3=6	T2a	N0	M0
25	70	18.53	prostate cancer	3+3=6	T2b	N0	M0
26	67	16.66	prostate cancer	3+3=6	T2c	N0	M0
27	78	12.39	prostate cancer	3+3=6	T2b	N0	M0
28	67	29.41	prostate cancer	3+3=6	T2a	N0	M0
29	65	26.03	prostate cancer	3+3=6	T2c	N0	M0
30	68	88.15	prostate cancer	3+3=6	T2a	N0	M0
31	68	55.46	prostate cancer	3+3=6	T2a	N0	M0
32	74	15.83	prostate cancer	3+4=7	T2b	N0	M0
33	71	11.67	prostate cancer	3+4=7	T2c	N0	M0
34	71	6.09	prostate cancer	3+4=7	T2c	N0	M0
35	65	14.51	prostate cancer	4+3=7	T2c	N0	M0
36	62	17.29	prostate cancer	4+3=7	T2c	N0	M0
37	83	19.39	prostate cancer	4+3=7	T2c	N0	M0
38	63	75.9	prostate cancer	3+4=7	T4	N1	M0
39	78	134.651	prostate cancer	4+3=7	T2c	N0	M0
40	68	2.71	prostate cancer	4+3=7	T2b	N0	M0
41	71	75.03	prostate cancer	4+4=8	T3b	N0	M0
42	74	47.2	prostate cancer	4+3=7	T2c	N0	M0
43	69	156	prostate cancer	4+4=8	T2c	N0	M0
44	70	36.12	prostate cancer	4+4=8	T2b	N0	M0
45	61	9.32	prostate cancer	4+4=8	T2c	N0	M0
46	77	15.4	prostate cancer	4+4=8	T2c	N0	M0
47	70	28.72	prostate cancer	4+4=8	T4	N0	M0
48	72	45.87	prostate cancer	4+4=8	T2b	N0	M0
49	60	87.94	prostate cancer	4+4=8	T2c	N0	M0
50	60	75.93	prostate cancer	4+4=8	T2c	N0	M0
51	65	104	prostate cancer	4+4=8	T3b	N0	M0
52	71	229	prostate cancer	4+4=8	T2c	N0	M0
53	81	100	prostate cancer	5+4=9	T2c	N0	M0
54	66	51.02	prostate cancer	4+5=9	T2c	N0	M0
55	73	30.54	prostate cancer	4+5=9	T2c	N0	M0
56	65	92.79	prostate cancer	4+5=9	T3b	N0	M0
57	86	365	prostate cancer	4+5=9	T4	N1	M0
58	69	22.07	prostate cancer	5+4=9	T2c	N0	M0
59	63	482.59	prostate cancer	4+4=8	T4	N1	M1
60	72	126	prostate cancer	4+4=8	T3b	N0	M1
61	72	154	prostate cancer	4+4=8	T4	N1	M1
62	63	483	prostate cancer	4+4=8	T4	N1	M1
63	72	149	prostate cancer	4+5=9	T3b	N1	M1
64	46	3.46	prostate cancer	5+4=9	T4	N1	M1
65	58	23.23	prostate cancer	4+3=7	T2c	N1	M1
66	66	29.1	prostate cancer	3+4=7	T3b	N0	M1
67	59	40.51	prostate cancer	4+3=7	T2c	N0	M1
68	84	62.68	prostate cancer	5+4=9	T4	N1	M1
69	87	149	prostate cancer	4+3=7	T2c	N1	M1
70	68	154	prostate cancer	5+4=9	T2c	N0	M1
71	65	46.88	prostate cancer	4+4=8	T4	N1	M1
72	61	100	prostate cancer	4+5=9	T4	N1	M1
73	72	1023.61	prostate cancer	4+4=8	T3b	N0	M1
74	72	100	prostate cancer	4+5=9	T2c	N0	M1

## Sheet: cohort 2
Clinical data of patients in cohort 2
NO.	Age	PSA	Pathologic results	Gleason score	T stage	N stage	M stage
1	69	79.51	BPH
2	84	78	BPH
3	66	31.09	BPH
4	70	30.76	BPH
5	86	35.5	BPH
6	45	47.48	BPH
7	65	44.56	BPH
8	59	49.39	BPH
9	70	8.24	BPH
10	69	6.67	BPH
11	46	24.25	BPH
12	62	19.06	BPH
13	62	5.12	BPH
14	44	0.51	BPH
15	63	6.8	BPH
16	68	8.79	BPH
17	69	7.99	BPH
18	72	8.42	BPH
19	57	4.2	BPH
20	73	9.94	BPH
21	82	100	prostate cancer	3+3=6	T2b	N0	M0
22	57	43.95	prostate cancer	3+3=6	T2b	N0	M0
23	78	152.53	prostate cancer	3+3=6	T2c	N0	M0
24	60	8.98	prostate cancer	3+3=6	T2a	N0	M0
25	64	15.92	prostate cancer	3+3=6	T2b	N0	M0
26	67	6.62	prostate cancer	3+3=6	T2a	N0	M0
27	55	7.02	prostate cancer	3+3=6	T2b	N0	M0
28	66	9.35	prostate cancer	3+3=6	T2b	N0	M0
29	77	64.53	prostate cancer	3+3=6	T2c	N0	M0
30	66	8.5	prostate cancer	3+3=6	T2a	N0	M0
31	59	51	prostate cancer	3+3=6	T2b	N0	M0
32	79	42.31	prostate cancer	3+4=7	T2c	N0	M0
33	66	12.65	prostate cancer	3+4=7	T2a	N0	M0
34	61	4.28	prostate cancer	3+4=7	T2a	N0	M0
35	80	11.127	prostate cancer	3+4=7	T2c	N0	M0
36	72	13.6	prostate cancer	4+3=7	T2b	N0	M0
37	74	32.57	prostate cancer	4+3=7	T2c	N0	M0
38	74	33.18	prostate cancer	4+3=7	T3b	N1	M0
39	72	9.96	prostate cancer	4+3=7	T2b	N1	M0
40	54	13.24	prostate cancer	4+3=7	T2c	N0	M0
41	64	9.71	prostate cancer	4+3=7	T2a	N0	M0
42	66	10.1	prostate cancer	4+3=7	T2b	N0	M0
43	82	57.11	prostate cancer	4+3=7	T2c	N0	M0
44	60	11.58	prostate cancer	4+3=7	T2b	N0	M0
45	71	155	prostate cancer	4+3=7	T2c	N1	M0
46	67	141.75	prostate cancer	4+3=7	T2c	N0	M0
47	65	100	prostate cancer	4+3=7	T2c	N0	M0
48	68	21.35	prostate cancer	4+4=8	T3b	N0	M0
49	65	100	prostate cancer	4+4=8	T3b	N0	M0
50	71	75.03	prostate cancer	4+4=8	T3b	N0	M0
51	64	29.41	prostate cancer	4+4=8	T2c	N0	M0
52	71	8.27	prostate cancer	4+3=7	T2c	N0	M0
53	78	155	prostate cancer	4+4=8	T3b	N0	M0
54	71	80	prostate cancer	4+4=8	T2c	N0	M0
55	62	452	prostate cancer	5+4=9	T4	N1	M0
56	68	52.114	prostate cancer	4+5=9	T4	N0	M0
57	69	6.1	prostate cancer	4+5=9	T2a	N0	M0
58	69	108.26	prostate cancer	5+4=9	T3b	N0	M0
59	71	114.36	prostate cancer	5+5=10	T2c	N0	M0
60	72	100.1	prostate cancer	4+5=9	T2c	N0	M0
61	77	38.9	prostate cancer	4+5=9	T4	N0	M0
62	79	7.4	prostate cancer	4+4=8	T4	N1	M1
63	80	40.7	prostate cancer	4+4=8	T4	N1	M1
64	69	420.59	prostate cancer	4+3=7	T3b	N0	M1
65	59	140.86	prostate cancer	4+4=8	T2c	N0	M1
66	72	100	prostate cancer	4+4=8	T2c	N0	M1
67	71	100	prostate cancer	4+5=9	T4	N1	M1
68	71	225	prostate cancer	4+4=8	T2c	N1	M1
69	75	1227	prostate cancer	5+4=9	T4	N1	M1
70	76	65.16	prostate cancer	4+4=8	T2c	N0	M1
71	56	100	prostate cancer	4+5=9	T4	N0	M1
72	64	30	prostate cancer	4+3=7	T2c	N0	M1
73	85	41.16	prostate cancer	5+4=9	T2c	N0	M1
74	76	32.6	prostate cancer	4+3=7	T2c	N0	M1
75	55	74.68	prostate cancer	4+3=7	T2c	N0	M1
76	69	19.2	prostate cancer	4+4=8	T2b	N0	M1
77	76	100	prostate cancer	4+3=7	T4	N1	M1
78	71	15.4	prostate cancer	5+4=9	T4	N1	M1
79	62	2556	prostate cancer	4+3=7	T4	N0	M1
80	78	154	prostate cancer	4+4=8	T4	N1	M1
81	77	46.1	prostate cancer	5+4=9	T4	N1	M1
82	85	154	prostate cancer	4+3=7	T3b	N1	M1
83	67	1.1	prostate cancer	5+4=9	T4	N1	M1
84	52	100	prostate cancer	4+4=8	T3b	N0	M1
85	70	156	prostate cancer	4+4=8	T3b	N1	M1
86	73	36.56	prostate cancer	4+4=8	T3b	N0	M1
87	59	21.97	prostate cancer	4+4=8	T2c	N0	M1
88	74	156	prostate cancer	4+5=9	T2c	N1	M1
89	79	100	prostate cancer	4+3=7	T4	N0	M1
90	80	129.29	prostate cancer	4+4=8	T3b	N1	M1
91	86	155	prostate cancer	4+4=8	T2c	N1	M1
92	50	53.91	prostate cancer	4+3=7	T2c	N0	M1
93	70	109.73	prostate cancer	4+4=8	T4	N0	M1
94	83	55	prostate cancer	4+5=9	T4	N1	M1
95	67	8.47	prostate cancer	3+3=6	T3b	N1	M1
96	79	30.7	prostate cancer	4+3=7	T2c	N1	M1
97	67	1.27	prostate cancer	5+5=10	T4	N1	M1
98	62	1.4	prostate cancer	5+4=9	T4	N1	M1
99	72	34.52	prostate cancer	4+5=9	T2c	N0	M1
100	77	3.72	prostate cancer	5+5=10	T4	N1	M1
101	71	44.23	prostate cancer	4+5=9	T3b	N1	M1
102	74	18.03	prostate cancer	4+3=7	T3b	N0	M1
