# Supplementary material for: Discovery of extracellular vesicles derived miR-181a-5p in patient's serum as an indicator for bone-metastatic prostate cancer
Source: Theranostics. 2021 Jan 1;11(2):878–92. doi: 10.7150/thno.49186 (PMC7738844; doi:10.7150/thno.49186)
Supplement: Supplementary file 5 — Supplementary table 4. [file thnov11p0878s5.xls]

## Sheet: screen 1
Expression data of differentially expressed EV- delivered miRNAs between BPH and prostate cancer performed in screen 1
miRNA-seq	Control n=6						Tumor n=13
miRNA_ID	1	2	3	4	5	6	7	8	9	10	11	12	13	14	15	16	17	18	19
hsa-miR-1246	-0.816093	0.423137	-1.14507	0.648263	0.388937	-0.391557	-1.16271	1.75682	1.4931	0.0586396	3.10916	-0.0886251	3.08608	0.513699	-0.157295	1.32231	0.254327	2.45761	4.99928
hsa-miR-4488	-1.28835	-1.54799	-1.44607	-10	1.37571	1.19321	-1.56425	1.49883	0.974243	-0.502395	0.742463	-1.28181	3.43194	1.62314	1.06368	1.27123	0.498094	-0.555142	5.09693
hsa-miR-1290	0.0722027	0.111584	-1.78226	0.2835	0.805006	-0.705475	-0.936259	1.92462	1.69539	0.997333	2.84754	0.444589	2.49612	0.942495	0.190167	2.42065	0.569013	1.02498	4.18867
hsa-miR-320c	-0.483926	-0.969889	-1.59477	-0.897678	1.42852	0.28083	-1.1775	1.81874	1.46014	-0.903198	-0.371966	-0.937885	2.42707	1.81074	-0.136673	-0.111	-0.540792	-0.323798	4.88438
hsa-miR-5787	1.72024	-10	-10	-10	1.43567	-10	-0.305647	0.714466	1.29687	-10	0.667515	1.18015	2.15701	0.92119	1.91804	1.92088	0.799679	0.665927	4.48812
hsa-miR-4508	-0.689619	-0.0978333	-0.145516	-2.94716	1.53056	-0.935524	-0.865304	2.77014	3.19038	0.248331	0.00886567	-0.50494	2.71779	2.76622	-1.20865	0.944453	0.750431	-0.605081	2.25373
hsa-miR-375	-0.755885	0.156549	-0.668885	-1.77185	1.53193	-1.05994	-0.601053	-0.652369	-0.541484	-0.448921	2.15811	-0.39895	-0.84367	-0.0568044	0.621221	1.00947	0.0273647	3.23336	4.16548
hsa-miR-320a	0.0726971	0.235411	-0.375514	0.127124	-0.122507	-0.0151683	-0.399118	2.39849	1.99739	0.131119	0.347439	-0.751429	3.03604	2.29755	0.252902	0.427518	0.554145	-0.42709	2.58221
hsa-miR-4497	-0.766248	-1.09402	-0.627983	0.326147	1.26643	-0.650157	-1.71386	2.07633	2.42407	-0.562725	0.0925141	-0.55951	1.74813	1.63708	1.98433	0.125238	1.4312	-1.90339	3.32423
hsa-miR-181a-5p	0.379897	-0.627103	-0.00177744	-0.0141067	-0.601786	0.488824	1.32987	1.65354	2.04251	1.51205	1.1514	1.52795	1.27815	1.49474	1.48687	1.47047	1.43814	1.54818	1.33311
hsa-miR-193a-5p	-0.537017	-0.45954	-1.71161	-2.05658	1.73437	-0.492994	-1.20354	0.99081	1.3776	-0.116161	0.406338	0.240985	1.91809	2.11658	0.55221	0.320133	0.426067	-0.0168549	3.51568
hsa-miR-26a-5p	-1.10823	-0.0335664	-1.14207	0.233278	0.384112	0.700854	0.741106	0.811143	0.699508	0.886274	1.36829	1.05217	0.905877	1.53314	1.72029	1.76829	1.38977	1.74993	1.63734
hsa-miR-150-5p	0.67227	-0.208796	-0.356511	0.154993	-0.0686096	-0.528784	0.588794	0.078917	0.452497	1.29116	0.802478	0.685821	1.22222	1.65321	1.56828	1.75056	1.81006	1.94218	1.66182
hsa-miR-1273g-3p	0.383165	0.569484	-1.66968	-0.630252	0.795145	-0.954086	-0.666503	1.14648	2.11745	1.62968	2.09952	0.670429	0.801048	1.59618	0.74057	2.09152	0.0266204	0.281677	1.18383
hsa-miR-3960	-0.852483	-1.61918	-1.44686	-10	1.43498	1.03566	-10	1.83526	1.64954	-1.13539	0.601438	-0.767978	2.56028	2.50351	0.0104537	0.837538	-0.236026	-10	2.49641
hsa-miR-193b-5p	-0.755478	-1.48143	-1.13162	-0.918689	1.50893	0.284672	-0.964288	0.990796	0.72948	-1.48322	0.0913903	0.106601	2.22546	1.76516	-0.410369	0.331076	0.60826	-0.497876	3.46599
hsa-miR-126-3p	0.00726958	-0.214013	-0.610559	-0.367539	0.52102	0.342323	1.0661	0.775811	1.09194	0.901578	1.09711	0.993856	0.866843	1.1824	1.30463	1.79894	1.43087	1.45377	1.35585
hsa-miR-320e	-0.642926	-0.828327	-0.856074	-0.19516	0.547674	0.932626	-1.82805	0.89299	0.745153	-0.899338	-0.0990017	-1.46768	2.92295	2.19189	0.250928	-0.0497671	0.357834	-1.48612	3.06049
hsa-miR-10a-5p	-0.280381	-0.511063	0.22682	0.00521678	0.482147	-0.145246	1.07311	0.952305	1.31917	0.93347	-0.0152149	0.452466	1.29158	1.11998	1.00011	0.77212	1.83862	1.8658	1.76156
hsa-miR-4429	-1.00424	-0.145231	-0.820916	-0.631381	1.00639	0.461225	-10	1.8386	1.45097	-0.731978	-0.803764	-1.22463	2.86746	1.71434	-0.118524	-0.299576	0.0528546	-0.842849	2.85334
hsa-miR-378b	-1.48773	-10	-0.593979	0.386263	1.56266	-0.474069	-10	0.841438	1.74998	-1.06024	-0.12305	-2.16232	2.70526	2.0681	-0.242926	-0.572667	-0.388212	-1.12222	3.11342
hsa-miR-205-5p	0.460185	0.50913	-0.941521	-0.802598	-0.213716	0.315888	0.3071	1.45956	0.958787	0.0923206	1.39511	2.63774	1.96604	0.668271	0.60386	1.26882	0.339701	1.17179	-10
hsa-miR-3130-3p	-0.417588	0.526344	-10	-0.162382	0.995432	-0.114311	-0.693376	-10	1.70749	0.787593	1.5846	0.0148888	1.30361	2.53346	0.924582	1.08251	-10	-0.0938761	2.55071
hsa-miR-200b-3p	-0.00899847	0.0931298	-0.825711	-1.2103	0.426288	0.677515	0.825741	-0.357476	0.803237	0.892834	0.58107	2.16661	1.09701	0.370924	0.268989	1.21118	0.99081	2.22922	0.468411
hsa-miR-320d	-0.978981	-1.16826	-1.78627	-0.796151	1.44137	0.551997	-0.747937	1.80516	0.948519	-0.789733	-0.0491518	-0.733055	2.25484	1.62462	0.039758	-0.328843	-0.470879	-1.48682	2.88176
hsa-miR-133a-3p	0.579412	1.15113	-1.23734	-0.65772	-0.60785	-0.809264	-0.5652	0.432612	-0.380438	0.65905	0.46581	3.68097	-0.5652	0.334526	-0.142607	0.597232	-10	-1.3099	1.43701
hsa-miR-370-3p	-2.03845	-0.386771	-2.80999	-1.55507	1.02053	1.31044	-0.841481	-0.174839	-0.979844	-2.29726	-2.92615	-2.81253	-0.205004	0.939673	-1.4333	-1.36636	-2.84578	-2.92773	-3.16678
hsa-miR-342-5p	-1.97522	-2.13292	-1.6974	1.59923	-0.167671	0.366522	-2.41662	-0.238958	-0.498431	-1.23901	-1.16193	-2.06425	-0.702548	-0.454606	-1.28575	-0.571172	-0.923413	-2.785	-2.45105
hsa-miR-1255a	-0.366194	0.17461	-10	-0.371512	0.960821	0.460611	-0.118478	0.504947	0.144292	-10	-0.489517	-10	-10	-10	-0.280773	-0.99159	-10	-1.34861	-10
hsa-miR-4433a-5p	-1.45176	-0.481932	-2.77206	-2.1167	-0.743549	1.97972	-0.872055	-0.914095	-1.71117	-1.4246	-1.64556	-4.23605	-0.411958	0.200564	-0.66522	-1.32389	-2.51334	-3.75608	-1.04112
hsa-miR-493-3p	-1.42938	-1.29285	-2.20002	-1.10247	0.975967	1.36191	-0.802143	-0.965241	-1.30433	-1.97269	-2.23459	-2.15227	-1.3533	0.370903	-0.745735	-0.348958	-2.24677	-2.54105	-3.67662
hsa-miR-671-3p	-0.398879	-0.662863	-4.06605	-2.9942	-0.218092	1.83391	-0.757961	-1.58256	-1.49718	-0.833254	-1.45186	-1.38481	-1.92047	-1.02344	-0.935335	-0.342267	-0.764322	-1.58306	-10
hsa-miR-101-3p	0.262437	-0.341904	0.234165	0.348347	-0.797122	-0.0193534	-2.15589	-0.894572	-1.47171	-1.37797	-0.872529	-2.57906	-1.18191	-1.31992	-1.35487	-1.30987	-0.752982	-2.19628	-3.39729
hsa-miR-4433b-3p	-0.814497	-0.228336	-3.0858	-2.65732	-0.63963	1.87169	-0.729997	-1.73784	-1.76139	-0.815058	-0.369754	-10	-2.32876	-0.783437	-10	-0.5451	-2.57456	-3.00628	-1.61734
hsa-miR-16-5p	-0.587994	-1.75365	0.73314	1.64712	-3.01389	-3.0583	-1.90181	-2.5979	-0.91285	-0.760821	-1.05715	-2.59371	-4.35605	-4.19598	-1.85802	-1.24734	-0.72703	-1.67306	-7.67761

## Sheet: screen 2
Expression data of differentially expressed EV- delivered miRNAs between BPH and prostate cancer performed in screen 2
RNA chip-1	BPH n=9									prostate cancer n=29
SystematicName	1	2	3	4	5	6	7	8	9	10	11	12	13	14	15	16	17	18	19	20	21	22	23	24	25	26	27	28	9	30	31	32	33	34	35	36	37	38
hsa-let-7c-5p	2.58668	-5.20125	-0.329298	1.48237	0.0402822	-1.04022	0.0271511	0.395862	0.54207	3.81104	1.15894	2.7135	0.931301	2.1157	-1.27885	-2.07099	0.783221	2.45916	2.32393	3.32919	2.75102	2.59077	2.27719	1.45556	6.65259	2.77255	1.59397	4.15558	3.90355	0.600067	1.4194	-0.501111	0.615615	1.02948	1.69503	2.70768	1.66186	-2.11404
hsa-miR-6820-5p	1.28659	-1.11924	0.530769	-1.45805	-0.867505	-0.40172	0.977294	1.7351	-1.18863	0.470116	1.71756	2.68826	1.39666	2.49583	0.608856	-2.35984	-1.5269	1.23147	0.0708835	-0.351817	2.23013	2.88482	-0.866894	2.72811	2.33296	1.04375	4.08362	0.78748	-0.894573	0.798781	-0.97446	9.55695	-0.55843	1.82188	2.08916	7.14253	0.6622	-0.0889975
hsa-miR-1246	1.22155	-0.736777	-1.11747	1.05502	-0.393707	-1.21298	0.928972	-0.802801	0.70989	3.55423	-1.65571	0.0350752	-0.322845	0.546289	2.77465	2.9554	1.3643	2.49862	2.39463	2.25626	1.05364	-0.707753	1.88828	-0.679028	0.485957	0.730096	-0.958758	1.05179	1.78819	1.6599	0.781913	-0.358098	-0.0694661	1.13168	1.5017	-0.845462	0.604039	0.185625
hsa-miR-584-5p	0.560255	-3.93527	1.31187	1.67411	0.924984	0.26659	1.01708	-2.26468	-0.690378	3.17336	-1.43139	1.94346	3.33634	0.0576032	0.913334	5.63609	1.54144	2.50317	2.06321	4.26826	-0.190107	1.57547	2.96094	2.19764	-0.121588	-2.47063	2.88724	2.13046	0.833301	-2.48799	-0.902616	3.08393	0.0615661	0.648096	1.78097	2.65255	1.55229	4.56749
hsa-miR-342-3p	0.761808	-1.43032	2.15899	1.47851	-1.57556	0.602752	0.355863	-0.990346	-2.13861	6.61218	-0.665512	2.88952	1.86083	1.71519	0.501331	1.03542	1.57565	4.38018	2.73693	5.2417	0.275857	1.84806	1.94881	2.67735	3.59103	-0.36911	3.50161	2.44629	2.05031	1.36238	0.651728	-0.931981	1.75054	0.418629	-0.45406	-1.37588	1.63029	-2.26453
hsa-miR-5196-5p	2.14399	-1.61654	0.367131	-0.818177	-0.333285	0.00333378	-0.887058	1.23826	-0.572907	2.07292	1.93569	-1.06834	-1.585	0.615581	0.978788	-1.30917	1.77413	2.21969	9.39564	-1.23048	2.58932	1.26026	5.57822	0.474036	1.83064	2.33504	2.28207	2.14851	3.10983	1.40777	4.05932	-0.818013	1.6056	0.957256	0.267367	-1.03885	0.614187	-0.12386
hsa-miR-320b	0.19058	-4.13055	1.1171	1.46838	-0.183092	-1.91619	-0.00786784	2.16249	0.117387	2.8559	2.72292	1.68463	1.86361	1.26617	-0.0696312	-3.67192	0.406518	0.438682	0.388779	2.65987	2.1773	1.43314	1.62138	0.462712	1.46556	0.906199	0.338263	1.49016	2.01498	-0.261423	3.88533	2.09609	0.69054	1.11102	-0.403897	4.69833	3.44622	2.36821
hsa-miR-126-3p	0.504472	0.134915	-1.48329	-1.44196	-0.4984	1.0267	0.544981	-0.104569	1.01061	3.3491	-1.16285	2.06662	1.98486	1.40807	0.333128	2.97614	1.67296	1.56442	2.63892	3.4572	0.44097	0.12909	2.08445	1.97396	0.651515	-2.08336	1.35398	1.36345	2.55593	0.791785	0.906035	-1.54693	1.71237	-0.215094	1.68838	-0.11136	2.68226	-0.908956
hsa-miR-4299	3.52771	0.830571	-0.94414	1.04789	-0.892783	-1.95419	-1.14981	-0.495282	-0.982411	2.10211	0.54567	-0.389985	5.09873	0.514778	-0.950873	-1.59035	-0.861687	5.66686	1.90114	-0.739324	2.04043	4.06875	-0.908077	6.2492	1.62388	1.19914	5.81864	3.37468	-0.262549	-1.33036	0.689982	-0.273349	-0.46716	4.56711	3.11854	-0.262151	0.187355	-1.54543
hsa-miR-320a	-0.0357688	-1.51707	0.246505	0.80312	0.92817	-1.20315	0.506636	-0.672758	0.894276	1.33991	3.19693	1.63526	1.67816	2.19592	-1.14354	-3.48017	1.14717	0.946199	0.140909	0.176178	2.60204	1.50455	0.437618	0.166678	1.43503	1.25556	3.47368	0.814412	0.911952	-0.88962	2.22132	3.9341	0.178253	1.28616	0.208608	5.63973	1.16428	4.89084
hsa-miR-16-5p	-0.65881	-0.665259	-1.15969	0.998237	0.388869	0.356513	-1.05704	0.828175	0.71852	0.744933	0.507625	-0.306327	1.61364	-0.0852861	-1.0089	0.935038	0.905172	0.817342	1.84508	2.10495	1.29856	1.08859	1.98874	0.461608	1.13224	1.38555	1.35523	2.14766	2.26524	-0.0055828	2.08675	0.67316	1.24239	0.7048	-0.762563	2.9672	0.265472	0.3535
hsa-miR-4257	0.269856	-1.82864	-1.85156	1.18518	0.205041	0.819814	1.07348	0.957374	-1.37819	0.67094	-1.06201	2.57438	1.90204	1.37187	0.753439	4.72559	2.54999	0.960725	1.76755	-0.595453	1.93956	1.27947	2.10297	1.01109	0.396685	-0.72296	3.6397	1.51289	1.41609	0.51866	0.192558	3.66349	0.934289	0.947787	1.82162	3.83604	0.615969	3.2981
hsa-miR-324-3p	2.97203	-2.40446	2.05713	0.347818	-0.707329	0.293389	-1.00237	-0.492515	-2.18792	2.26961	1.11643	0.864609	3.78536	0.257383	0.164238	5.69943	0.217327	2.27164	1.61445	3.0345	0.894471	2.24266	3.47304	-0.611684	0.439023	1.03199	2.20832	4.19367	3.58898	0.798325	1.52295	-1.75869	1.71573	0.479556	0.1218	2.39644	2.42747	-2.3809
hsa-miR-937-5p	0.161233	-1.12356	-0.452252	-0.496045	0.76789	0.0621262	1.09107	1.03366	-1.31705	0.473209	0.300353	1.0794	1.19917	0.898105	1.52767	-0.114585	2.43775	0.72537	1.47037	0.33273	1.28265	1.22594	1.01046	1.60594	0.771367	0.56945	1.11141	0.584638	0.216442	1.51956	0.0332317	3.20046	0.279822	0.637912	1.26633	1.45454	-0.00553016	3.55323
hsa-miR-1290	1.00564	-0.667959	-1.2283	-0.043685	-0.212305	-0.981018	0.928441	-0.275974	1.19927	2.00046	-0.282767	0.013032	0.110154	0.396765	2.81602	0.138679	0.810762	1.79175	1.59434	1.20756	1.4964	0.116693	0.441655	0.142895	0.495091	1.22655	-1.66549	0.755861	1.1614	1.80528	0.382449	0.657578	0.014696	2.87001	3.15458	0.563318	0.47857	3.17483
hsa-miR-26a-5p	0.549629	-1.26641	-1.36283	0.15737	-0.730098	0.273191	1.4614	-1.20162	1.65343	4.59416	-0.60983	3.10227	1.80373	1.31087	-0.629615	2.01787	0.695683	1.85945	2.83568	4.27239	0.334871	-0.244973	2.3021	1.98814	1.05391	-2.74048	2.86381	0.633354	1.74195	-1.13361	0.00444648	-0.0795839	0.428485	0.139689	1.08312	1.42728	2.33909	-1.04816
hsa-miR-150-5p	-2.68233	-2.4344	1.26703	1.87954	1.76013	-0.160688	-3.24923	0.941154	1.4985	3.70014	0.173546	4.19599	2.99447	3.55931	0.924937	3.81828	1.70033	4.47366	4.0065	4.44141	1.05458	3.42202	3.7823	3.93943	-1.08156	-0.38173	3.29026	5.12263	3.83281	4.41836	2.08594	-3.59402	1.98021	1.09147	2.43484	-3.49308	3.9043	-3.77412
hsa-miR-4481	0.226917	-1.16433	-0.00495246	-1.02177	-0.848655	-0.42229	1.62184	1.21264	0.0738396	-0.184052	2.12272	1.18924	3.19574	1.40555	1.49459	-1.39214	-0.685455	0.0472821	2.72121	-0.798965	2.88862	2.80472	-0.662941	2.7259	1.52952	3.14506	0.0854279	-0.0582848	-0.484745	1.58488	-1.0168	3.32257	0.430084	1.64869	2.20996	2.39378	-0.222952	1.10308
hsa-miR-181a-5p	0.764938	-2.54779	1.01339	0.972898	-1.15937	-0.581883	1.05193	-0.753382	-1.71228	4.96932	1.27066	1.98432	3.07726	1.27076	0.408763	1.42262	1.70535	1.53353	6.04489	5.32346	1.1575	0.596993	2.78769	0.279177	0.801699	0.264226	2.64238	1.25396	2.66548	0.138785	0.84309	2.11854	0.68067	-0.217189	1.15795	-0.262891	1.93903	1.23487
hsa-miR-10a-5p	1.08326	-1.1564	-3.41791	1.20294	0.688501	-1.05999	-0.422255	0.648397	1.13102	4.76027	0.797056	2.80207	-0.509305	2.82366	-0.143184	1.65866	1.17386	2.64958	3.05422	2.10532	1.7036	1.40188	3.2727	1.80312	0.749589	0.224755	0.559372	1.76428	3.81421	4.11011	2.9537	0.162705	2.18472	1.09688	2.21104	0.142148	6.90807	0.400549
hsa-miR-6861-5p	1.55128	-1.42006	0.464771	-0.33	0.380099	-0.750719	-0.852467	0.917836	-0.269414	0.818865	4.68591	-0.635013	-0.281074	0.856841	0.350632	-0.477822	-0.239687	1.16984	-0.613966	-1.47069	2.17864	2.47158	-0.843057	-0.139263	1.78648	4.3633	0.0709964	0.916101	0.607929	1.85471	1.55867	3.49792	0.97146	1.80566	0.533978	-0.144252	0.0228601	1.85941
hsa-miR-7114-5p	-0.361369	-1.0829	0.113092	-0.653842	0.0466001	0.173036	2.7442	0.134603	-1.65625	2.71752	1.32627	4.4461	0.112266	1.4036	-0.490995	-0.833285	0.652096	2.45858	0.36936	-0.608879	2.56934	1.81733	-0.338327	0.0253888	2.31619	1.15637	2.97336	1.22398	-0.173623	0.33389	-0.440648	2.18015	0.460143	1.36513	1.94075	0.467919	-0.233583	0.100511
hsa-miR-8089	1.77629	-0.552172	-0.0413579	-0.880048	-0.734835	0.676181	-0.35996	0.929001	-1.14489	0.969118	1.37422	1.06352	-0.220115	0.874389	0.794305	-2.17501	-0.797396	2.56918	4.05408	-1.19216	3.02732	2.40763	-0.551411	1.40645	1.45852	1.20819	1.46127	1.17408	0.318849	1.30857	1.17944	-0.496479	0.795792	1.45292	1.6932	1.30217	0.512059	-0.698376
hsa-miR-652-3p	1.06912	-0.621815	1.30403	-0.404683	-0.879963	-0.0441105	-0.135047	0.208749	-0.703866	4.80211	0.228949	1.67637	0.317275	0.130682	-0.362381	-0.673409	-0.73451	1.86063	1.76949	4.64514	0.732866	0.335896	1.20131	-0.545931	0.659732	0.990664	0.0702695	3.32809	2.47276	-0.597792	-0.226766	-1.27962	0.128035	0.35007	-0.0626943	0.461783	1.55232	-1.23507
hsa-miR-4281	0.18531	0.0873334	-0.148651	-0.131849	0.432558	0.0832435	-0.332206	-0.147466	-0.0460775	-0.75368	0.888535	-1.32913	-1.35876	-0.506942	-0.17265	-0.985786	-0.243657	-0.0735947	-0.197456	-1.08208	-0.0499293	-0.285734	-0.603408	-0.878967	-0.00312886	0.403568	0.257495	-0.268926	0.216529	0.320337	0.229905	-0.11266	0.374287	-0.329152	-0.838466	-0.810751	-0.188778	0.168658
hsa-miR-101-3p	-0.216052	0.04381	0.366331	0.630635	-0.679923	0.0236855	0.166799	-0.019987	-0.367496	-2.1733	-0.716379	-0.683546	-2.43802	-1.18933	-3.13215	-1.2516	-1.06922	-1.95831	-1.94399	-2.76947	-1.19456	-0.67116	-3.78543	-2.58783	-2.008	-1.0544	-1.21374	-2.39114	-3.89713	-1.28797	-2.35965	-3.06934	-2.54314	-1.95281	-3.56102	-2.81582	-1.29121	-2.0046
hsa-miR-4270	-0.189688	0.666156	-0.412056	-0.634955	0.62533	0.5968	-0.300507	-0.224709	-0.212894	-1.18064	0.716639	-1.69096	-1.90329	-0.829375	0.65788	-1.29083	-0.143438	-0.306487	-0.524015	-0.914434	-0.0864695	-0.256059	-0.925253	-1.39934	0.555554	0.522987	0.411346	-0.452857	-0.719009	0.0919225	-0.22654	-1.65307	-0.0648714	-0.288035	-0.771983	-0.82289	-0.626742	0.115443

## Sheet: screen 2-2
Expression data of differentially expressed EV- delivered miRNAs between nbmPCa and bmPCa performed in screen 2
	nbmPCa n=21																					bmPCa n=8
SystematicName	10	11	12	13	14	15	16	17	18	19	20	21	22	23	24	25	26	27	28	9	30	31	32	33	34	35	36	37	38
hsa-miR-181a-5p	0.794459	-0.260412	0.0964188	-1.08626	-0.260362	-0.691361	-2.23306	-0.0430667	-0.128979	1.06335	0.882994	-0.316995	-0.597246	0.498101	-0.756154	-0.494893	-0.763629	0.425446	-0.26876	0.437	-0.82635	3.35789	2.73962	3.31622	2.01998	2.43691	2.00646	1.52421	3.45955
hsa-miR-320a	0.157926	1.08643	0.305601	0.327048	0.585931	-1.0838	-2.25211	0.0615541	-0.0389311	-0.441576	-0.423941	0.788987	0.240247	-0.293222	-0.428692	0.205484	0.115751	1.22481	-0.104824	-0.0560546	-0.95684	0.598627	1.45502	2.07535	0.131051	2.0852	2.30783	0.0701082	1.93339
hsa-miR-126-3p	-0.787457	-0.722845	0.891891	0.851012	0.562614	0.0251448	-1.06853	0.695061	0.640789	-1.32675	-1.73166	0.079066	-0.0768742	0.900803	0.845561	0.184338	-1.1831	0.535572	0.540305	-1.39092	0.254473	0.311599	1.44821	0.714766	-0.248966	0.702769	-0.197099	1.19971	1.66197
hsa-miR-197-5p	0.413924	-0.449235	-1.93231	-0.0621994	-2.10716	-1.22431	0.750442	0.293194	0.547727	0.119888	0.309332	1.16281	-0.554891	-0.385948	0.966596	0.100791	-0.242327	0.844321	0.444139	0.603572	-0.91937	0.523499	1.69301	-0.0973658	0.22223	0.728551	0.56062	0.400667	1.43884
hsa-miR-423-5p	0.0976537	1.52856	-0.332891	-0.580687	0.0123355	-1.29537	-2.0905	-1.56806	0.0916624	-0.417799	-0.538341	0.280311	0.576895	-0.0556811	-0.675366	0.130741	1.28455	1.8918	0.894671	-1.07477	0.127183	0.371862	2.59329	-0.00790804	0.660554	0.138799	2.25692	0.214585	1.327
hsa-miR-26a-5p	-2.21262	-0.655705	1.20034	0.551075	0.304648	-0.665597	0.658146	-0.00294824	0.578936	1.06705	-2.54838	-0.183354	-0.473276	0.800259	0.64328	0.176167	-1.72103	1.08111	-0.0341127	0.520186	-0.917597	0.660597	0.625343	0.83912	0.717422	0.190771	0.362848	0.818755	1.93765
hsa-miR-32-3p	-0.828729	0.866117	-0.182011	-0.275163	-0.126371	1.54303	-0.706406	0.129992	-0.920838	-1.08661	-0.960721	0.354341	0.309511	0.390039	-0.198675	0.763539	0.156657	-0.316324	-0.868308	0.357386	0.731429	0.197498	2.78034	0.934933	0.622366	1.65424	1.72667	0.752622	0.935279
hsa-miR-4788	0.151342	1.18593	-0.885232	-1.17547	-0.736217	0.394816	-1.35851	0.285833	0.078873	-0.605328	-0.449192	0.840611	-0.0643845	-0.552819	-0.173239	0.235892	0.487895	0.468654	0.194157	0.365866	0.557456	0.759416	1.13974	0.667183	0.484551	0.15185	0.279192	-0.0347325	1.06098
hsa-miR-939-5p	-0.0585513	0.442831	0.380557	-0.730882	0.0252313	-0.684965	-2.30996	-0.661471	0.855206	0.0442954	-0.249947	0.967297	0.299186	-0.166521	0.181534	0.120169	-0.0778851	0.409299	0.705143	-0.16056	-0.123077	0.179083	0.490087	0.74845	-0.0925066	0.768862	0.272533	0.198201	1.54643
hsa-miR-6090	-0.0722661	0.0221885	-0.0148121	-0.587101	-0.0183128	0.142172	-0.481527	0.185664	-0.0641183	-0.154641	-0.555246	0.166036	0.139666	-0.0194218	-0.155409	0.298132	0.439772	0.344199	-0.05936	0.180671	0.135206	0.196214	0.0337625	0.162753	0.0836784	-0.0408208	0.141284	0.378977	0.365821
hsa-miR-652-3p	1.81261	-0.473968	0.249744	-0.429805	-0.523101	-0.769633	-0.925147	-0.955697	0.341875	0.296301	1.73413	-0.22201	-0.420494	0.0122138	-0.861408	-0.258576	-0.0931101	-0.553308	1.0756	0.647937	-0.887338	-0.701825	-1.22825	-0.524425	-0.413407	-0.61979	-0.357551	0.187717	-1.20598
hsa-miR-331-3p	2.15566	-1.01779	0.448064	-1.12594	-0.915663	-1.07023	-0.586546	-0.605526	0.389035	0.914573	2.56759	-0.750964	-1.11879	0.536288	-0.176163	0.0203297	-0.940389	-0.657467	0.543921	0.609145	-1.35281	-0.534133	-1.90966	-0.505291	-0.514734	-0.982022	-1.16212	0.470868	-2.3724
hsa-miR-30c-5p	1.91511	-1.25693	0.324498	-0.439278	-0.489437	-1.19023	0.280747	-0.564936	0.49915	0.612526	1.69261	-0.520123	-0.734194	0.507293	-0.479846	-0.374508	-1.20253	0.0530567	0.486776	0.42451	-0.894348	-0.503078	-1.84341	-1.02641	-0.465282	-0.370554	-0.791491	-0.0728144	-2.39605
hsa-let-7c-5p	0.76139	-0.564658	0.212619	-0.67848	-0.0862795	-1.78356	-2.17962	-0.752519	0.0854525	0.0178377	0.520467	0.231381	0.151255	-0.00553593	-0.416352	2.18217	0.242146	-0.347146	0.93366	0.807646	-0.844096	-0.434429	-1.39469	-0.836322	-0.629392	-0.296616	0.209712	-0.3132	-2.20115
hsa-miR-103a-3p	1.36048	-0.936992	0.613282	0.00388532	-0.505574	-1.11929	0.331906	-0.10258	0.0209737	0.386659	1.33239	-0.599427	-0.865356	0.3793	0.0187014	-0.772492	-0.667598	0.130447	0.267063	0.650431	-0.811011	-0.614219	-1.16968	-0.385218	-0.450464	-0.709145	-0.763443	0.337044	-1.77538
hsa-miR-150-5p	0.326866	-1.43643	0.574791	-0.0259703	0.256449	-1.06074	0.385936	-0.673038	0.713628	0.480045	0.697502	-0.995912	0.187804	0.367948	0.44651	-2.06398	-1.71407	0.121929	1.03811	0.393203	0.685978	-0.480236	-3.32022	-0.533098	-0.97747	-0.305782	-3.26975	0.428944	-3.41026
hsa-miR-30b-5p	1.18006	-1.23876	0.878154	0.00390521	-0.287223	-1.11176	0.555504	-0.450674	-0.0488954	0.167016	1.12884	-0.484314	-0.778876	0.247204	0.0340028	-0.456852	-0.853712	0.403969	0.416561	0.62783	-0.800078	-0.571721	-2.39712	-0.834919	-0.733788	-0.371622	-1.3223	0.267055	-3.0856
hsa-miR-374a-5p	1.62854	-2.01239	0.473258	0.0836191	-1.28978	-1.17699	-1.31622	0.111788	0.305296	0.352628	1.84731	-0.955289	-1.18115	0.863455	-0.366399	-0.540963	-0.901516	0.484334	1.216	1.24975	-0.932357	-0.269776	-1.9224	-0.641119	-0.747911	-1.17832	-1.73498	0.389277	-2.50679
hsa-miR-342-3p	2.11543	-1.52341	0.254105	-0.260241	-0.33306	-0.939992	-0.672946	-0.402833	0.999431	0.177807	1.43019	-1.05273	-0.266627	-0.216252	0.148019	0.604857	-1.37521	0.560148	0.0324859	-0.165503	-0.509469	-0.864793	-1.65665	-0.315386	-0.981343	-1.41769	-1.8786	-0.375511	-2.32292
hsa-let-7g-5p	0.77832	-0.809797	0.386638	-0.323669	-0.468917	-1.29344	0.216102	0.0846665	0.143212	0.0721651	0.925973	-0.299134	-0.268223	0.157733	-0.299221	-0.809586	-0.181571	-0.391709	0.83218	0.889115	0.0601156	-0.0514838	-1.89232	-0.367809	-0.548416	-1.01815	-0.93814	-0.109457	-2.40072
hsa-let-7d-5p	1.32108	-0.65598	0.530378	-0.511385	-0.595996	-1.84063	-0.0228881	-0.291074	0.184935	0.44495	1.31874	-0.375748	-0.508631	0.283646	-0.453461	-0.889189	-0.51377	-0.0729812	1.02089	1.04149	-0.509613	-0.102268	-2.23075	-0.728364	-0.713597	-0.881308	-0.898988	-0.145453	-2.54731
hsa-let-7a-5p	0.956368	-0.884036	0.059507	-0.433293	-0.531214	-1.68776	0.736732	-0.0920102	0.191231	0.330621	0.907389	-0.111782	-0.37551	-0.252185	-0.229421	-0.339917	-0.376859	0.00398516	0.840935	0.868847	-0.318676	-0.261741	-1.61661	-0.633077	-0.404196	-0.625617	-1.00167	-0.383848	-2.02687
hsa-miR-144-3p	0.218347	-0.911345	-0.493055	-0.244936	-0.951333	-0.452565	0.160843	0.183211	0.548653	0.0577183	1.26368	-0.1197	-0.701633	-0.00522034	-0.497677	-0.347957	-0.0644704	0.335596	0.982421	0.738221	-0.299086	-0.52796	-0.471026	-0.726783	-0.112914	-1.08291	-0.297043	-0.524231	-0.898144
hsa-let-7f-5p	1.08909	-0.985862	0.221008	-0.380023	-0.832166	-1.69016	0.869227	0.0327746	0.295908	0.402649	1.04513	-0.309974	-0.573976	0.0163371	-0.230668	-0.545025	-0.697997	0.0814223	0.781813	0.765785	-0.25551	-0.321069	-1.95613	-0.51961	-0.589844	-0.655809	-1.30141	-0.225703	-2.15542
hsa-miR-26b-5p	0.94711	-1.24636	0.285152	-0.457109	-0.756454	-1.626	0.650337	0.142521	0.261297	0.487861	1.20043	-0.474081	-0.346577	-0.0317679	-0.444295	-0.92694	-0.170276	0.0447868	0.871095	0.780955	-0.126614	-0.203427	-1.80895	-0.494815	-0.912891	-0.929858	-1.62028	-0.0683083	-2.38239
hsa-miR-142-3p	1.34219	-1.27715	-0.101474	-0.24305	-1.19244	-0.759159	0.955994	0.160759	0.548226	0.878149	1.49169	-0.980533	-1.12441	0.28138	-0.211798	-0.573068	-1.39058	-0.118117	0.738853	0.713237	-0.493518	-0.372097	-1.9819	-0.245559	-0.751045	-0.909	-1.1969	0.368155	-1.84784
hsa-miR-144-5p	1.11647	-2.11007	-1.54232	-1.31257	-2.46005	-2.17309	1.13221	0.527382	1.15105	0.403605	2.14902	-0.659964	-0.784412	-0.053007	-2.07549	-1.71788	-0.00255413	0.0324992	2.4103	2.01422	-0.0156568	0.283297	-1.86521	-1.68408	-0.988203	-3.00781	-2.00583	-1.45841	-3.14594
